# Supplementary material for: In silico enhancer mining reveals SNS-032 and EHMT2 inhibitors as therapeutic candidates in high-grade serous ovarian cancer
Source: Br J Cancer. 2023 Apr 29;129(1):163–74. doi: 10.1038/s41416-023-02274-2 (PMC10307814; doi:10.1038/s41416-023-02274-2)
Supplement: Supplementary file 2 — Supplementary Table S1 [file 41416_2023_2274_MOESM2_ESM.xlsx]

## Sheet: Supplementary Table S1
Samples	File	Fastqc mapping statistics							Bowtie2 Mapping statistics		PhantomQualPeakstools correlations		Number of peaks (GE = GeneHancer)
		Q1%	Q10%	Q25%	Q50%	Q75%	Q100%	Mean	Alignment Rate	Unique Aligment	Normalised strand cross-correlation (NSC)	Relative strand cross-correlation (RSC)	MACS2 peaks	GE Distal	GE Proximal	GE Proximal/Distal
H3K27Ac primary high-grade serous carcinoma 1	SRR8030178.sra		34	35	35	35	35	34.7507	98.24	79.7	1.28225	1.05596	70133	23715	562	17393
H3K27Ac primary high-grade serous carcinoma 2	SRR8030179.sra	34	34	34	35	35	35	34.608	97.07	77.85	1.32803	1.00572	78858	25029	650	17223
H3K27Ac primary high-grade serous carcinoma 3	SRR8030180.sra	34	34	35	35	35	35	34.7556	88.76	70.56	1.26314	0.973137	89574	24219	563	18071
H3K27Ac primary high-grade serous carcinoma 4	SRR8030181.sra	34	34	35	35	35	35	34.8338	95.93	72.74	1.07394	0.616569	5165	8712	308	15561
H3K27Ac primary high-grade serous carcinoma 5	SRR8030182.sra	34	34	35	35	35	35	34.7659	96.69	79.14	1.26052	1.0392	98013	33244	674	18168
Input primary high-grade serous carcinoma 1	SRR8030198.sra	34	34	34	35	35	35	34.7422	96.89	71.9	1.01147	0.177194	-	-	-	-
Input primary high-grade serous carcinoma 2	SRR8030199.sra	34	34	35	35	35	35	34.8554	97.83	73.93	1.01133	0.208966	-	-	-	-
Input primary high-grade serous carcinoma 3	SRR8030200.sra	34	34	34	35	35	35	34.6528	98.03	72.67	1.0157	0.220607	-	-	-	-
Input primary high-grade serous carcinoma 4	SRR8030201.sra	34	34	34	35	35	35	34.5443	97.4	72.24	1.00713	0.20761	-	-	-	-
Input primary high-grade serous carcinoma 5	SRR8030202.sra	34	34	34	35	35	35	34.5224	97.01	72.7	1.00761	0.230233	-	-	-	-
H3K27Ac UWB.289 1 R1	SRR12454735_1.sra	25	30	33	35	36	37	33.9948	95.53	22.64	1.04852	1.0041	45631	8294	243	11918
H3K27Ac UWB.289 1 R2	SRR12454735_2.sra	23	30	33	35	36	37	33.7297	"	"	"	"	"	"	"	"
H3K27Ac UWB.289 2 R1	SRR12454736_1.sra	25	30	33	35	36	37	33.9773	95.73	23.25	1.04444	1.01525	40845	8322	238	11921
H3K27Ac UWB.289 2 R2	SRR12454736_2.sra	23	29	33	35	36	37	33.6452	"	"	"	"	"	"	"	"
Input UWB.289 R1	SRR12454737_1.sra	25	30	33	35	36	37	34.041	96.8	25.84	1.01321	1.00021	-	-	-	-
Input UWB.289 R2	SRR12454737_2.sra	22	29	32	35	36	37	33.4119	"	"	"	"	"	"	"	"
H3K27Ac OAW42 1	SRR12454745.sra	34	34	34	35	35	35	34.7062	99.63	80.38	1.31203	1.20894	59204	22795	710	16356
H3K27Ac OAW42 2	SRR12454746.sra	34	34	35	35	35	35	34.7551	99.53	79.55	1.01285	0.314491	59975	19510	631	15821
Input OAW42	SRR12454747.sra	34	34	35	35	35	35	34.7757	98.85	75.75	1.06159	1.08192	-	-	-	-
H3K27Ac Kuramochi 1	SRR12454748.sra	34	34	34	35	35	35	34.6452	99.58	82.2	1.05189	1.083	101234	31462	414	14815
H3K27Ac Kuramochi 2	SRR12454749.sra	34	34	34	35	35	35	34.6491	99.38	78.09	1.00841	0.21292	96461	28884	350	14274
Input Kuramochi	SRR12454750.sra	34	34	34	35	35	35	34.6827	99.38	78.09	1.00841	0.21292	-	-	-	-
H3K27Ac primary clear cell carcinoma 1	SRR8030168.sra	34	34	34	35	35	35	34.6271	95.67	76.89	1.24723	1.0164	105859	28932	746	19798
H3K27Ac primary clear cell carcinoma 2	SRR8030169.sra	34	34	34	35	35	35	34.7348	94.96	73.29	1.78959	1.14997	71532	16697	697	17770
H3K27Ac primary clear cell carcinoma 3	SRR8030170.sra	34	34	35	35	35	35	34.7638	98.42	72.41	1.28151	1.16352	89799	22507	948	18915
H3K27Ac primary clear cell carcinoma 4	SRR8030171.sra	34	34	35	35	35	35	34.7726	96.57	74.16	1.61923	1.11632	95082	25177	837	19835
H3K27Ac primary clear cell carcinoma 5	SRR8030172.sra	34	34	34	35	35	35	34.7395	97.04	70.29	1.29327	1.19818	181448	43139	1959	21476
Input primary clear cell carcinoma 1	SRR8030188.sra	34	34	35	35	35	35	34.8403	97.91	73.16	1.00672	0.202376	-	-	-	-
Input primary clear cell carcinoma 2	SRR8030189.sra	34	34	35	35	35	35	34.8518	98.94	74.03	1.0142	0.210234	-	-	-	-
Input primary clear cell carcinoma 3	SRR8030190.sra	34	34	35	35	35	35	34.8597	97.92	74.01	1.00669	0.180944	-	-	-	-
Input primary clear cell carcinoma 4	SRR8030191.sra	34	34	34	35	35	35	34.5271	99.14	73.91	1.00606	0.185199	-	-	-	-
Input primary clear cell carcinoma 5	SRR8030192.sra	34	34	35	35	35	35	34.7792	99.13	74.96	1.00717	0.226063	-	-	-	-
H3K27Ac JHOC5 1	SRR12454754.sra	34	34	34	35	35	35	34.7437	99.25	81.41	1.2434	1.12487	49223	19046	606	15961
H3K27Ac JHOC5 2	SRR12454755.sra	34	34	35	35	35	35	34.7866	99.32	77.41	1.01175	0.382598	54755	20592	524	14974
Input JHOC5	SRR12454756.sra	34	34	35	35	35	35	34.8336	95.46	73.55	1.00623	0.195562	-	-	-	-
H3K27Ac RMGII 1	SRR12454728_1.sra	24	31	35	38	40	40	36.8389	97.36	18.56	1.70948	1.2101	49223	19046	606	15961
H3K27Ac RMGII 2	SRR12454728_2.sra	18	27	32	36	38	40	34.6319	"	"	"	"	"	"	"	"
Input RMGII 1	SRR12454729_1.sra	25	31	35	38	40	40	36.6053	94.53	19.66	1.01836	0.208238	-	-	-	-
Input RMGII 2	SRR12454729_2.sra	18	26	32	36	38	40	34.4483	"	"	-	-	-	-	-	-
H3K27Ac ES2 R1	SRR12454757_1.sra	24	31	35	38	40	40	36.8877	97.16	19.06			48098	18530	420	14977
H3K27Ac ES2 R2	SRR12454757_2.sra	18	26	32	36	38	40	34.3244	"	"	"	"	"	"	"	"
Input ES2 R1	SRR12454723_1.sra	24	31	35	38	40	40	36.6407	94.4	19.99	1.01892	0.234424	-	-	-	-
Input ES2 R2	SRR12454723_2.sra	18	26	32	36	38	40	34.2212	"	"	-	-	-	-	-	-
H3K27Ac mucinous carcinoma 1	SRR8030183.sra	34	34	35	35	35	35	34.7506	95.51	79.14	1.43749	1.06946	63252	19291	600	17557
H3K27Ac mucinous carcinoma 2	SRR8030184.sra	34	34	34	35	35	35	34.5485	94.8	73.68	1.81983	1.2282	51228	14305	605	17900
H3K27Ac mucinous carcinoma 3	SRR8030185.sra	34	34	34	35	35	35	34.6358	91.93	74.18	1.2252	0.981976	75583	22387	511	17796
H3K27Ac mucinous carcinoma 4	SRR8030186.sra	34	34	35	35	35	35	34.7663	97.21	77.18	1.12531	0.966885	69679	20410	503	17893
H3K27Ac mucinous carcinoma 5	SRR8030187.sra	34	34	34	35	35	35	34.7456	97	72.45	1.68989	1.18719	76364	20516	1157	19126
Input mucinous carcinoma 1	SRR8030203.sra	34	34	35	35	35	35	34.8537	97.67	73.68	1.00787	0.232229	-	-	-	-
Input mucinous carcinoma 2	SRR8030204.sra	34	34	34	35	35	35	34.5289	97.48	71.85	1.01193	0.194029	-	-	-	-
Input mucinous carcinoma 3	SRR8030205.sra	34	34	35	35	35	35	34.7588	97.84	74.38	1.00751	0.220409	-	-	-	-
Input mucinous carcinoma 4	SRR8030206.sra	34	34	34	35	35	35	34.523	98.23	73.75	1.00711	0.21025	-	-	-	-
Input mucinous carcinoma 5	SRR8030207.sra	34	34	34	35	35	35	34.5306	98.84	74.71	1.01118	0.197016	-	-	-	-
H3K27Ac MCAS 1	SRR12454742.sra	34	34	34	35	35	35	34.7373	99.61	78.89	1.02546	0.616146	49163	13511	239	13269
H3K27Ac MCAS 2	SRR12454743.sra	34	34	34	35	35	35	34.5824	99.06	77.9	1.06634	0.598691	41262	10825	208	12282
Input MCAS	SRR12454744.sra	34	34	34	35	35	35	34.6627	98.82	77.42	1.00748	0.217793	-	-	-	-
H3K27Ac GTFR230 1	SRR12454751.sra	34	34	34	35	35	35	34.6355	99.42	79.66	1.05914	0.554314	22073	4114	153	9700
H3K27Ac GTFR230 2	SRR12454752.sra	34	34	34	35	35	35	34.6973	99.46	76.97	1.08761	1.04167	29697	7023	225	12510
Input GTFR230	SRR12454753.sra	34	34	35	35	35	35	34.7872	98.73	75.59	1.02757	0.276542	-	-	-	-
H3K27Ac EFO27 1 R1	SRR12454731_1.sra	24	31	35	38	40	40	36.8501	96.64	21.85	1.10516	1.16418	24317	5224	275	12788
H3K27Ac EFO27 1 R2	SRR12454731_2.sra	17	25	31	36	38	40	34.0177	"	"	"	"	"	"	"	"
H3K27Ac EFO27 2 R1	SRR12454732_1.sra	24	31	35	38	40	40	36.6474	96.76	21.08	1.10035	1.09404	27850	7130	273	12981
H3K27Ac EFO27 2 R2	SRR12454732_2.sra	17	25	32	36	38	40	34.286	"	"	"	"	"	"	"	"
Input EFO27 R1	SRR12454734_1.sra	25	32	36	39	40	40	37.3699	96.22	43.95	1.01241	0.309984	-	-	-	-
Input EFO27 R2	SRR12454734_2.sra	18	26	33	37	39	40	35.0369	"	"	"	"	-	-	-	-
H3K27Ac IOE4 1	SRR1983941.sra	33	35	36	38	39	39	37.3207	99.49	84.73	1.26054	1.3857	105060	52045	638	17456
H3K27Ac IOE4 2	SRR1983942.sra	33	35	37	38	39	39	37.5517	98.86	82.72	1.31529	1.3044	111747	49568	618	17749
Input IOE4	SRR1983945.sra	34	36	37	38	39	39	37.7762	97.3	78.08	1.0059	0.206136	-	-	-	-
H3K27Ac IOE11 1	SRR1983951.sra	34	36	37	38	39	39	37.8942	98.96	78.08	1.21689	1.33806	71243	24502	290	13803
H3K27Ac IOE11 2	SRR1983952.sra	34	35	37	38	39	39	37.8024	96.99	62.41	1.23449	1.34435	87008	31976	446	16084
Input IOE11 1	SRR1983955.sra	34	36	37	39	39	39	37.8921	99.37	71	1.05236	0.74347	-	-	-	-
Input IOE11 2	SRR1983956.sra	33	35	36	38	39	39	37.3921	99.28	69.4	1.01223	0.393425	-	-	-	-
