# Supplementary material for: In silico enhancer mining reveals SNS-032 and EHMT2 inhibitors as therapeutic candidates in high-grade serous ovarian cancer
Source: Br J Cancer. 2023 Apr 29;129(1):163–74. doi: 10.1038/s41416-023-02274-2 (PMC10307814; doi:10.1038/s41416-023-02274-2)
Supplement: Supplementary file 3 — Supplementary Table S2 [file 41416_2023_2274_MOESM3_ESM.xlsx]

## Sheet: Total_TFs
TF_HGSC	TF_Clearcell	TF_Mucinous
ESR1	CTCF	CTCF
NR3C1	ZIC2	RAD21
IKZF2	RAD21	MYC
SP1	EGR2	HNF4A
RXRA	SMAD4	SP1
CTCF	EZH2	SMAD4
EGR2	PATZ1	EGR2
RAD21	RAD21	RXRA
SOX13	MYC	RAD21
TEAD3	SP1	ZBTB33
SMAD4	MAZ	HNRNPL
MYC	MAX	RARA
GATA3	ZBTB33	NR2F6
RAD21	RARA	EZH2
FOXA2	NR2F6	FOXA2
SOX5	HNF4A	MAX
ZBTB33	RXRA	RXRB
RARA	ELF3	ELF3
NR2F6	HNRNPL	TFAP4
NFIA	RXRB	BCL6
NR2F2	EGR1	NFIA
BCL6	ETV5	ETV5
EBF1	BCL6	MNT
GLIS2	IKZF1	NR2F6
IKZF1	ERF	HNF4G
ELF3	RBPJ	RBPJ
TFAP4	E2F6	PATZ1
RXRB	TFAP4	ZBTB33
PATZ1	CTCF	ESR1
NFIB	ZNF263	ERF
CEBPG	CEBPG	EP300
HNRNPL	BHLHE40	MAZ
NR2F6	VEZF1	EGR1
MNT	ZBTB33	MAZ
OSR2	ZBTB7A	FOXP1
EP300	HIC1	KLF4
ETV5	KLF8	ZNF263
NFIL3	FOSL2	USF1
ZFP2	EBF1	EBF1
TEAD1	MNT	NR2F2
MAZ	SP3	FOSL2
MAX	NR2F6	NFIB
IKZF2	SP2	KLF9
FOXP1	SIN3A	E2F6
WT1	TFDP1	SIN3A
EZH2	MAZ	VEZF1
EGR1	FOS	ZBTB7A
RBPJ	ESR1	TEAD1
ERF	JUND	TFE3
ZNF263	TAF1	KLF16
RUNX3	USF1	JUND
BHLHE40	KLF16	PPARG
MAZ	EP300	NR3C1
FOS	KLF9	TFDP1
JUND	NFIA	ESRRA
USF1	TFE3	CTCF
ZBTB33	HNF4G	IKZF1
NR2F1	ZNF2	HNRNPLL
SIN3A	ZNF71	BHLHE40
PRDM6	NR2F1	HIC1
IRF2	TEAD1	NR2F1
SPI1	FOXP1	ETV4
NFIC	ZNF423	THRB
YY1	RUNX3	SPI1
CEBPB	PPARG	MLX
ESRRA	ZFX	TCF7
TCF12	TGIF2	RCOR1
TCF7	THAP11	ELF1
KLF9	CEBPB	TGIF2
PPARG	ETV4	ZNF423
RFX1	NR3C1	MBD2
TFE3	TCF12	YY1
ZNF423	PRDM1	ZKSCAN8
FOSL2	ELF1	FOSL2
KLF4	NR2F1	SP2
TFDP1	THRB	KLF8
VEZF1	YY1	NR2F1
TAF1	CREM	REST
HIC1	MGA	THAP11
ZNF205	KLF6	NFIC
THRB	MLX	ATF3
KLF16	MXI1	PKNOX1
PKNOX1	KLF16	ZNF143
ETV4	ESRRA	TCF12
RELB	ZNF143	AHR
SP2	ZKSCAN8	SMC3
RCOR1	CEBPD	RFX1
NR2F1	NR2F2	TAF1
ELF1	AHR	GABPA
ATF3	OSR2	SP3
ZKSCAN8	SPI1	KLF6
E2F6	SMC3	CREM
ZNF18	REST	MGA
ZBTB7A	FOSL2	CREB1
TGIF2	WT1	RUNX3
KLF8	NFIB	TBX3
SOX13	ZNF148	OSR2
REST	RELB	ZFX
MBD2	ZNF24	ZBTB7B
MLX	BACH1	ZNF24
FOSL2	GABPA	MXI1
PRDM4	ZBTB7A	GABPA
CEBPD	ZFX	WT1
SP3	NRF1	ZNF2
MZF1	ATF3	ZNF148
THAP11	ZEB1	CLOCK
PRDM1	KLF4	NRF1
MXI1	RCOR1	STAT3
HNRNPLL	ZNF524	SREBF1
ATF7	ZNF324	ZEB1
CREM	KLF7	RELB
STAT3	MTA3	GTF2F1
CTCF	NFIC	MTA3
ZNF652	ZNF18	BACH1
ZNF24	RFX1	KLF7
ETV6	NFYC	ZNF18
GABPA	ZBTB7B	NFYC
MGA	ATF7	ATF7
TBX3	PKNOX1	ZFX
NFATC3	ARNT	ETS1
SMC3	CEBPB	JUN
ARNT	FOSL1	ATF1
MEIS2	MBD2	ZKSCAN1
ZNF148	GTF2F1	ZNF3
CREB1	CREB1	RFX5
TCF7L2	NR2C2	ZBTB6
PBX2	ZBTB6	CREB1
ZFX	REST	NR2C2
BACH1	GABPA	REST
ZNF143	STAT3	USF2
CEBPB	TBX3	MEIS2
SREBF1	MZF1	MITF
GTF2F1	ATF1
CLOCK	BCL3
NRF1	CLOCK
GABPA	ZEB1
MITF	CHD1
RFX5	TFDP1
	PRDM4
	ZNF24
	SREBF1
	SOX6
	MITF
	ZNF3
	CREB1
	MEIS2
	ETS1
	USF2
	JUN
	FIP1L1
	GABPA
	NR4A1
	KLF13
	ZNF76
	YY1
	PBX3
	ETV1
	CREB3L1
	GMEB1
	CHD2
	USF2
	RFX5
	NR2C1
	E4F1

## Sheet: Unique_TFs
Unique_HGSC	Unique_CC	Unique_MC
IKZF2	ZIC2	ZKSCAN1
SOX13	ZNF71
TEAD3	ZNF524
GATA3	ZNF324
SOX5	FOSL1
GLIS2	BCL3
NFIL3	CHD1
ZFP2	SOX6
PRDM6	FIP1L1
IRF2	NR4A1
ZNF205	KLF13
ZNF652	ZNF76
ETV6	PBX3
NFATC3	ETV1
TCF7L2	CREB3L1
PBX2	GMEB1
	CHD2
	NR2C1
	E4F1

## Sheet: Shared_TFs
HGSC_CC_MC	HGSC_CC	HGSC_MC	CC_MC
ESR1	CEBPG	FOXA2	HNF4A
NR3C1	FOS	TCF7	HNF4G
SP1	CEBPB	HNRNPLL	ZNF2
RXRA	PRDM4		KLF6
CTCF	CEBPD		AHR
EGR2	MZF1		ZEB1
RAD21	PRDM1		KLF7
SMAD4	ARNT		MTA3
MYC			NFYC
ZBTB33			ZBTB7B
RARA			NR2C2
NR2F6			ZBTB6
NFIA			ATF1
NR2F2			ZNF3
BCL6			ETS1
EBF1			USF2
IKZF1			JUN
ELF3
TFAP4
RXRB
PATZ1
NFIB
HNRNPL
MNT
OSR2
EP300
ETV5
TEAD1
MAZ
MAX
FOXP1
WT1
EZH2
EGR1
RBPJ
ERF
ZNF263
RUNX3
BHLHE40
JUND
USF1
NR2F1
SIN3A
SPI1
NFIC
YY1
ESRRA
TCF12
KLF9
PPARG
RFX1
TFE3
ZNF423
FOSL2
KLF4
TFDP1
VEZF1
TAF1
HIC1
THRB
KLF16
PKNOX1
ETV4
RELB
SP2
RCOR1
ELF1
ATF3
ZKSCAN8
E2F6
ZNF18
ZBTB7A
TGIF2
KLF8
REST
MBD2
MLX
SP3
THAP11
MXI1
ATF7
CREM
STAT3
ZNF24
GABPA
MGA
TBX3
SMC3
MEIS2
ZNF148
CREB1
ZFX
BACH1
ZNF143
SREBF1
GTF2F1
CLOCK
NRF1
MITF
RFX5
