# Supplementary material for: In silico enhancer mining reveals SNS-032 and EHMT2 inhibitors as therapeutic candidates in high-grade serous ovarian cancer
Source: Br J Cancer. 2023 Apr 29;129(1):163–74. doi: 10.1038/s41416-023-02274-2 (PMC10307814; doi:10.1038/s41416-023-02274-2)
Supplement: Supplementary file 4 — Supplementary Table S3 [file 41416_2023_2274_MOESM4_ESM.xlsx]

## Sheet: Complexes
HGSC	CC	MC
Ubiquitin E3 ligase (AHR, ARNT, DDB1, TBL3, CUL4B, RBX1)	CBF-DNA complex	CBF-DNA complex
NEMO-HIF2(alpha)-ARNT complex	p32-CBF-DNA complex	p32-CBF-DNA complex
ARNT-HIF1A complex	SMAD3-SMAD4-cJun-cFos complex	SMAD3-SMAD4-cJun-cFos complex
USF1-USF2 complex	NFAT-JUN-FOS DNA-protein complex	NFAT-JUN-FOS DNA-protein complex
E2F-6 complex	ERG-JUN-FOS DNA-protein complex	ERG-JUN-FOS DNA-protein complex
LMO4-CREB complex	ETS2-FOS-JUN complex	ETS2-FOS-JUN complex
ATF4-CREB1 complex	ESR1-JUN-GRIP1 complex	ESR1-JUN-GRIP1 complex
THRB-RXRB complex	ESR1-JUN complex	ESR1-JUN complex
BCL6-HDAC4 complex	SMAD3-SMAD4-cJUN complex	SMAD3-SMAD4-cJUN complex
BCL6-HDAC5 complex	JUN-FBW7-PRR7 complex	JUN-FBW7-PRR7 complex
BCL6-HDAC7 complex	Ubiquitin E3 ligase (AHR, ARNT, DDB1, TBL3, CUL4B, RBX1)	USF1-USF2 complex
Mi-2/NuRD-MTA3 complex	NEMO-HIF2(alpha)-ARNT complex	E2F-6 complex
Mi2/NuRD-BCL6-MTA3 complex	ARNT-HIF1A complex	Mi-2/NuRD-MTA3 complex
HES1 promoter corepressor complex	USF1-USF2 complex	Mi2/NuRD-BCL6-MTA3 complex
HES1 promoter-Notch enhancer complex	E2F-6 complex	NuRD.1 complex
RBPJ-NOTCH1-MAML1 complex	Mi-2/NuRD-MTA3 complex	LMO4-CREB complex
RBP-Jkappa-Notch1 complex	Mi2/NuRD-BCL6-MTA3 complex	ATF4-CREB1 complex
RBP-Jkappa-SHARP complex	NuRD.1 complex	THRB-RXRB complex
SMRT-SKIP-CBF1 complex	LMO4-CREB complex	BCL6-HDAC4 complex
SHARP-CtIP-RBP-Jkappa complex	ATF4-CREB1 complex	BCL6-HDAC5 complex
SHARP-CtBP1-CtIP-RBP-Jkappa corepressor complex	THRB-RXRB complex	BCL6-HDAC7 complex
RBP-Jkappa-RING1-KyoT2 complex	BCL6-HDAC4 complex	HES1 promoter corepressor complex
YY1-Notch1-RBP-Jkappa complex	BCL6-HDAC5 complex	HES1 promoter-Notch enhancer complex
CBF1-HDAC1-SMRT complex	BCL6-HDAC7 complex	RBPJ-NOTCH1-MAML1 complex
Core clock complex	HES1 promoter corepressor complex	RBP-Jkappa-Notch1 complex
CRY1-Core clock complex	HES1 promoter-Notch enhancer complex	RBP-Jkappa-SHARP complex
REST-CoREST-mSIN3A complex	RBPJ-NOTCH1-MAML1 complex	SMRT-SKIP-CBF1 complex
EGR-EP300 complex	RBP-Jkappa-Notch1 complex	SHARP-CtIP-RBP-Jkappa complex
HNRNPU-NR3C1 complex	RBP-Jkappa-SHARP complex	SHARP-CtBP1-CtIP-RBP-Jkappa corepressor complex
CBX3-EHMT2-NR3C1 complex	SMRT-SKIP-CBF1 complex	RBP-Jkappa-RING1-KyoT2 complex
CBX3-EHMT1-NR3C1 complex	SHARP-CtIP-RBP-Jkappa complex	YY1-Notch1-RBP-Jkappa complex
DCP1A-NR3C1-PNRC2-UPF1-complex	SHARP-CtBP1-CtIP-RBP-Jkappa corepressor complex	CBF1-HDAC1-SMRT complex
DRIP complex	RBP-Jkappa-RING1-KyoT2 complex	Core clock complex
TFTC-type histone acetyl transferase complex	YY1-Notch1-RBP-Jkappa complex	CRY1-Core clock complex
ESR1-RELA-BCL3-NCOA3 complex	CBF1-HDAC1-SMRT complex	REST-CoREST-mSIN3A complex
IKK-alpha--ER-alpha-AIB1 complex	Core clock complex	EGR-EP300 complex
p130Cas-ER-alpha-cSrc-kinase- PI3-kinase p85-subunit complex	CRY1-Core clock complex	HNRNPU-NR3C1 complex
ESR1-CDK7-CCNH-MNAT1-MTA1-HDAC2 complex	REST-CoREST-mSIN3A complex	CBX3-EHMT2-NR3C1 complex
Er-alpha-p53-hdm2 complex	EGR-EP300 complex	CBX3-EHMT1-NR3C1 complex
ESR1-JUN-GRIP1 complex	HNRNPU-NR3C1 complex	DCP1A-NR3C1-PNRC2-UPF1-complex
ESR1-JUN complex	CBX3-EHMT2-NR3C1 complex	DRIP complex
CAV1-VDAC1-ESR1 complex	CBX3-EHMT1-NR3C1 complex	TFTC-type histone acetyl transferase complex
Estrogen receptor complex (ESR1, EP300, NCOA1)	DCP1A-NR3C1-PNRC2-UPF1-complex	ESR1-RELA-BCL3-NCOA3 complex
ERS1-MDM2 complex	DRIP complex	IKK-alpha--ER-alpha-AIB1 complex
ESR1-MDM4 complex	TFTC-type histone acetyl transferase complex	p130Cas-ER-alpha-cSrc-kinase- PI3-kinase p85-subunit complex
CTNNB1-ESR1 complex	ESR1-RELA-BCL3-NCOA3 complex	ESR1-CDK7-CCNH-MNAT1-MTA1-HDAC2 complex
ESR1-TRAP/Mediator coactivator-complex	IKK-alpha--ER-alpha-AIB1 complex	Er-alpha-p53-hdm2 complex
FOXO1-ESR1 complex	p130Cas-ER-alpha-cSrc-kinase- PI3-kinase p85-subunit complex	CAV1-VDAC1-ESR1 complex
EED-EZH2 complex	ESR1-CDK7-CCNH-MNAT1-MTA1-HDAC2 complex	Estrogen receptor complex (ESR1, EP300, NCOA1)
Polycomb repressive complex 4	Er-alpha-p53-hdm2 complex	ERS1-MDM2 complex
EED-EZH-YY1 polycomb complex	CAV1-VDAC1-ESR1 complex	ESR1-MDM4 complex
EED-EZH polycomb complex	Estrogen receptor complex (ESR1, EP300, NCOA1)	CTNNB1-ESR1 complex
EED-EZH2-PHF19 complex	ERS1-MDM2 complex	ESR1-TRAP/Mediator coactivator-complex
HIC1-PCL3L-PCR2 complex	ESR1-MDM4 complex	FOXO1-ESR1 complex
BRD7-EZH2-SUZ12 complex	CTNNB1-ESR1 complex	Ubiquitin E3 ligase (AHR, ARNT, DDB1, TBL3, CUL4B, RBX1)
Cohesin-SA1 complex	ESR1-TRAP/Mediator coactivator-complex	EED-EZH2 complex
Cohesin-SA2 complex	FOXO1-ESR1 complex	Polycomb repressive complex 4
SNF2h-cohesin-NuRD complex	EED-EZH2 complex	EED-EZH-YY1 polycomb complex
Sororin-cohesin complex	Polycomb repressive complex 4	EED-EZH polycomb complex
DDX11-RAD21-SMC1A-SMC3 complex	EED-EZH-YY1 polycomb complex	EED-EZH2-PHF19 complex
c-MYC-ATPase-helicase complex	EED-EZH polycomb complex	HIC1-PCL3L-PCR2 complex
MYC-DNMT3A-ZBTB17 complex	EED-EZH2-PHF19 complex	BRD7-EZH2-SUZ12 complex
MYC-MAX-KAT2A-TRRAP complex	HIC1-PCL3L-PCR2 complex	Cohesin-SA1 complex
MYC-MAX complex	BRD7-EZH2-SUZ12 complex	Cohesin-SA2 complex
MYC-TRRAP-KAT2A complex	Cohesin-SA1 complex	SNF2h-cohesin-NuRD complex
CBP-RARA-RXRA-DNA complex, ligand stimulated	Cohesin-SA2 complex	Sororin-cohesin complex
SMC1-SMC3 complex	SNF2h-cohesin-NuRD complex	DDX11-RAD21-SMC1A-SMC3 complex
TFC4-CTNNB1 complex	Sororin-cohesin complex	c-MYC-ATPase-helicase complex
CTNNB1-FERMT2-TCF7L2 complex	DDX11-RAD21-SMC1A-SMC3 complex	MYC-DNMT3A-ZBTB17 complex
HCFC1-THAP11-ZNF143 complex	c-MYC-ATPase-helicase complex	MYC-MAX-KAT2A-TRRAP complex
PU.1-SIN3A-HDAC complex	MYC-DNMT3A-ZBTB17 complex	MYC-MAX complex
PU.1-TBP complex	MYC-MAX-KAT2A-TRRAP complex	MYC-TRRAP-KAT2A complex
SP1-MCAF2 complex	MYC-MAX complex	CBP-RARA-RXRA-DNA complex, ligand stimulated
p53-SP1 complex	MYC-TRRAP-KAT2A complex	CtBP complex
SMAD3-SMAD4-SP1 complex	CBP-RARA-RXRA-DNA complex, ligand stimulated	CtBP core complex
HCF-1 complex	CtBP complex	SMC1-SMC3 complex
HINT1-SP1 complex	CtBP core complex	HCFC1-THAP11-ZNF143 complex
SMAD3/4-E2F4/5-p107-DP1 complex	SMC1-SMC3 complex	PU.1-SIN3A-HDAC complex
SMAD3-E2F4/5-p107-DP1 complex	HCFC1-THAP11-ZNF143 complex	PU.1-TBP complex
GABP(gamma)1-E2F1-DP1 complex	PU.1-SIN3A-HDAC complex	ETS2-ETS1 complex
E2F-1-DP-1 complex	PU.1-TBP complex	ETS1-PRX1 complex
E2F-1-DP-1-cyclinA-CDK2 complex	ETS2-ETS1 complex	SP1-MCAF2 complex
MAD-MAX complex	ETS1-PRX1 complex	p53-SP1 complex
SMAD3-SMAD4-cJun-cFos complex	SP1-MCAF2 complex	SMAD3-SMAD4-SP1 complex
NFAT-JUN-FOS DNA-protein complex	p53-SP1 complex	HCF-1 complex
ERG-JUN-FOS DNA-protein complex	SMAD3-SMAD4-SP1 complex	HINT1-SP1 complex
ETS2-FOS-JUN complex	HCF-1 complex	SMAD3/4-E2F4/5-p107-DP1 complex
Ku antigen-YY1-alphaMyHC promoter complex	HINT1-SP1 complex	SMAD3-E2F4/5-p107-DP1 complex
YY1-Notch1 complex	SMAD3/4-E2F4/5-p107-DP1 complex	GABP(gamma)1-E2F1-DP1 complex
hs4 enhancer complex (faster migrating complex)	SMAD3-E2F4/5-p107-DP1 complex	MAD-MAX complex
hs4 enhancer complex (slow migrating complex)	GABP(gamma)1-E2F1-DP1 complex	Ku antigen-YY1-alphaMyHC promoter complex
YY1-MDM2-p53 complex	MAD-MAX complex	YY1-Notch1 complex
CoREST-HDAC complex	Ku antigen-YY1-alphaMyHC promoter complex	hs4 enhancer complex (faster migrating complex)
LSD1-CoREST complex	YY1-Notch1 complex	hs4 enhancer complex (slow migrating complex)
Anti-HDAC2 complex	hs4 enhancer complex (faster migrating complex)	YY1-MDM2-p53 complex
anti-BHC110 complex	hs4 enhancer complex (slow migrating complex)	CoREST-HDAC complex
BHC complex	YY1-MDM2-p53 complex	LSD1-CoREST complex
CtBP complex	CoREST-HDAC complex	Anti-HDAC2 complex
CtBP core complex	LSD1-CoREST complex	anti-BHC110 complex
HDAC1-associated protein complex	Anti-HDAC2 complex	BHC complex
HDAC1-associated core complex cI	anti-BHC110 complex	HDAC1-associated protein complex
HDAC1-associated core complex cII	BHC complex	HDAC1-associated core complex cI
BRAF53-BRCA2 complex	HDAC1-associated protein complex	HDAC1-associated core complex cII
CoREST-HDAC2 complex	HDAC1-associated core complex cI	BRAF53-BRCA2 complex
DNMT3B complex	HDAC1-associated core complex cII	CoREST-HDAC2 complex
SIN3 complex	BRAF53-BRCA2 complex	DNMT3B complex
SAP complex (Sin3-associated protein complex)	CoREST-HDAC2 complex	SIN3 complex
SIN3-HDAC-SAP30-ARID4 complex	DNMT3B complex	SAP complex (Sin3-associated protein complex)
BRMS1-SIN3-HDAC complex	SIN3 complex	SIN3-HDAC-SAP30-ARID4 complex
BRG1-SIN3A complex	SAP complex (Sin3-associated protein complex)	BRMS1-SIN3-HDAC complex
BRM-SIN3A complex	SIN3-HDAC-SAP30-ARID4 complex	BRG1-SIN3A complex
SIN3-ING1b complex I	BRMS1-SIN3-HDAC complex	BRM-SIN3A complex
SIN3-ING1b complex II	BRG1-SIN3A complex	SIN3-ING1b complex I
NCOR-SIN3-RPD3 complex	BRM-SIN3A complex	SIN3-ING1b complex II
NCOR-SIN3-HDAC1 complex	SIN3-ING1b complex I	NCOR-SIN3-RPD3 complex
MeCP2-SIN3A-HDAC complex	SIN3-ING1b complex II	NCOR-SIN3-HDAC1 complex
BRG1-SIN3A-HDAC containing SWI/SNF remodeling complex I	NCOR-SIN3-RPD3 complex	MeCP2-SIN3A-HDAC complex
BRM-SIN3A-HDAC complex	NCOR-SIN3-HDAC1 complex	BRG1-SIN3A-HDAC containing SWI/SNF remodeling complex I
MTA2 complex	MeCP2-SIN3A-HDAC complex	BRM-SIN3A-HDAC complex
NCOR2 complex	BRG1-SIN3A-HDAC containing SWI/SNF remodeling complex I	MTA2 complex
ING2 complex	BRM-SIN3A-HDAC complex	NCOR2 complex
SKI-NCOR1-SIN3A-HDAC1 complex	MTA2 complex	ING2 complex
mSin3A complex	NCOR2 complex	SKI-NCOR1-SIN3A-HDAC1 complex
mSin3A-HDAC1-HDAC2 complex	ING2 complex	mSin3A complex
MAD1-mSin3A-HDAC2 complex	SKI-NCOR1-SIN3A-HDAC1 complex	mSin3A-HDAC1-HDAC2 complex
NK-3-Groucho-HIPK2-SIN3A-RbpA48-HDAC1 complex	mSin3A complex	MAD1-mSin3A-HDAC2 complex
HERP1/HEY2-NCOR-SIN3A complex	mSin3A-HDAC1-HDAC2 complex	NK-3-Groucho-HIPK2-SIN3A-RbpA48-HDAC1 complex
SMAD3-cSKI-SIN3A-HDAC1 complex	MAD1-mSin3A-HDAC2 complex	NCOR-SIN3-HDAC-HESX1 complex
SWI/SNF-related chromatin-remodeling complex	HERP1/HEY2-NCOR-SIN3A complex	HERP1/HEY2-NCOR-SIN3A complex
SMAR1-HDAC1-SIN3A-SIN3B repressor complex	SMAD3-cSKI-SIN3A-HDAC1 complex	SMAD3-cSKI-SIN3A-HDAC1 complex
SMAR1-HDAC1-SIN3A-SIN3B-p107-p130 repressor complex	SWI/SNF-related chromatin-remodeling complex	SWI/SNF-related chromatin-remodeling complex
CTNND1-GLIS2 complex	SMAR1-HDAC1-SIN3A-SIN3B repressor complex	SMAR1-HDAC1-SIN3A-SIN3B repressor complex
CTNNB1-GLIS2 complex	SMAR1-HDAC1-SIN3A-SIN3B-p107-p130 repressor complex	SMAR1-HDAC1-SIN3A-SIN3B-p107-p130 repressor complex
GLIS2-TRIM32 complex	SMAD3-SMAD4-CTCF protein-DNA complex	SMAD3-SMAD4-CTCF protein-DNA complex
SMAD3-SMAD4-CTCF protein-DNA complex	CTFC-TAF1 complex	CTFC-TAF1 complex
CTFC-TAF1 complex	CTCF-nucleophosmin complex	CTCF-nucleophosmin complex
CTCF-nucleophosmin complex	HCF1-THAP11 complex	HCF1-THAP11 complex
HCF1-THAP11 complex	SEC23-SEC24-SCAP-SREBP1c complex	SEC23-SEC24-SCAP-SREBP1c complex
SEC23-SEC24-SCAP-SREBP1c complex	SREBP-1a-PKM2 complex	SREBP-1a-PKM2 complex
SREBP-1a-PKM2 complex	IL6ST-PRKCD-STAT3 complex	IL6ST-PRKCD-STAT3 complex
IL6ST-PRKCD-STAT3 complex	p300-SMAD1-STAT3 complex	p300-SMAD1-STAT3 complex
p300-SMAD1-STAT3 complex	STAT3 homodimer complex	STAT3 homodimer complex
STAT3 homodimer complex	NFKB1-STAT3 complex	NFKB1-STAT3 complex
NFKB1-STAT3 complex	RELA-STAT3 complex	RELA-STAT3 complex
RELA-STAT3 complex	Ectodermin-SMAD4 complex	Ectodermin-SMAD4 complex
Ectodermin-SMAD4 complex	JUND-FOSB-SMAD3-SMAD4 complex	JUND-FOSB-SMAD3-SMAD4 complex
SMAD3-SMAD4-cJUN complex	RSmad complex	RSmad complex
JUND-FOSB-SMAD3-SMAD4 complex	SMAD4-SMAD2-SMAD3 complex	SMAD4-SMAD2-SMAD3 complex
RSmad complex	SMAD4-SNO-SKI complex	SMAD2-SMAD4-FAST1 complex
SMAD4-SMAD2-SMAD3 complex	SMAD4-SKI complex	SMAD4-SNO-SKI complex
SMAD4-SNO-SKI complex	SMAD4-SKI-NCOR complex	SMAD4-SKI complex
SMAD4-SKI complex	SKI-SMAD2-SMAD4 pentameric complex	SMAD4-SKI-NCOR complex
SMAD4-SKI-NCOR complex	SKI-SMAD3-SMAD4 complex	SMAD2-SMAD4-FAST1-TGIF complex, TGF(beta) induced
SKI-SMAD2-SMAD4 pentameric complex	CREBBP-SMAD2-SMAD4 pentameric complex	SMAD2-SMAD4-FAST1-TGIF-HDAC1 complex, TGF(beta) induced
SKI-SMAD3-SMAD4 complex	CREBBP-SMAD3-SMAD4 pentameric complex	SKI-SMAD2-SMAD4 pentameric complex
CREBBP-SMAD2-SMAD4 pentameric complex	SMAD2-SMAD4-WWTR1 complex	SKI-SMAD3-SMAD4 complex
CREBBP-SMAD3-SMAD4 pentameric complex	SMAD3-SMAD4-WWTR1 complex	CREBBP-SMAD2-SMAD4 pentameric complex
SMAD2-SMAD4-WWTR1 complex	MeCP1 complex	CREBBP-SMAD3-SMAD4 pentameric complex
SMAD3-SMAD4-WWTR1 complex	LARC complex (LCR-associated remodeling complex)	SMAD2-SMAD4-WWTR1 complex
MeCP1 complex	TFIIF complex (transcription factor IIF)	SMAD3-SMAD4-WWTR1 complex
LARC complex (LCR-associated remodeling complex)	FCP1-associated protein complex	MeCP1 complex
TFIIF complex (transcription factor IIF)	RNA polymerase II (RNAPII)	LARC complex (LCR-associated remodeling complex)
FCP1-associated protein complex	RNA polymerase II complex (RPB1, RAP74, CDK8, CYCC, SRB7, BAF190, BAF47), chromatin structure modifying	TFIIF complex (transcription factor IIF)
RNA polymerase II (RNAPII)	RNA polymerase II complex, chromatin structure modifying	FCP1-associated protein complex
Actin-ribonucleoprotein complex (POLR2A, GTF2F1, HNRNPU)	RNA polymerase II complex, (CDK8 complex), chromatin structure modifying	RNA polymerase II (RNAPII)
JUND-TAP1 complex	Actin-ribonucleoprotein complex (POLR2A, GTF2F1, HNRNPU)	RNA polymerase II complex (RPB1, RAP74, CDK8, CYCC, SRB7, BAF190, BAF47), chromatin structure modifying
TNF-alpha/NF-kappa B signaling complex (CHUK, KPNA3, NFKB2, NFKBIB, REL, IKBKG, NFKB1, NFKBIE, RELB, NFKBIA, RELA, TNIP2)	JUND-TAP1 complex	RNA polymerase II complex, chromatin structure modifying
TNF-alpha/Nf-kappa B signaling complex (RPL6, RPL30, RPS13, CHUK, DDX3X, NFKB2, NFKBIB, REL, IKBKG, NFKB1, MAP3K8, RELB, GLG1, NFKBIA, RELA, TNIP2, GTF2I)	TNF-alpha/NF-kappa B signaling complex (CHUK, KPNA3, NFKB2, NFKBIB, REL, IKBKG, NFKB1, NFKBIE, RELB, NFKBIA, RELA, TNIP2)	RNA polymerase II complex, (CDK8 complex), chromatin structure modifying
BRCA1 B complex	TNF-alpha/Nf-kappa B signaling complex (RPL6, RPL30, RPS13, CHUK, DDX3X, NFKB2, NFKBIB, REL, IKBKG, NFKB1, MAP3K8, RELB, GLG1, NFKBIA, RELA, TNIP2, GTF2I)	Actin-ribonucleoprotein complex (POLR2A, GTF2F1, HNRNPU)
BRCA1-BARD1-BACH1-DNA damage complex II	HNF4A-SUB1 complex	JUND-TAP1 complex
BRCA1-BARD1-BACH1-DNA damage complex I	BRCA1 B complex	TNF-alpha/NF-kappa B signaling complex (CHUK, KPNA3, NFKB2, NFKBIB, REL, IKBKG, NFKB1, NFKBIE, RELB, NFKBIA, RELA, TNIP2)
Multisubunit ACTR coactivator complex	BRCA1-BARD1-BACH1-DNA damage complex II	TNF-alpha/Nf-kappa B signaling complex (RPL6, RPL30, RPS13, CHUK, DDX3X, NFKB2, NFKBIB, REL, IKBKG, NFKB1, MAP3K8, RELB, GLG1, NFKBIA, RELA, TNIP2, GTF2I)
p300-MDM2-p53 protein complex	BRCA1-BARD1-BACH1-DNA damage complex I	HNF4A-SUB1 complex
p300-CBP-p270-SWI/SNF complex	Multisubunit ACTR coactivator complex	BRCA1 B complex
p300-CBP-p270 complex	p300-MDM2-p53 protein complex	BRCA1-BARD1-BACH1-DNA damage complex II
p33ING1b-p300 complex	p300-CBP-p270-SWI/SNF complex	BRCA1-BARD1-BACH1-DNA damage complex I
ING1-p300-PCNA complex	p300-CBP-p270 complex	Multisubunit ACTR coactivator complex
pRb2/p130-multimolecular complex (RB2, E2F5, HDAC1, SUV39H1, P300)	p33ING1b-p300 complex	p300-MDM2-p53 protein complex
PIAS3-SMAD3-P300 complex	ING1-p300-PCNA complex	p300-CBP-p270-SWI/SNF complex
SMAD1-P300 complex	pRb2/p130-multimolecular complex (RB2, E2F5, HDAC1, SUV39H1, P300)	p300-CBP-p270 complex
RBL2 complex (E2F4, E2F5, HDAC1, SUV39H1, P300, RBL2)	PIAS3-SMAD3-P300 complex	p33ING1b-p300 complex
TCF4-CTNNB1-SUMO1-EP300-HADAC6 complex	SMAD1-P300 complex	ING1-p300-PCNA complex
TCF4-CTNNB1-EP300 complex	RBL2 complex (E2F4, E2F5, HDAC1, SUV39H1, P300, RBL2)	pRb2/p130-multimolecular complex (RB2, E2F5, HDAC1, SUV39H1, P300)
AML1-HIPK2-p300 complex	TCF4-CTNNB1-SUMO1-EP300-HADAC6 complex	PIAS3-SMAD3-P300 complex
ESR2-TRAP/Mediator coactivator complex	TCF4-CTNNB1-EP300 complex	SMAD1-P300 complex
	AML1-HIPK2-p300 complex	RBL2 complex (E2F4, E2F5, HDAC1, SUV39H1, P300, RBL2)
	ESR2-TRAP/Mediator coactivator complex	TCF4-CTNNB1-SUMO1-EP300-HADAC6 complex
		TCF4-CTNNB1-EP300 complex
		AML1-HIPK2-p300 complex
		ESR2-TRAP/Mediator coactivator complex

## Sheet: Unique_complexes
Unique_HGSC	Unique_CC	Unique_MC
TFC4-CTNNB1 complex		NCOR-SIN3-HDAC-HESX1 complex
CTNNB1-FERMT2-TCF7L2 complex		SMAD2-SMAD4-FAST1 complex
E2F-1-DP-1 complex		SMAD2-SMAD4-FAST1-TGIF complex, TGF(beta) induced
E2F-1-DP-1-cyclinA-CDK2 complex		SMAD2-SMAD4-FAST1-TGIF-HDAC1 complex, TGF(beta) induced
CTNND1-GLIS2 complex
CTNNB1-GLIS2 complex
GLIS2-TRIM32 complex

## Sheet: Shared_complexes
HGSC_CC	HGSC_MC	CC_MC	HGSC_CC_MC
NEMO-HIF2(alpha)-ARNT complex	NK-3-Groucho-HIPK2-SIN3A-RbpA48-HDAC1 complex	CBF-DNA complex	No complex
ARNT-HIF1A complex		p32-CBF-DNA complex	Ubiquitin E3 ligase (AHR, ARNT, DDB1, TBL3, CUL4B, RBX1)
		JUN-FBW7-PRR7 complex	USF1-USF2 complex
		NuRD.1 complex	E2F-6 complex
		ETS2-ETS1 complex	LMO4-CREB complex
		ETS1-PRX1 complex	ATF4-CREB1 complex
		RNA polymerase II complex (RPB1, RAP74, CDK8, CYCC, SRB7, BAF190, BAF47), chromatin structure modifying	THRB-RXRB complex
		RNA polymerase II complex, chromatin structure modifying	BCL6-HDAC4 complex
		RNA polymerase II complex, (CDK8 complex), chromatin structure modifying	BCL6-HDAC5 complex
		HNF4A-SUB1 complex	BCL6-HDAC7 complex
			Mi-2/NuRD-MTA3 complex
			Mi2/NuRD-BCL6-MTA3 complex
			HES1 promoter corepressor complex
			HES1 promoter-Notch enhancer complex
			RBPJ-NOTCH1-MAML1 complex
			RBP-Jkappa-Notch1 complex
			RBP-Jkappa-SHARP complex
			SMRT-SKIP-CBF1 complex
			SHARP-CtIP-RBP-Jkappa complex
			SHARP-CtBP1-CtIP-RBP-Jkappa corepressor complex
			RBP-Jkappa-RING1-KyoT2 complex
			YY1-Notch1-RBP-Jkappa complex
			CBF1-HDAC1-SMRT complex
			Core clock complex
			CRY1-Core clock complex
			REST-CoREST-mSIN3A complex
			EGR-EP300 complex
			HNRNPU-NR3C1 complex
			CBX3-EHMT2-NR3C1 complex
			CBX3-EHMT1-NR3C1 complex
			DCP1A-NR3C1-PNRC2-UPF1-complex
			DRIP complex
			TFTC-type histone acetyl transferase complex
			ESR1-RELA-BCL3-NCOA3 complex
			IKK-alpha--ER-alpha-AIB1 complex
			p130Cas-ER-alpha-cSrc-kinase- PI3-kinase p85-subunit complex
			ESR1-CDK7-CCNH-MNAT1-MTA1-HDAC2 complex
			Er-alpha-p53-hdm2 complex
			ESR1-JUN-GRIP1 complex
			ESR1-JUN complex
			CAV1-VDAC1-ESR1 complex
			Estrogen receptor complex (ESR1, EP300, NCOA1)
			ERS1-MDM2 complex
			ESR1-MDM4 complex
			CTNNB1-ESR1 complex
			ESR1-TRAP/Mediator coactivator-complex
			FOXO1-ESR1 complex
			EED-EZH2 complex
			Polycomb repressive complex 4
			EED-EZH-YY1 polycomb complex
			EED-EZH polycomb complex
			EED-EZH2-PHF19 complex
			HIC1-PCL3L-PCR2 complex
			BRD7-EZH2-SUZ12 complex
			Cohesin-SA1 complex
			Cohesin-SA2 complex
			SNF2h-cohesin-NuRD complex
			Sororin-cohesin complex
			DDX11-RAD21-SMC1A-SMC3 complex
			c-MYC-ATPase-helicase complex
			MYC-DNMT3A-ZBTB17 complex
			MYC-MAX-KAT2A-TRRAP complex
			MYC-MAX complex
			MYC-TRRAP-KAT2A complex
			CBP-RARA-RXRA-DNA complex, ligand stimulated
			SMC1-SMC3 complex
			HCFC1-THAP11-ZNF143 complex
			PU.1-SIN3A-HDAC complex
			PU.1-TBP complex
			SP1-MCAF2 complex
			p53-SP1 complex
			SMAD3-SMAD4-SP1 complex
			HCF-1 complex
			HINT1-SP1 complex
			SMAD3/4-E2F4/5-p107-DP1 complex
			SMAD3-E2F4/5-p107-DP1 complex
			GABP(gamma)1-E2F1-DP1 complex
			MAD-MAX complex
			SMAD3-SMAD4-cJun-cFos complex
			NFAT-JUN-FOS DNA-protein complex
			ERG-JUN-FOS DNA-protein complex
			ETS2-FOS-JUN complex
			Ku antigen-YY1-alphaMyHC promoter complex
			YY1-Notch1 complex
			hs4 enhancer complex (faster migrating complex)
			hs4 enhancer complex (slow migrating complex)
			YY1-MDM2-p53 complex
			CoREST-HDAC complex
			LSD1-CoREST complex
			Anti-HDAC2 complex
			anti-BHC110 complex
			BHC complex
			CtBP complex
			CtBP core complex
			HDAC1-associated protein complex
			HDAC1-associated core complex cI
			HDAC1-associated core complex cII
			BRAF53-BRCA2 complex
			CoREST-HDAC2 complex
			DNMT3B complex
			SIN3 complex
			SAP complex (Sin3-associated protein complex)
			SIN3-HDAC-SAP30-ARID4 complex
			BRMS1-SIN3-HDAC complex
			BRG1-SIN3A complex
			BRM-SIN3A complex
			SIN3-ING1b complex I
			SIN3-ING1b complex II
			NCOR-SIN3-RPD3 complex
			NCOR-SIN3-HDAC1 complex
			MeCP2-SIN3A-HDAC complex
			BRG1-SIN3A-HDAC containing SWI/SNF remodeling complex I
			BRM-SIN3A-HDAC complex
			MTA2 complex
			NCOR2 complex
			ING2 complex
			SKI-NCOR1-SIN3A-HDAC1 complex
			mSin3A complex
			mSin3A-HDAC1-HDAC2 complex
			MAD1-mSin3A-HDAC2 complex
			HERP1/HEY2-NCOR-SIN3A complex
			SMAD3-cSKI-SIN3A-HDAC1 complex
			SWI/SNF-related chromatin-remodeling complex
			SMAR1-HDAC1-SIN3A-SIN3B repressor complex
			SMAR1-HDAC1-SIN3A-SIN3B-p107-p130 repressor complex
			SMAD3-SMAD4-CTCF protein-DNA complex
			CTFC-TAF1 complex
			CTCF-nucleophosmin complex
			HCF1-THAP11 complex
			SEC23-SEC24-SCAP-SREBP1c complex
			SREBP-1a-PKM2 complex
			IL6ST-PRKCD-STAT3 complex
			p300-SMAD1-STAT3 complex
			STAT3 homodimer complex
			NFKB1-STAT3 complex
			RELA-STAT3 complex
			Ectodermin-SMAD4 complex
			SMAD3-SMAD4-cJUN complex
			JUND-FOSB-SMAD3-SMAD4 complex
			RSmad complex
			SMAD4-SMAD2-SMAD3 complex
			SMAD4-SNO-SKI complex
			SMAD4-SKI complex
			SMAD4-SKI-NCOR complex
			SKI-SMAD2-SMAD4 pentameric complex
			SKI-SMAD3-SMAD4 complex
			CREBBP-SMAD2-SMAD4 pentameric complex
			CREBBP-SMAD3-SMAD4 pentameric complex
			SMAD2-SMAD4-WWTR1 complex
			SMAD3-SMAD4-WWTR1 complex
			MeCP1 complex
			LARC complex (LCR-associated remodeling complex)
			TFIIF complex (transcription factor IIF)
			FCP1-associated protein complex
			RNA polymerase II (RNAPII)
			Actin-ribonucleoprotein complex (POLR2A, GTF2F1, HNRNPU)
			JUND-TAP1 complex
			TNF-alpha/NF-kappa B signaling complex (CHUK, KPNA3, NFKB2, NFKBIB, REL, IKBKG, NFKB1, NFKBIE, RELB, NFKBIA, RELA, TNIP2)
			TNF-alpha/Nf-kappa B signaling complex (RPL6, RPL30, RPS13, CHUK, DDX3X, NFKB2, NFKBIB, REL, IKBKG, NFKB1, MAP3K8, RELB, GLG1, NFKBIA, RELA, TNIP2, GTF2I)
			BRCA1 B complex
			BRCA1-BARD1-BACH1-DNA damage complex II
			BRCA1-BARD1-BACH1-DNA damage complex I
			Multisubunit ACTR coactivator complex
			p300-MDM2-p53 protein complex
			p300-CBP-p270-SWI/SNF complex
			p300-CBP-p270 complex
			p33ING1b-p300 complex
			ING1-p300-PCNA complex
			pRb2/p130-multimolecular complex (RB2, E2F5, HDAC1, SUV39H1, P300)
			PIAS3-SMAD3-P300 complex
			SMAD1-P300 complex
			RBL2 complex (E2F4, E2F5, HDAC1, SUV39H1, P300, RBL2)
			TCF4-CTNNB1-SUMO1-EP300-HADAC6 complex
			TCF4-CTNNB1-EP300 complex
			AML1-HIPK2-p300 complex
			ESR2-TRAP/Mediator coactivator complex
			No Expressed Complexes

## Sheet: Cofactors
HGSC			CC			MC
Cofactors	n	Percent	Cofactors	n	Percent	Proteins	n	Percent
HDAC1	51	27.42	HDAC1	55	29.26	HDAC1	58	30.37
HDAC2	37	19.89	HDAC2	40	21.28	HDAC2	41	21.47
RBBP4	28	15.05	RBBP4	28	14.89	RBBP4	29	15.18
RBBP7	23	12.37	RBBP7	24	12.77	RBBP7	24	12.57
SMAD3	19	10.22	SMAD3	21	11.17	SMAD3	20	10.47
MTA2	14	7.53	MBD3	16	8.51	MBD3	16	8.38
MBD3	13	6.99	MTA2	15	7.98	MTA2	15	7.85
KDM1A	12	6.45	KDM1A	14	7.45	KDM1A	14	7.33
SMC1A	12	6.45	SMC1A	12	6.38	SMC1A	12	6.28
SAP30	11	5.91	CREBBP	11	5.85	CREBBP	11	5.76
CREBBP	10	5.38	SAP30	11	5.85	SAP30	11	5.76
CHD3	9	4.84	SMARCB1	11	5.85	SMARCB1	11	5.76
ARID1A	8	4.3	SMARCC1	10	5.32	SMARCC1	10	5.24
EED	8	4.3	SMARCC2	10	5.32	SMARCC2	10	5.24
JUN	8	4.3	CDK8	9	4.79	CDK8	9	4.71
SMARCC1	8	4.3	CHD3	9	4.79	CHD3	9	4.71
SMARCC2	8	4.3	CHD4	9	4.79	CHD4	9	4.71
ACTL6A	7	3.76	EHMT1	9	4.79	EHMT1	9	4.71
CHD4	7	3.76	EHMT2	9	4.79	EHMT2	9	4.71
EHMT1	7	3.76	FOS	9	4.79	POLR2A	9	4.71
EHMT2	7	3.76	POLR2A	9	4.79	ARID1A	8	4.19
MED1	7	3.76	ARID1A	8	4.26	EED	8	4.19
NOTCH1	7	3.76	EED	8	4.26	SMAD2	8	4.19
SKI	7	3.76	ACTL6A	7	3.72	ACTL6A	7	3.66
SMARCB1	7	3.76	CCNC	7	3.72	CCNC	7	3.66
ARID4B	6	3.23	MED1	7	3.72	MED1	7	3.66
CTNNB1	6	3.23	MED21	7	3.72	MED21	7	3.66
HMG20B	6	3.23	MTA1	7	3.72	MTA1	7	3.66
MTA1	6	3.23	NOTCH1	7	3.72	NCOR2	7	3.66
NCOR2	6	3.23	SKI	7	3.72	NOTCH1	7	3.66
PHF21A	6	3.23	SMARCA4	7	3.72	SIN3B	7	3.66
POLR2A	6	3.23	ARID4B	6	3.19	SKI	7	3.66
SIN3B	6	3.23	HMG20B	6	3.19	SMARCA4	7	3.66
SMARCA4	6	3.23	NCOR2	6	3.19	ARID4B	6	3.14
SMARCE1	6	3.23	PHF21A	6	3.19	HMG20B	6	3.14
CDK7	5	2.69	RELA	6	3.19	PHF21A	6	3.14
CDK8	5	2.69	SIN3B	6	3.19	SMARCA2	6	3.14
E2F5	5	2.69	SMARCA2	6	3.19	SMARCD1	6	3.14
HCFC1	5	2.69	SMARCD1	6	3.19	SMARCE1	6	3.14
MED12	5	2.69	SMARCE1	6	3.19	CDK7	5	2.62
MED13	5	2.69	CDK7	5	2.66	CTBP1	5	2.62
MED14	5	2.69	CTBP1	5	2.66	E2F5	5	2.62
MED16	5	2.69	E2F5	5	2.66	FOS	5	2.62
MED17	5	2.69	HCFC1	5	2.66	HCFC1	5	2.62
MED23	5	2.69	MED12	5	2.66	MED12	5	2.62
MED24	5	2.69	MED13	5	2.66	MED13	5	2.62
NCOA1	5	2.69	MED14	5	2.66	MED14	5	2.62
PRMT5	5	2.69	MED16	5	2.66	MED16	5	2.62
RELA	5	2.69	MED17	5	2.66	MED17	5	2.62
RING1	5	2.69	MED23	5	2.66	MED23	5	2.62
SMAD2	5	2.69	MED24	5	2.66	MED24	5	2.62
SMARCD1	5	2.69	NCOA1	5	2.66	NCOA1	5	2.62
STAG1	5	2.69	NCOA3	5	2.66	PRMT5	5	2.62
STAG2	5	2.69	PRMT5	5	2.66	RELA	5	2.62
TRRAP	5	2.69	RING1	5	2.66	RING1	5	2.62
E2F4	4	2.15	SMAD2	5	2.66	STAG1	5	2.62
GJB3	4	2.15	STAG1	5	2.66	STAG2	5	2.62
GTF2I	4	2.15	STAG2	5	2.66	TRRAP	5	2.62
ING1	4	2.15	TRRAP	5	2.66	CTBP2	4	2.09
KAT2A	4	2.15	CTBP2	4	2.13	E2F4	4	2.09
L3MBTL2	4	2.15	E2F4	4	2.13	GJB3	4	2.09
MDM2	4	2.15	GJB3	4	2.13	GTF2I	4	2.09
MED6	4	2.15	GTF2I	4	2.13	ING1	4	2.09
MED7	4	2.15	ING1	4	2.13	KAT2A	4	2.09
MGA	4	2.15	KAT2A	4	2.13	L3MBTL2	4	2.09
NCOA3	4	2.15	L3MBTL2	4	2.13	MDM2	4	2.09
NFKB1	4	2.15	MDM2	4	2.13	MED6	4	2.09
PCGF6	4	2.15	MED6	4	2.13	MED7	4	2.09
RBL1	4	2.15	MED7	4	2.13	MGA	4	2.09
RNF2	4	2.15	MGA	4	2.13	NCOA3	4	2.09
SMARCA5	4	2.15	NFKB1	4	2.13	NFKB1	4	2.09
SMARCD2	4	2.15	PCGF6	4	2.13	PCGF6	4	2.09
SUDS3	4	2.15	RBL1	4	2.13	RBL1	4	2.09
SUPT6H	4	2.15	RNF2	4	2.13	RNF2	4	2.09
SUZ12	4	2.15	SMARCA5	4	2.13	SMARCA5	4	2.09
TP53	4	2.15	SMARCD2	4	2.13	SMARCD2	4	2.09
YAF2	4	2.15	SUDS3	4	2.13	SUDS3	4	2.09
BARD1	3	1.61	SUPT6H	4	2.13	SUPT6H	4	2.09
BAZ1A	3	1.61	SUZ12	4	2.13	SUZ12	4	2.09
BRCA1	3	1.61	TP53	4	2.13	TP53	4	2.09
CCNC	3	1.61	YAF2	4	2.13	YAF2	4	2.09
CHUK	3	1.61	ZNF217	4	2.13	ZNF217	4	2.09
CTBP1	3	1.61	BARD1	3	1.6	BARD1	3	1.57
E2F1	3	1.61	BAZ1A	3	1.6	BAZ1A	3	1.57
GSE1	3	1.61	BRCA1	3	1.6	BRCA1	3	1.57
IKBKG	3	1.61	CHUK	3	1.6	CHUK	3	1.57
MAML1	3	1.61	CTNNB1	3	1.6	CTNNB1	3	1.57
MED10	3	1.61	ETS2	3	1.6	FOXH1	3	1.57
MED20	3	1.61	GSE1	3	1.6	GSE1	3	1.57
MED21	3	1.61	GTF2B	3	1.6	GTF2B	3	1.57
NCOR1	3	1.61	IKBKG	3	1.6	MAML1	3	1.57
PHF19	3	1.61	MAML1	3	1.6	MED10	3	1.57
RBBP8	3	1.61	MED10	3	1.6	MED20	3	1.57
RBL2	3	1.61	MED20	3	1.6	NCOR1	3	1.57
SAP130	3	1.61	NCOR1	3	1.6	PHF19	3	1.57
SAP18	3	1.61	PHF19	3	1.6	RBBP8	3	1.57
SMAD1	3	1.61	RBBP8	3	1.6	RBL2	3	1.57
SMARCA2	3	1.61	RBL2	3	1.6	SAP130	3	1.57
SPEN	3	1.61	SAP130	3	1.6	SAP18	3	1.57
ZMYM2	3	1.61	SAP18	3	1.6	SMAD1	3	1.57
ZMYM3	3	1.61	SMAD1	3	1.6	SPEN	3	1.57
ZNF217	3	1.61	SPEN	3	1.6	ZMYM2	3	1.57
ARNTL	2	1.08	ZMYM2	3	1.6	ZMYM3	3	1.57
ASH2L	2	1.08	ZMYM3	3	1.6	ARNTL	2	1.05
BANP	2	1.08	AHR	2	1.06	ASH2L	2	1.05
BRMS1	2	1.08	ARNTL	2	1.06	BANP	2	1.05
CBX3	2	1.08	ASH2L	2	1.06	BRMS1	2	1.05
CCNT1	2	1.08	BANP	2	1.06	CBX3	2	1.05
CDCA5	2	1.08	BCL3	2	1.06	CBX4	2	1.05
CDK9	2	1.08	BRMS1	2	1.06	CCNH	2	1.05
CTBP2	2	1.08	CBX3	2	1.06	CCNT1	2	1.05
CTDP1	2	1.08	CBX4	2	1.06	CDCA5	2	1.05
DDX11	2	1.08	CCNH	2	1.06	CDK9	2	1.05
FOSB	2	1.08	CCNT1	2	1.06	CDYL	2	1.05
GATAD2A	2	1.08	CDCA5	2	1.06	CTDP1	2	1.05
GATAD2B	2	1.08	CDK9	2	1.06	DDX11	2	1.05
GTF2F2	2	1.08	CDYL	2	1.06	ETS2	2	1.05
HIC1	2	1.08	CTDP1	2	1.06	FOSB	2	1.05
HIPK2	2	1.08	CUL4B	2	1.06	GATAD2A	2	1.05
HNRNPU	2	1.08	DDB1	2	1.06	GATAD2B	2	1.05
HSP90AA1	2	1.08	DDX11	2	1.06	GRIP1	2	1.05
HSPA4	2	1.08	ERG	2	1.06	GTF2F2	2	1.05
HSPA5	2	1.08	FOSB	2	1.06	HIC1	2	1.05
HSPA8	2	1.08	GATAD2A	2	1.06	HIPK2	2	1.05
INPP5K	2	1.08	GATAD2B	2	1.06	HNRNPU	2	1.05
MECP2	2	1.08	GRIP1	2	1.06	HSP90AA1	2	1.05
MTA3	2	1.08	GTF2F2	2	1.06	HSPA4	2	1.05
MXD1	2	1.08	HIC1	2	1.06	HSPA5	2	1.05
NFKB2	2	1.08	HNRNPU	2	1.06	HSPA8	2	1.05
NFKBIA	2	1.08	HSP90AA1	2	1.06	IKBKG	2	1.05
NFKBIB	2	1.08	HSPA4	2	1.06	INPP5K	2	1.05
OGT	2	1.08	HSPA5	2	1.06	KAT2B	2	1.05
PDS5A	2	1.08	HSPA8	2	1.06	LCOR	2	1.05
PDS5B	2	1.08	INPP5K	2	1.06	MECP2	2	1.05
POLR2B	2	1.08	KAT2B	2	1.06	MXD1	2	1.05
RARA	2	1.08	LCOR	2	1.06	NFKB2	2	1.05
REL	2	1.08	MECP2	2	1.06	NFKBIA	2	1.05
SETD1A	2	1.08	MXD1	2	1.06	NFKBIB	2	1.05
SMARCD3	2	1.08	NFATC2	2	1.06	NFYA	2	1.05
SUPT16H	2	1.08	NFKB2	2	1.06	NFYB	2	1.05
SUV39H1	2	1.08	NFKBIA	2	1.06	OGT	2	1.05
TCF4	2	1.08	NFKBIB	2	1.06	PDS5A	2	1.05
TNIP2	2	1.08	NFYA	2	1.06	PDS5B	2	1.05
TOPBP1	2	1.08	NFYB	2	1.06	POLR2B	2	1.05
TRIM33	2	1.08	OGT	2	1.06	RARA	2	1.05
WDR5	2	1.08	PDS5A	2	1.06	RCOR3	2	1.05
WWTR1	2	1.08	PDS5B	2	1.06	REL	2	1.05
ZEB1	2	1.08	POLR2B	2	1.06	RREB1	2	1.05
ACTB	1	0.54	RARA	2	1.06	SETD1A	2	1.05
AEBP2	1	0.54	RBX1	2	1.06	SMARCD3	2	1.05
AHR	1	0.54	RCOR3	2	1.06	SUPT16H	2	1.05
ARID1B	1	0.54	REL	2	1.06	SUV39H1	2	1.05
ARID4A	1	0.54	RREB1	2	1.06	TBP	2	1.05
ATF4	1	0.54	SETD1A	2	1.06	TCF4	2	1.05
ATF7IP2	1	0.54	SMARCD3	2	1.06	TGIF1	2	1.05
BCAR1	1	0.54	SUPT16H	2	1.06	TNIP2	2	1.05
BCL3	1	0.54	SUV39H1	2	1.06	TOPBP1	2	1.05
BRCA2	1	0.54	TBL3	2	1.06	TRIM33	2	1.05
BRD7	1	0.54	TBP	2	1.06	USF2	2	1.05
BRMS1L	1	0.54	TCF4	2	1.06	WDR5	2	1.05
CAV1	1	0.54	TNIP2	2	1.06	WWTR1	2	1.05
CBX4	1	0.54	TOPBP1	2	1.06	ZEB2	2	1.05
CCNA1	1	0.54	TRIM33	2	1.06	ZNF516	2	1.05
CCNH	1	0.54	USF2	2	1.06	ACTB	1	0.52
CDK2	1	0.54	WDR5	2	1.06	AEBP2	1	0.52
CDYL	1	0.54	WWTR1	2	1.06	ARID1B	1	0.52
CRY1	1	0.54	ZEB2	2	1.06	ARID4A	1	0.52
CTNND1	1	0.54	ZNF516	2	1.06	ARNT	1	0.52
CUL4B	1	0.54	ACTB	1	0.53	ATF4	1	0.52
DCP1A	1	0.54	AEBP2	1	0.53	ATF7IP2	1	0.52
DDB1	1	0.54	ARID1B	1	0.53	BCAR1	1	0.52
DDX3X	1	0.54	ARID4A	1	0.53	BCL3	1	0.52
DNMT3A	1	0.54	ATF4	1	0.53	BRCA2	1	0.52
DNMT3B	1	0.54	ATF7IP2	1	0.53	BRD7	1	0.52
DPF2	1	0.54	BCAR1	1	0.53	BRMS1L	1	0.52
EPAS1	1	0.54	BRCA2	1	0.53	C1QBP	1	0.52
ERG	1	0.54	BRD7	1	0.53	CAV1	1	0.52
ERH	1	0.54	BRMS1L	1	0.53	CRY1	1	0.52
ESR2	1	0.54	C1QBP	1	0.53	CUL4B	1	0.52
ETS2	1	0.54	CAV1	1	0.53	DCP1A	1	0.52
FERMT2	1	0.54	CRY1	1	0.53	DDB1	1	0.52
FHL1	1	0.54	DCP1A	1	0.53	DDX3X	1	0.52
FOXO1	1	0.54	DDX3X	1	0.53	DNMT3A	1	0.52
GABPB2	1	0.54	DNMT3A	1	0.53	DNMT3B	1	0.52
GLG1	1	0.54	DNMT3B	1	0.53	DPF2	1	0.52
GRIP1	1	0.54	DPF2	1	0.53	DRAP1	1	0.52
GTF2B	1	0.54	DRAP1	1	0.53	E2F1	1	0.52
HDAC3	1	0.54	E2F1	1	0.53	ERCC3	1	0.52
HDAC4	1	0.54	EPAS1	1	0.53	ERG	1	0.52
HDAC5	1	0.54	ERCC3	1	0.53	ERH	1	0.52
HDAC6	1	0.54	ERH	1	0.53	ESR2	1	0.52
HDAC7	1	0.54	ESR2	1	0.53	FBXW7	1	0.52
HEY2	1	0.54	FBXW7	1	0.53	FHL1	1	0.52
HIF1A	1	0.54	FHL1	1	0.53	FOXO1	1	0.52
HINT1	1	0.54	FOXO1	1	0.53	GABPB2	1	0.52
HNRNPC	1	0.54	GABPB2	1	0.53	GLG1	1	0.52
IL6ST	1	0.54	GLG1	1	0.53	GTF2E1	1	0.52
ING2	1	0.54	GTF2E1	1	0.53	GTF2H1	1	0.52
KAT2B	1	0.54	GTF2H1	1	0.53	GTF2H3	1	0.52
KIF4A	1	0.54	GTF2H3	1	0.53	HDAC3	1	0.52
KPNA3	1	0.54	HDAC3	1	0.53	HDAC4	1	0.52
LCOR	1	0.54	HDAC4	1	0.53	HDAC5	1	0.52
LMO4	1	0.54	HDAC5	1	0.53	HDAC6	1	0.52
MAP3K8	1	0.54	HDAC6	1	0.53	HDAC7	1	0.52
MDM4	1	0.54	HDAC7	1	0.53	HESX1	1	0.52
MED26	1	0.54	HEY2	1	0.53	HEY2	1	0.52
MED4	1	0.54	HIF1A	1	0.53	HINT1	1	0.52
MLH1	1	0.54	HINT1	1	0.53	HNRNPC	1	0.52
MNAT1	1	0.54	HIPK2	1	0.53	IL6ST	1	0.52
MRE11A	1	0.54	HNRNPC	1	0.53	ING2	1	0.52
MSH6	1	0.54	IL6ST	1	0.53	KIF4A	1	0.52
NBN	1	0.54	ING2	1	0.53	KPNA3	1	0.52
NFATC2	1	0.54	KIF4A	1	0.53	LMO4	1	0.52
NFKBIE	1	0.54	KPNA3	1	0.53	MAP3K8	1	0.52
NKX3-1	1	0.54	LMO4	1	0.53	MDM4	1	0.52
NPM1	1	0.54	MAP3K8	1	0.53	MED26	1	0.52
PCNA	1	0.54	MDM4	1	0.53	MED4	1	0.52
PIAS3	1	0.54	MED26	1	0.53	MLH1	1	0.52
PIK3R1	1	0.54	MED4	1	0.53	MNAT1	1	0.52
PKM	1	0.54	MLH1	1	0.53	MRE11A	1	0.52
PNRC2	1	0.54	MNAT1	1	0.53	MSH6	1	0.52
POLR2C	1	0.54	MRE11A	1	0.53	NBN	1	0.52
POLR2D	1	0.54	MSH6	1	0.53	NFATC2	1	0.52
POLR2E	1	0.54	NBN	1	0.53	NFKBIE	1	0.52
POLR2F	1	0.54	NFKBIE	1	0.53	NKX3-1	1	0.52
POLR2G	1	0.54	NPM1	1	0.53	NPM1	1	0.52
POLR2H	1	0.54	PCNA	1	0.53	PCNA	1	0.52
POLR2I	1	0.54	PCSK4	1	0.53	PCSK4	1	0.52
POLR2J	1	0.54	PIAS3	1	0.53	PIAS3	1	0.52
POLR2K	1	0.54	PIK3R1	1	0.53	PIK3R1	1	0.52
POLR2L	1	0.54	PKM	1	0.53	PKM	1	0.52
POU2F1	1	0.54	PNRC2	1	0.53	PNRC2	1	0.52
POU2F2	1	0.54	POLR2C	1	0.53	POLR2C	1	0.52
PRKCD	1	0.54	POLR2D	1	0.53	POLR2D	1	0.52
RAD50	1	0.54	POLR2E	1	0.53	POLR2E	1	0.52
RBX1	1	0.54	POLR2F	1	0.53	POLR2F	1	0.52
RCOR3	1	0.54	POLR2G	1	0.53	POLR2G	1	0.52
RPAP1	1	0.54	POLR2H	1	0.53	POLR2H	1	0.52
RPL30	1	0.54	POLR2I	1	0.53	POLR2I	1	0.52
RPL6	1	0.54	POLR2J	1	0.53	POLR2J	1	0.52
RPS13	1	0.54	POLR2K	1	0.53	POLR2K	1	0.52
RREB1	1	0.54	POLR2L	1	0.53	POLR2L	1	0.52
RUNX1	1	0.54	POU2F1	1	0.53	POU2F1	1	0.52
RUVBL1	1	0.54	POU2F2	1	0.53	POU2F2	1	0.52
RUVBL2	1	0.54	PRKCD	1	0.53	PRKCD	1	0.52
SCAP	1	0.54	PRR7	1	0.53	PRR7	1	0.52
SEC23A	1	0.54	PRRX1	1	0.53	PRRX1	1	0.52
SEC24B	1	0.54	RAD50	1	0.53	RAD50	1	0.52
SET	1	0.54	RPAP1	1	0.53	RBX1	1	0.52
SIRT1	1	0.54	RPL30	1	0.53	RPAP1	1	0.52
SKIL	1	0.54	RPL6	1	0.53	RPL30	1	0.52
SMC2	1	0.54	RPS13	1	0.53	RPL6	1	0.52
SMC4	1	0.54	RUNX1	1	0.53	RPS13	1	0.52
SNW1	1	0.54	RUVBL1	1	0.53	RUNX1	1	0.52
SRC	1	0.54	RUVBL2	1	0.53	RUVBL1	1	0.52
STK38	1	0.54	SCAP	1	0.53	RUVBL2	1	0.52
SUMO1	1	0.54	SEC23A	1	0.53	SCAP	1	0.52
TAP1	1	0.54	SEC24B	1	0.53	SEC23A	1	0.52
TBL3	1	0.54	SET	1	0.53	SEC24B	1	0.52
TBP	1	0.54	SIRT1	1	0.53	SET	1	0.52
TLE1	1	0.54	SKIL	1	0.53	SIRT1	1	0.52
TRIM32	1	0.54	SMC2	1	0.53	SKIL	1	0.52
UPF1	1	0.54	SMC4	1	0.53	SMC2	1	0.52
USF2	1	0.54	SNW1	1	0.53	SMC4	1	0.52
VDAC1	1	0.54	SRC	1	0.53	SNW1	1	0.52
VDR	1	0.54	STK38	1	0.53	SRC	1	0.52
WDR77	1	0.54	SUB1	1	0.53	STK38	1	0.52
XRCC5	1	0.54	SUMO1	1	0.53	SUB1	1	0.52
XRCC6	1	0.54	TAP1	1	0.53	SUMO1	1	0.52
ZBTB17	1	0.54	UPF1	1	0.53	TAP1	1	0.52
ZEB2	1	0.54	VDAC1	1	0.53	TBL3	1	0.52
ZNF516	1	0.54	VDR	1	0.53	TLE1	1	0.52
			WDR77	1	0.53	UPF1	1	0.52
			XRCC5	1	0.53	VDAC1	1	0.52
			XRCC6	1	0.53	VDR	1	0.52
			ZBTB17	1	0.53	WDR77	1	0.52
						XRCC5	1	0.52
						XRCC6	1	0.52
						ZBTB17	1	0.52
