# Supplementary material for: In silico enhancer mining reveals SNS-032 and EHMT2 inhibitors as therapeutic candidates in high-grade serous ovarian cancer
Source: Br J Cancer. 2023 Apr 29;129(1):163–74. doi: 10.1038/s41416-023-02274-2 (PMC10307814; doi:10.1038/s41416-023-02274-2)
Supplement: Supplementary file 5 — Supplementary Table S4 [file 41416_2023_2274_MOESM5_ESM.xlsx]

## Sheet: HGSC_allcompounds
GENENAME	pref_name	mechanism_of_action	action_type	max_phase	first_approval	experimental	prediction	database	textmining	combined_score	GENEID	PROTEINID	chemical	ID	synonyms
PPARG	ROSIGLITAZONE MALEATE	Peroxisome proliferator-activated receptor gamma agonist	AGONIST	4	1999	912	0	900	970	999	ENSG00000132170	ENSP00000287820	CIDm00077998	CHEMBL843	Rosiglitazone maleate | Avandia | BRL-49653 | BRL-49653-C | BRL-49653C
PPARG	PIOGLITAZONE HYDROCHLORIDE	Peroxisome proliferator-activated receptor gamma agonist	AGONIST	4	1999	858	0	900	953	999	ENSG00000132170	ENSP00000287820	CIDm00004829	CHEMBL1715	Pioglitazone hydrochloride | Actos | STR-001 | U-72107A | Diabiom | Glidipion | Glizofar
NR3C1	MIFEPRISTONE	Glucocorticoid receptor antagonist	ANTAGONIST	4	2000	974	0	900	992	999	ENSG00000113580	ENSP00000231509	CIDm00004196	CHEMBL1276308	Mifepristone | RU 38486 | RU 486 | RU-38486 | RU-486 | RU486 | Korlym | Mifegyne | Mifeprex
NR3C1	MIFEPRISTONE	Progesterone receptor antagonist	ANTAGONIST	4	2000	974	0	900	992	999	ENSG00000113580	ENSP00000231509	CIDm00004196	CHEMBL1276308	Mifepristone | RU 38486 | RU 486 | RU-38486 | RU-486 | RU486 | Korlym | Mifegyne | Mifeprex
NR3C1	HYDROCORTISONE	Glucocorticoid receptor agonist	AGONIST	4	1952	800	142	900	971	999	ENSG00000113580	ENSP00000231509	CIDm00003640	CHEMBL389621	Hydrocortisone | Cor-Oticin | Cortifoam | Cortisol | Micort-HC | Neo-Cortef | Ophthocort | Terra-Cortril | U-Cort | FLEXICORT | NSC-10483 | Acetasol hc | Acticort | Aeroseb-hc | Ala-cort | Ala-scalp | Alkindi sprinkle | Alphaderm | Anflam | Anucort-Hc | Anugesic hc | Anusol hc | Anusol plus hc | Anusol soothing relief | Anusol-Hc | Balneol-hc | Beta-hc | Calmurid hc | Canesten hc | Cetacort | Cip…
VDR	CALCITRIOL	Vitamin D receptor agonist	AGONIST	4	1978	995	0	800	986	999	ENSG00000111424	ENSP00000447173	CIDm00002524	CHEMBL846	Calcitriol | 1alpha,25-dihydroxycholecalciferol | 1alpha,25-dihydroxyvitamin d3 | RO 21-5535 | RO-21-5535 | RO-215535 | Calcijex | Dihydroxycholecalciferol | Dihydroxyvitamin D 3 | Rocaltrol | Silkis | Topitriol | Vectical
ESR1	FULVESTRANT	Estrogen receptor antagonist	ANTAGONIST	4	2002	826	0	900	958	999	ENSG00000091831	ENSP00000206249	CIDm00104741	CHEMBL1358	Fulvestrant | Faslodex | ICI 182,780 | ICI-182780 | ZD-9238 | ZD9238
ESR1	AFIMOXIFENE	Estrogen receptor modulator	MODULATOR	3	#N/A	960	0	800	936	999	ENSG00000091831	ENSP00000206249	CIDm00063062	CHEMBL489	4-Hydroxytamoxifen | Afimoxifene | 4-OHT | Tamogel
ESR1	AFIMOXIFENE	Estrogen-related receptor gamma antagonist	ANTAGONIST	3	#N/A	960	0	800	936	999	ENSG00000091831	ENSP00000206249	CIDm00063062	CHEMBL489	4-Hydroxytamoxifen | Afimoxifene | 4-OHT | Tamogel
ESR1	TAMOXIFEN CITRATE	Estrogen receptor alpha modulator	MODULATOR	4	1977	909	0	900	985	999	ENSG00000091831	ENSP00000206249	CIDm00005376	CHEMBL786	Tamoxifen citrate | I.C.I.46474 CITRATE | ICI 46,474 | ICI-46474 | Emblon | Fentamox 10 | Fentamox 20 | Kentadex | Kessar | Kessar 10 | Kessar 20 | Noltam | Nolvadex | Nolvadex d | Nolvadex fte | Oestrifen-10 | Oestrifen-20 | Oestrifen-40 | Soltamox | Tamofen | Zynoplex
ESR1	RALOXIFENE HYDROCHLORIDE	Estrogen receptor beta modulator	MODULATOR	4	1997	976	0	900	960	999	ENSG00000091831	ENSP00000206249	CIDm00005035	CHEMBL1116	Raloxifene hydrochloride | Keoxifene hydrochloride | LY-156758 | LY156758 | Evirex | Evista | Optruma | Ostiral | Razylan
ESR1	DIETHYLSTILBESTROL	Estrogen receptor alpha agonist	AGONIST	4	1973	896	0	900	991	999	ENSG00000091831	ENSP00000206249	CIDm00003054	CHEMBL411	Diethylstilbestrol | Cyren a | Estrobene | Estrogenine | Estromenin | Fonatol | New-estranol 1 | Palestrol | Stilbestroform | Stilbestrol | Stilboestrol | Synestrin | Synthestrin | NSC-3070 | Apstil | Distilbene | Stilbetin | Stilboesterol | Tampovagan
ESR1	ESTRADIOL	Estrogen receptor alpha agonist	AGONIST	4	1975	967	0	800	988	999	ENSG00000091831	ENSP00000206249	CIDm00000450	CHEMBL135	Estradiol | Estradiol hemihydrate | Agofollin | Alfatradiol | Depo-Estradiol | Destradiol | Dihydrotheelin | Dihydroxyestrin | Estrasorb | Gynergon | Gynoestryl | Oestradiol | NSC-20293 | NSC-9895 | WC-3011 | WC3011 | Adgyn estro | Alora | Aquagen | Bedol | Climara | Climara Pro | Dermestril 100 | Dermestril 25 | Dermestril 50 | Dermestril septem 25 | Dermestril septem 50 | Dermestril septem 75 |…
SRC	DASATINIB	Tyrosine-protein kinase ABL inhibitor	INHIBITOR	4	2006	972	0	800	961	999	ENSG00000197122	ENSP00000350941	CIDm03062316	CHEMBL1421	Dasatinib | Dasatinib hydrate | Dasatinib monohydrate | BMS-354825 | BMS-354825 HYDRATE | BMS-354825-03 | Sprycel
SRC	DASATINIB	Platelet-derived growth factor receptor beta inhibitor	INHIBITOR	4	2006	972	0	800	961	999	ENSG00000197122	ENSP00000350941	CIDm03062316	CHEMBL1421	Dasatinib | Dasatinib hydrate | Dasatinib monohydrate | BMS-354825 | BMS-354825 HYDRATE | BMS-354825-03 | Sprycel
SRC	DASATINIB	Stem cell growth factor receptor inhibitor	INHIBITOR	4	2006	972	0	800	961	999	ENSG00000197122	ENSP00000350941	CIDm03062316	CHEMBL1421	Dasatinib | Dasatinib hydrate | Dasatinib monohydrate | BMS-354825 | BMS-354825 HYDRATE | BMS-354825-03 | Sprycel
SRC	DASATINIB	Ephrin type-A receptor 2 inhibitor	INHIBITOR	4	2006	972	0	800	961	999	ENSG00000197122	ENSP00000350941	CIDm03062316	CHEMBL1421	Dasatinib | Dasatinib hydrate | Dasatinib monohydrate | BMS-354825 | BMS-354825 HYDRATE | BMS-354825-03 | Sprycel
SRC	DASATINIB	SRC inhibitor	INHIBITOR	4	2006	972	0	800	961	999	ENSG00000197122	ENSP00000350941	CIDm03062316	CHEMBL1421	Dasatinib | Dasatinib hydrate | Dasatinib monohydrate | BMS-354825 | BMS-354825 HYDRATE | BMS-354825-03 | Sprycel
SRC	DASATINIB	Bcr/Abl fusion protein	INHIBITOR	4	2006	972	0	800	961	999	ENSG00000197122	ENSP00000350941	CIDm03062316	CHEMBL1421	Dasatinib | Dasatinib hydrate | Dasatinib monohydrate | BMS-354825 | BMS-354825 HYDRATE | BMS-354825-03 | Sprycel
RARA	TRETINOIN	Retinoic acid receptor agonist	AGONIST	4	1971	950	0	800	981	999	ENSG00000131759	ENSP00000254066	CIDm00005538	CHEMBL38	Tretinoin | Retinoic acid | NSC-122758 | Acticin | Altreno | Atralin | Avita | Renova | Retin-a | Retin-a micro | Retin-a-micro | Tretin-X | Vesanoid
RARA	ISOTRETINOIN	Retinoic acid receptor agonist	AGONIST	4	1982	950	0	800	981	999	ENSG00000131759	ENSP00000254066	CIDm00005538	CHEMBL547	Isotretinoin | Retinoic acid 13-cis-form | 13 Cis-Retinoic Acid | PAT-001 | RO 4-3780 | RO-4-3780 | RO-43780 | Absorica | Absorica ld | Accutane | Amnesteem | Claravis | Isotrex | Myorisan | Roaccutane | Sotret | Zenatane
RARA	ALITRETINOIN	Retinoid receptor agonist	AGONIST	4	1999	950	0	800	981	999	ENSG00000131759	ENSP00000254066	CIDm00005538	CHEMBL705	Alitretinoin | Retinoic acid 9-cis-form | Panretin | AGN 192013 | AGN-192013 | ALRT-1057 | ALRT1057 | BAL-4079 | LG-100057 | LG100057 | LGD-1057 | LGD1057 | NSC-659772 | Toctino
HSP90AA1	ALVESPIMYCIN	Heat shock protein HSP90 inhibitor	INHIBITOR	2	#N/A	885	0	900	949	999	ENSG00000080824	ENSP00000335153	CIDm00388647	CHEMBL383824	Alvespimycin | NSC-707545
HSP90AA1	ALVESPIMYCIN	Reactive oxygen species	#N/A	2	#N/A	885	0	900	949	999	ENSG00000080824	ENSP00000335153	CIDm00388647	CHEMBL383824	Alvespimycin | NSC-707545
HSP90AA1	TANESPIMYCIN	Heat shock protein HSP90 inhibitor	INHIBITOR	3	#N/A	828	0	900	966	999	ENSG00000080824	ENSP00000335153	CIDm00151069	CHEMBL109480	Tanespimycin | 17-AAG | BMS-722782 | CNF-1010 | CNF1010 | KOS-953 | NSC-330507
ESR2	TAMOXIFEN CITRATE	Estrogen receptor alpha modulator	MODULATOR	4	1977	836	0	900	952	999	ENSG00000140009	ENSP00000343925	CIDm00005376	CHEMBL786	Tamoxifen citrate | I.C.I.46474 CITRATE | ICI 46,474 | ICI-46474 | Emblon | Fentamox 10 | Fentamox 20 | Kentadex | Kessar | Kessar 10 | Kessar 20 | Noltam | Nolvadex | Nolvadex d | Nolvadex fte | Oestrifen-10 | Oestrifen-20 | Oestrifen-40 | Soltamox | Tamofen | Zynoplex
ESR2	RALOXIFENE HYDROCHLORIDE	Estrogen receptor beta modulator	MODULATOR	4	1997	950	0	800	936	999	ENSG00000140009	ENSP00000343925	CIDm00005035	CHEMBL1116	Raloxifene hydrochloride | Keoxifene hydrochloride | LY-156758 | LY156758 | Evirex | Evista | Optruma | Ostiral | Razylan
ESR2	DIETHYLSTILBESTROL	Estrogen receptor alpha agonist	AGONIST	4	1973	808	0	900	983	999	ENSG00000140009	ENSP00000343925	CIDm00003054	CHEMBL411	Diethylstilbestrol | Cyren a | Estrobene | Estrogenine | Estromenin | Fonatol | New-estranol 1 | Palestrol | Stilbestroform | Stilbestrol | Stilboestrol | Synestrin | Synthestrin | NSC-3070 | Apstil | Distilbene | Stilbetin | Stilboesterol | Tampovagan
ESR2	ESTRADIOL	Estrogen receptor alpha agonist	AGONIST	4	1975	982	0	800	994	999	ENSG00000140009	ENSP00000343925	CIDm00000450	CHEMBL135	Estradiol | Estradiol hemihydrate | Agofollin | Alfatradiol | Depo-Estradiol | Destradiol | Dihydrotheelin | Dihydroxyestrin | Estrasorb | Gynergon | Gynoestryl | Oestradiol | NSC-20293 | NSC-9895 | WC-3011 | WC3011 | Adgyn estro | Alora | Aquagen | Bedol | Climara | Climara Pro | Dermestril 100 | Dermestril 25 | Dermestril 50 | Dermestril septem 25 | Dermestril septem 50 | Dermestril septem 75 |…
PPARG	TROGLITAZONE	Peroxisome proliferator-activated receptor gamma agonist	AGONIST	4	1997	628	0	900	949	998	ENSG00000132170	ENSP00000287820	CIDm00005591	CHEMBL408	Troglitazone | Rezulin | CI-991 | CS-045 | GR-92132X | GR92132X | Prelay | Romozin
NR3C1	DEXAMETHASONE	Glucocorticoid receptor agonist	AGONIST	4	1958	909	0	900	796	998	ENSG00000113580	ENSP00000231509	CIDm00003003	CHEMBL384467	Dexamethasone | Dexamethasone metasulfobenzoate sodium | Dexamethasone palmitate | Dexamethasone valerate | Decadron-LA | Dexacen-4 | Dexacort | Dexair | Dexycu | Fluormethylprednisolone | Mymethasone | Neodecadron | ISV-305 | NSC-34521 | OTO-104 | Aeroseb-dex | Dalalone | Decaderm | Decadron | Decadron-75 | Decaspray | Dexacortisyl | Dexafree | Dexamethasone intensol | Dexone | Dexone 0.5 | Dexo…
NR3C1	BETAMETHASONE	Glucocorticoid receptor agonist	AGONIST	4	1961	909	0	900	796	998	ENSG00000113580	ENSP00000231509	CIDm00003003	CHEMBL632	Betamethasone | BETA-VAL | Betatrex | Dermabet | Flubenisolone | Lotrisone | Taclonex | Uticort | NSC-39470 | SCH 4831 | SCH-4831 | VISUBETA | Alphatrex | Betasolan | Betnelan | Celestone
VDR	CHOLECALCIFEROL	Vitamin D receptor agonist	AGONIST	4	1999	0	398	800	984	998	ENSG00000111424	ENSP00000447173	CIDm00002735	CHEMBL1042	Colecalciferol | Cholecalciferol | Vitamin d3 | 7-dehydrocholesterol, activated | Vitamin d | AK R215 COMPONENT COLECALCIFEROL | AK-R215 COMPONENT COLECALCIFEROL | NSC-375571 | Accrete d3 | Aciferol d3 | Adcal-d3 | Aviticol | Bio-vitamin d3 | Biolife vitamin d3 | Cacit d3 | Calceos | Calci-d | Calcichew d3 | Calcichew d3 fte | Calcichew d3 once daily | Caldrink d3 | Calfovit d3 | Colecal d3 | Col…
RXRA	TRETINOIN	Retinoic acid receptor agonist	AGONIST	4	1971	931	0	800	924	998	ENSG00000186350	ENSP00000419692	CIDm00005538	CHEMBL38	Tretinoin | Retinoic acid | NSC-122758 | Acticin | Altreno | Atralin | Avita | Renova | Retin-a | Retin-a micro | Retin-a-micro | Tretin-X | Vesanoid
RXRA	ISOTRETINOIN	Retinoic acid receptor agonist	AGONIST	4	1982	931	0	800	924	998	ENSG00000186350	ENSP00000419692	CIDm00005538	CHEMBL547	Isotretinoin | Retinoic acid 13-cis-form | 13 Cis-Retinoic Acid | PAT-001 | RO 4-3780 | RO-4-3780 | RO-43780 | Absorica | Absorica ld | Accutane | Amnesteem | Claravis | Isotrex | Myorisan | Roaccutane | Sotret | Zenatane
RXRA	ALITRETINOIN	Retinoid receptor agonist	AGONIST	4	1999	931	0	800	924	998	ENSG00000186350	ENSP00000419692	CIDm00005538	CHEMBL705	Alitretinoin | Retinoic acid 9-cis-form | Panretin | AGN 192013 | AGN-192013 | ALRT-1057 | ALRT1057 | BAL-4079 | LG-100057 | LG100057 | LGD-1057 | LGD1057 | NSC-659772 | Toctino
PPARG	TELMISARTAN	Type-1 angiotensin II receptor antagonist	ANTAGONIST	4	1998	816	0	900	871	997	ENSG00000132170	ENSP00000287820	CIDm00065999	CHEMBL1017	Telmisartan | BIBR-277SE | BIBR 277 SE | BIBR-277 | BIBR-277 SE | BIBR-277-SE | C09CA07 | Micardis | Tolura
CDK9	ALVOCIDIB	Cyclin-dependent kinase 2 inhibitor	INHIBITOR	3	#N/A	891	0	800	912	997	ENSG00000136807	ENSP00000362361	CIDm05287969	CHEMBL428690	Alvocidib | Flavopiridol | HL 275 | HL-275 | HMR 1275 | HMR-1275 | L 86 8275 | L-868275 | L86-8275 | MDL 107,826A | MDL-107826A | NSC-649890
CDK9	ALVOCIDIB	Cyclin-dependent kinase 4 inhibitor	INHIBITOR	3	#N/A	891	0	800	912	997	ENSG00000136807	ENSP00000362361	CIDm05287969	CHEMBL428690	Alvocidib | Flavopiridol | HL 275 | HL-275 | HMR 1275 | HMR-1275 | L 86 8275 | L-868275 | L86-8275 | MDL 107,826A | MDL-107826A | NSC-649890
CDK9	ALVOCIDIB	Cyclin-dependent kinase 6 inhibitor	INHIBITOR	3	#N/A	891	0	800	912	997	ENSG00000136807	ENSP00000362361	CIDm05287969	CHEMBL428690	Alvocidib | Flavopiridol | HL 275 | HL-275 | HMR 1275 | HMR-1275 | L 86 8275 | L-868275 | L86-8275 | MDL 107,826A | MDL-107826A | NSC-649890
CDK9	ALVOCIDIB	Cyclin-dependent kinase 9 inhibitor	INHIBITOR	3	#N/A	891	0	800	912	997	ENSG00000136807	ENSP00000362361	CIDm05287969	CHEMBL428690	Alvocidib | Flavopiridol | HL 275 | HL-275 | HMR 1275 | HMR-1275 | L 86 8275 | L-868275 | L86-8275 | MDL 107,826A | MDL-107826A | NSC-649890
CDK9	ALVOCIDIB	Cyclin-dependent kinase 1 inhibitor	INHIBITOR	3	#N/A	891	0	800	912	997	ENSG00000136807	ENSP00000362361	CIDm05287969	CHEMBL428690	Alvocidib | Flavopiridol | HL 275 | HL-275 | HMR 1275 | HMR-1275 | L 86 8275 | L-868275 | L86-8275 | MDL 107,826A | MDL-107826A | NSC-649890
CDK9	ALVOCIDIB	Cyclin-dependent kinase 7 inhibitor	INHIBITOR	3	#N/A	891	0	800	912	997	ENSG00000136807	ENSP00000362361	CIDm05287969	CHEMBL428690	Alvocidib | Flavopiridol | HL 275 | HL-275 | HMR 1275 | HMR-1275 | L 86 8275 | L-868275 | L86-8275 | MDL 107,826A | MDL-107826A | NSC-649890
NR3C1	PREDNISOLONE	Glucocorticoid receptor agonist	AGONIST	4	1955	900	0	900	802	997	ENSG00000113580	ENSP00000231509	CIDm00004894	CHEMBL131	Prednisolone | Desowen | Hydeltra-Tba | Meticortelone | Neo-Delta-Cortef | Poly-Pred | Pred-G | Servisone | Tridesilon | Verdeso | NSC-9120 | NSC-9900 | Cortalone | Dekotil | Delta-cortef | Deltacortril | Deltalone | Dilacort | Fernisolone-p | Hydeltra | Meti-derm | Pevanti | Precortisyl | Precortisyl fte | Prelone | Scheriproct | Sterane
CDK2	SELICICLIB	Cyclin-dependent kinase 2 inhibitor	INHIBITOR	2	#N/A	819	0	800	929	997	ENSG00000123374	ENSP00000266970	CIDm00005097	CHEMBL14762	Seliciclib | Cyc-202 | AL-39256 | CYC-202 | NSC-701554
CDK2	SELICICLIB	Cyclin-dependent kinase 7 inhibitor	INHIBITOR	2	#N/A	819	0	800	929	997	ENSG00000123374	ENSP00000266970	CIDm00005097	CHEMBL14762	Seliciclib | Cyc-202 | AL-39256 | CYC-202 | NSC-701554
CDK2	SELICICLIB	Cyclin-dependent kinase 9 inhibitor	INHIBITOR	2	#N/A	819	0	800	929	997	ENSG00000123374	ENSP00000266970	CIDm00005097	CHEMBL14762	Seliciclib | Cyc-202 | AL-39256 | CYC-202 | NSC-701554
CDK2	SELICICLIB	Cyclin-dependent kinase 1 inhibitor	INHIBITOR	2	#N/A	819	0	800	929	997	ENSG00000123374	ENSP00000266970	CIDm00005097	CHEMBL14762	Seliciclib | Cyc-202 | AL-39256 | CYC-202 | NSC-701554
CDK2	SELICICLIB	Cyclin-dependent kinase 5 inhibitor	INHIBITOR	2	#N/A	819	0	800	929	997	ENSG00000123374	ENSP00000266970	CIDm00005097	CHEMBL14762	Seliciclib | Cyc-202 | AL-39256 | CYC-202 | NSC-701554
ESR2	ESTRIOL	Estrogen receptor modulator	MODULATOR	4	#N/A	980	0	800	329	997	ENSG00000140009	ENSP00000343925	CIDm00003269	CHEMBL193482	Estriol | Estriol succinate | Estriol acetate benzoate | Estriol propionate | Oestriol | 16.ALPHA.-HYDROXYESTRADIOL | NSC-12169 | Gynest | Ortho-gynest | Ovestin | Theelol
CDK7	ALVOCIDIB	Cyclin-dependent kinase 2 inhibitor	INHIBITOR	3	#N/A	858	0	800	898	996	ENSG00000134058	ENSP00000256443	CIDm05287969	CHEMBL428690	Alvocidib | Flavopiridol | HL 275 | HL-275 | HMR 1275 | HMR-1275 | L 86 8275 | L-868275 | L86-8275 | MDL 107,826A | MDL-107826A | NSC-649890
CDK7	ALVOCIDIB	Cyclin-dependent kinase 4 inhibitor	INHIBITOR	3	#N/A	858	0	800	898	996	ENSG00000134058	ENSP00000256443	CIDm05287969	CHEMBL428690	Alvocidib | Flavopiridol | HL 275 | HL-275 | HMR 1275 | HMR-1275 | L 86 8275 | L-868275 | L86-8275 | MDL 107,826A | MDL-107826A | NSC-649890
CDK7	ALVOCIDIB	Cyclin-dependent kinase 6 inhibitor	INHIBITOR	3	#N/A	858	0	800	898	996	ENSG00000134058	ENSP00000256443	CIDm05287969	CHEMBL428690	Alvocidib | Flavopiridol | HL 275 | HL-275 | HMR 1275 | HMR-1275 | L 86 8275 | L-868275 | L86-8275 | MDL 107,826A | MDL-107826A | NSC-649890
CDK7	ALVOCIDIB	Cyclin-dependent kinase 9 inhibitor	INHIBITOR	3	#N/A	858	0	800	898	996	ENSG00000134058	ENSP00000256443	CIDm05287969	CHEMBL428690	Alvocidib | Flavopiridol | HL 275 | HL-275 | HMR 1275 | HMR-1275 | L 86 8275 | L-868275 | L86-8275 | MDL 107,826A | MDL-107826A | NSC-649890
CDK7	ALVOCIDIB	Cyclin-dependent kinase 1 inhibitor	INHIBITOR	3	#N/A	858	0	800	898	996	ENSG00000134058	ENSP00000256443	CIDm05287969	CHEMBL428690	Alvocidib | Flavopiridol | HL 275 | HL-275 | HMR 1275 | HMR-1275 | L 86 8275 | L-868275 | L86-8275 | MDL 107,826A | MDL-107826A | NSC-649890
CDK7	ALVOCIDIB	Cyclin-dependent kinase 7 inhibitor	INHIBITOR	3	#N/A	858	0	800	898	996	ENSG00000134058	ENSP00000256443	CIDm05287969	CHEMBL428690	Alvocidib | Flavopiridol | HL 275 | HL-275 | HMR 1275 | HMR-1275 | L 86 8275 | L-868275 | L86-8275 | MDL 107,826A | MDL-107826A | NSC-649890
NR3C1	DIETHYLSTILBESTROL	Estrogen receptor alpha agonist	AGONIST	4	1973	99	0	900	964	996	ENSG00000113580	ENSP00000231509	CIDm00003054	CHEMBL411	Diethylstilbestrol | Cyren a | Estrobene | Estrogenine | Estromenin | Fonatol | New-estranol 1 | Palestrol | Stilbestroform | Stilbestrol | Stilboestrol | Synestrin | Synthestrin | NSC-3070 | Apstil | Distilbene | Stilbetin | Stilboesterol | Tampovagan
SRC	SARACATINIB	Tyrosine-protein kinase ABL inhibitor	INHIBITOR	3	#N/A	800	0	800	915	996	ENSG00000197122	ENSP00000350941	CIDm10302451	CHEMBL217092	Saracatinib | Azd-0530 | AZ-10353926 | AZD-0530 | AZD0530
SRC	SARACATINIB	Tyrosine-protein kinase SRC inhibitor	INHIBITOR	3	#N/A	800	0	800	915	996	ENSG00000197122	ENSP00000350941	CIDm10302451	CHEMBL217092	Saracatinib | Azd-0530 | AZ-10353926 | AZD-0530 | AZD0530
ESRRA	DIETHYLSTILBESTROL	Estrogen receptor alpha agonist	AGONIST	4	1973	692	0	900	897	996	ENSG00000173153	ENSP00000000442	CIDm00003054	CHEMBL411	Diethylstilbestrol | Cyren a | Estrobene | Estrogenine | Estromenin | Fonatol | New-estranol 1 | Palestrol | Stilbestroform | Stilbestrol | Stilboestrol | Synestrin | Synthestrin | NSC-3070 | Apstil | Distilbene | Stilbetin | Stilboesterol | Tampovagan
THRB	LIOTHYRONINE SODIUM	Thyroid hormone receptor agonist	AGONIST	4	1956	960	0	800	509	995	ENSG00000151090	ENSP00000348827	CIDm00000861	CHEMBL1201119	Liothyronine sodium | T3 (liotrix) | Liothyronine sodium salt | Triiodothyronine sodium, levo | NSC-80774 | Cynomel | Cytomel | Tertroxin | Thybon | Triiodothyronine | Triiodothyronine,evans | Triostat
THRB	LIOTHYRONINE	Thyroid hormone receptor agonist	AGONIST	4	1956	960	0	800	509	995	ENSG00000151090	ENSP00000348827	CIDm00000861	CHEMBL1544	Liothyronine | Euthroid-0.5 | Euthroid-1 | Euthroid-2 | Euthroid-3 | Rathyronine | Thyrolar-0.25 | Thyrolar-0.5 | Thyrolar-1 | Thyrolar-2 | Thyrolar-3 | Thyrolar-5 | Triiodothyronine (T3 Or Liothyronine, Active) (6-11%) | Triostat | NSC-80203 | Cytomel | Tertroxin | Levothyroxine sodium related compound liothyronine
ESR1	PROGESTERONE	Progesterone receptor agonist	AGONIST	4	1976	441	0	800	964	995	ENSG00000091831	ENSP00000206249	CIDm00004920	CHEMBL103	Progesterone | NSC-64377 | NSC-9704 | U 3672 | Crinone | Cyclogest | Endometrin | Gesterol | Lutigest | Milprosa | Prochieve | Progesta-care | Progestasert | Progestin | Prometrium | Regumate | Serenity for women | Syngestrone | Utrogestan
ESR1	ETHINYL ESTRADIOL	Estrogen receptor alpha agonist	AGONIST	4	2001	935	0	900	320	995	ENSG00000091831	ENSP00000206249	CIDm00003285	CHEMBL691	Ethinylestradiol | Ethinyl estradiol | Enovid | Enovid-E | Ethinyloestradiol | Ethynylestradiol | Ginestrene | Norinyl | Ovulen | Ovulen-21 | Ovulen-28 | NSC-10973 | Estinyl | Etinestryl | Feminone | Follicoral | Lynoral | Ethinyl Estradiol
ESR2	FULVESTRANT	Estrogen receptor antagonist	ANTAGONIST	4	2002	784	0	900	745	994	ENSG00000140009	ENSP00000343925	CIDm00104741	CHEMBL1358	Fulvestrant | Faslodex | ICI 182,780 | ICI-182780 | ZD-9238 | ZD9238
ESR2	AFIMOXIFENE	Estrogen receptor modulator	MODULATOR	3	#N/A	960	0	800	401	994	ENSG00000140009	ENSP00000343925	CIDm00063062	CHEMBL489	4-Hydroxytamoxifen | Afimoxifene | 4-OHT | Tamogel
ESR2	AFIMOXIFENE	Estrogen-related receptor gamma antagonist	ANTAGONIST	3	#N/A	960	0	800	401	994	ENSG00000140009	ENSP00000343925	CIDm00063062	CHEMBL489	4-Hydroxytamoxifen | Afimoxifene | 4-OHT | Tamogel
TP53	ETOPOSIDE	DNA topoisomerase II inhibitor	INHIBITOR	4	1983	0	0	900	937	993	ENSG00000141510	ENSP00000269305	CIDm00003310	CHEMBL44657	Etoposide | NSC-141540 | VP-16-213 | Toposar | Vepesid | Etoposide resolution mixture
NR3C1	FLUTICASONE PROPIONATE	Glucocorticoid receptor agonist	AGONIST	4	1990	944	0	800	330	992	ENSG00000113580	ENSP00000231509	CIDm00003399	CHEMBL1473	Fluticasone | Fluticasone propionate | Fluticasone propionate | Opn-375 | CCI 18781 | CCI-18781 | FLOVENT | PF-00241939 | Aerivio spiromax | Airflusal forspiro | Armonair digihaler | Armonair respiclick | Cutivate | Flixonase | Flixotide | Flonase | Flonase allergy relief | Flovent | Flovent diskus 100 | Flovent diskus 250 | Flovent diskus 50 | Flovent hfa | Flutiform | Nasofan | Pirinase | Seref…
FOS	MORPHINE SULFATE	Mu opioid receptor agonist	AGONIST	4	1984	0	0	900	928	992	ENSG00000170345	ENSP00000306245	CIDm00004253	CHEMBL2103744	Morphine sulfate | Morphine sulfate hydrate | Morphine sulfate anhydrous | Morphine sulfate pentahydrate | NSC-11441 | Arymo er | Astramorph pf | Avinza | Depodur | Duramorph | Duramorph pf | Duromorph | Filnarine sr | Infumorph | Kadian | Moraxen | Morcap sr | Morphabond | Morphabond er | Morphgesic sr | Morphine sulfate (autoinjector) | Ms contin | Mst continus | Oramorph | Oramorph sr | Oramor…
NR3C1	PROGESTERONE	Progesterone receptor agonist	AGONIST	4	1976	716	0	700	910	991	ENSG00000113580	ENSP00000231509	CIDm00004920	CHEMBL103	Progesterone | NSC-64377 | NSC-9704 | U 3672 | Crinone | Cyclogest | Endometrin | Gesterol | Lutigest | Milprosa | Prochieve | Progesta-care | Progestasert | Progestin | Prometrium | Regumate | Serenity for women | Syngestrone | Utrogestan
NR3C1	BUDESONIDE	Glucocorticoid receptor agonist	AGONIST	4	1994	810	0	900	558	991	ENSG00000113580	ENSP00000231509	CIDm00002462	CHEMBL1370	Budesonide | MAP-0010 | MAP0010 | R01AD05 | S-1320 | Aircort | Budeflam aquanase | Budelin novolizer | Budenofalk | Cortiment | Duoresp spiromax | Entocort | Entocort cr | Entocort ec | Ortikos | Preferid | Pulmaxan | Pulmicort | Pulmicort flexhaler | Pulmicort l.s. | Pulmicort respules | Rhinocort | Rhinocort allergy | Rhinocort aqua | Rhinocort aqua 64 | Symbicort | Uceris
TP53	FLUOROURACIL	Thymidylate synthase inhibitor	INHIBITOR	4	1962	0	0	900	917	991	ENSG00000141510	ENSP00000269305	CIDm00003385	CHEMBL185	Fluorouracil | 5-Fluorouracil | 5-FU | Fluracil | 5 FU | NSC-19893 | RO 2-9757 | RO-2-9757 | RO-29757 | 5.f.u. | Accusite | Actikerall | Adrucil | Carac | Efudex | Efudix | Fluoro-uracil roche | Fluoroplex | Tolak
TP53	FLUOROURACIL	DNA inhibitor	INHIBITOR	4	1962	0	0	900	917	991	ENSG00000141510	ENSP00000269305	CIDm00003385	CHEMBL185	Fluorouracil | 5-Fluorouracil | 5-FU | Fluracil | 5 FU | NSC-19893 | RO 2-9757 | RO-2-9757 | RO-29757 | 5.f.u. | Accusite | Actikerall | Adrucil | Carac | Efudex | Efudix | Fluoro-uracil roche | Fluoroplex | Tolak
TP53	FLUOROURACIL	RNA inhibitor	INHIBITOR	4	1962	0	0	900	917	991	ENSG00000141510	ENSP00000269305	CIDm00003385	CHEMBL185	Fluorouracil | 5-Fluorouracil | 5-FU | Fluracil | 5 FU | NSC-19893 | RO 2-9757 | RO-2-9757 | RO-29757 | 5.f.u. | Accusite | Actikerall | Adrucil | Carac | Efudex | Efudix | Fluoro-uracil roche | Fluoroplex | Tolak
HSP90AA1	RIFABUTIN	Bacterial DNA-directed RNA polymerase inhibitor	INHIBITOR	4	1992	0	0	800	957	991	ENSG00000080824	ENSP00000335153	CIDm05361912	CHEMBL444633	Rifabutin | Ansamycin | LM 427 | LM-427 | MYCOBUTIN | Mycobutin
FOS	AMPHETAMINE	Dopamine transporter releasing agent	RELEASING AGENT	4	1955	0	0	900	915	991	ENSG00000170345	ENSP00000306245	CIDm00003007	CHEMBL405	Amfetamine | Amphetamine | Amphetamine resin complex | NSC-27159 | Adzenys er | Adzenys xr-odt | Dyanavel xr
FOS	AMPHETAMINE	Norepinephrine transporter releasing agent	RELEASING AGENT	4	1955	0	0	900	915	991	ENSG00000170345	ENSP00000306245	CIDm00003007	CHEMBL405	Amfetamine | Amphetamine | Amphetamine resin complex | NSC-27159 | Adzenys er | Adzenys xr-odt | Dyanavel xr
FOS	AMPHETAMINE SULFATE	Dopamine transporter releasing agent	RELEASING AGENT	4	1960	0	0	900	915	991	ENSG00000170345	ENSP00000306245	CIDm00003007	CHEMBL501	Amfetamine sulfate | Amphetamine sulfate | NSC-170999 | Benzadrine | Evekeo | Evekeo odt | Amphetamine Sulfate
FOS	AMPHETAMINE SULFATE	Norepinephrine transporter releasing agent	RELEASING AGENT	4	1960	0	0	900	915	991	ENSG00000170345	ENSP00000306245	CIDm00003007	CHEMBL501	Amfetamine sulfate | Amphetamine sulfate | NSC-170999 | Benzadrine | Evekeo | Evekeo odt | Amphetamine Sulfate
FOS	DEXTROAMPHETAMINE	Dopamine transporter releasing agent	RELEASING AGENT	4	1955	0	0	900	915	991	ENSG00000170345	ENSP00000306245	CIDm00003007	CHEMBL612	Dexamfetamine | Dexamphetamine | Dextroamphetamine | Dextroamphetamine resin complex | d-Amphetamine | Dexampex | Dexedrine | Dextrostat | Ferndex | NSC-73713
FOS	DEXTROAMPHETAMINE	Norepinephrine transporter releasing agent	RELEASING AGENT	4	1955	0	0	900	915	991	ENSG00000170345	ENSP00000306245	CIDm00003007	CHEMBL612	Dexamfetamine | Dexamphetamine | Dextroamphetamine | Dextroamphetamine resin complex | d-Amphetamine | Dexampex | Dexedrine | Dextrostat | Ferndex | NSC-73713
FOS	DEXTROAMPHETAMINE	Synaptic vesicular amine transporter inhibitor	INHIBITOR	4	1955	0	0	900	915	991	ENSG00000170345	ENSP00000306245	CIDm00003007	CHEMBL612	Dexamfetamine | Dexamphetamine | Dextroamphetamine | Dextroamphetamine resin complex | d-Amphetamine | Dexampex | Dexedrine | Dextrostat | Ferndex | NSC-73713
THRB	LEVOTHYROXINE SODIUM	Thyroid hormone receptor agonist	AGONIST	4	2000	913	0	800	481	990	ENSG00000151090	ENSP00000348827	CIDm00000853	CHEMBL2103741	Levothyroxine sodium | Thyroxine | T4 (liotrix) | Levothyroxine sodium hydrate | Thyroxine sodium salt | T4 | NSC-259940 | Eltroxin | Euthyrox | Evotrox | L-thyroxine henning | Levo-t | Levolet | Levothroid | Levothyroid | Levoxine | Levoxyl | Novothyrox | Soloxine | Synthroid | Thyquidity | Thyro-tabs | Thyrol L | Tirosint | Tirosint-sol | Unithroid
THRB	DEXTROTHYROXINE	Thyroid hormone receptor agonist	AGONIST	4	1967	913	0	800	481	990	ENSG00000151090	ENSP00000348827	CIDm00000853	CHEMBL559	Dextrothyroxine | D-thyroxine | Choloxin | Liotrix | Thyroxine
NR3C1	FLUTICASONE FUROATE	Glucocorticoid receptor agonist	AGONIST	4	2007	912	198	800	363	990	ENSG00000113580	ENSP00000231509	CIDm09854489	CHEMBL1676	Fluticasone furoate | GSK 685 698 | GSK-685968 | GSK685968 | GW-685698X | GW685698X | Arnuity ellipta | Avamys | Flonase sensimist allergy relief | Relvar ellipta | Trelegy ellipta | Veramyst
NR3C1	FLUOXETINE HYDROCHLORIDE	Serotonin transporter inhibitor	INHIBITOR	4	1987	0	0	900	904	990	ENSG00000113580	ENSP00000231509	CIDm00003386	CHEMBL1201082	Fluoxetine hydrochloride | LY-110140 | LY110140 | Felicium | Fluoxetine | Olena | Oxactin | Prozac | Prozac 60 | Prozac weekly | Prozep | Prozit | Ranflutin | Sarafem | Selfemra
SRC	BOSUTINIB	Tyrosine-protein kinase ABL inhibitor	INHIBITOR	4	2010	932	0	800	344	990	ENSG00000197122	ENSP00000350941	CIDm05328940	CHEMBL288441	Bosutinib | Bosutinib monohydrate | SK-606 | SKI-606 | Bosulif
SRC	BOSUTINIB	Tyrosine-protein kinase SRC inhibitor	INHIBITOR	4	2010	932	0	800	344	990	ENSG00000197122	ENSP00000350941	CIDm05328940	CHEMBL288441	Bosutinib | Bosutinib monohydrate | SK-606 | SKI-606 | Bosulif
SRC	BOSUTINIB	Tyrosine-protein kinase HCK inhibitor	INHIBITOR	4	2010	932	0	800	344	990	ENSG00000197122	ENSP00000350941	CIDm05328940	CHEMBL288441	Bosutinib | Bosutinib monohydrate | SK-606 | SKI-606 | Bosulif
SRC	BOSUTINIB	Tyrosine-protein kinase Lyn inhibitor	INHIBITOR	4	2010	932	0	800	344	990	ENSG00000197122	ENSP00000350941	CIDm05328940	CHEMBL288441	Bosutinib | Bosutinib monohydrate | SK-606 | SKI-606 | Bosulif
SRC	BOSUTINIB	Bcr/Abl fusion protein	INHIBITOR	4	2010	932	0	800	344	990	ENSG00000197122	ENSP00000350941	CIDm05328940	CHEMBL288441	Bosutinib | Bosutinib monohydrate | SK-606 | SKI-606 | Bosulif
NR3C1	FLUNISOLIDE	Glucocorticoid receptor agonist	AGONIST	4	1981	800	204	900	382	989	ENSG00000113580	ENSP00000231509	CIDm00003379	CHEMBL1512	Flunisolide | Flunisolide hemihydrate | RS-3999 | Aerobid | Aerospan | Aerospan hfa | Nasalide | Nasarel | Syntaris | Syntaris hayfever
SRC	DIETHYLSTILBESTROL	Estrogen receptor alpha agonist	AGONIST	4	1973	0	0	900	898	989	ENSG00000197122	ENSP00000350941	CIDm00003054	CHEMBL411	Diethylstilbestrol | Cyren a | Estrobene | Estrogenine | Estromenin | Fonatol | New-estranol 1 | Palestrol | Stilbestroform | Stilbestrol | Stilboestrol | Synestrin | Synthestrin | NSC-3070 | Apstil | Distilbene | Stilbetin | Stilboesterol | Tampovagan
TP53	MITOMYCIN	DNA inhibitor	INHIBITOR	4	1981	0	0	900	901	989	ENSG00000141510	ENSP00000269305	CIDm00005746	CHEMBL105	Mitomycin | Mitomycin c | Mytozytrex | Ugn-102 | NSC-26980 | UGN-101 | UGN-102 | Jelmyto | Mitosol | Mitozytrex | Mutamycin
HIF1A	DEFEROXAMINE MESYLATE	Iron chelating agent	CHELATING AGENT	4	1968	93	0	900	885	988	ENSG00000100644	ENSP00000338018	CIDm00002973	CHEMBL1234	Desferrioxamine mesilate | Deferoxamine mesylate | Deferoxamine mesilate | Deferoxamine methanesulfonate | BA-33112 | Desferal | Desferal Mesylate | Desferrioxamine Mesylate
MTA3	DIETHYLSTILBESTROL	Estrogen receptor alpha agonist	AGONIST	4	1973	0	0	900	884	988	ENSG00000057935	ENSP00000385045	CIDm00003054	CHEMBL411	Diethylstilbestrol | Cyren a | Estrobene | Estrogenine | Estromenin | Fonatol | New-estranol 1 | Palestrol | Stilbestroform | Stilbestrol | Stilboestrol | Synestrin | Synthestrin | NSC-3070 | Apstil | Distilbene | Stilbetin | Stilboesterol | Tampovagan
NR3C1	SPIRONOLACTONE	Mineralocorticoid receptor antagonist	ANTAGONIST	4	1960	601	0	900	728	988	ENSG00000113580	ENSP00000231509	CIDm00005267	CHEMBL1393	Spironolactone | NSC-150399 | SC-9420 | Abbolactone | Aldactone | Carospir | Diatensec | Gx spironol | Laractone | Spiretic | Spiroctan 100 | Spiroctan 25 | Spiroctan 50 | Spirospare 100 | Spirospare 25
NR3C1	METHYLPREDNISOLONE	Glucocorticoid receptor agonist	AGONIST	4	1957	714	158	900	543	988	ENSG00000113580	ENSP00000231509	CIDm00004159	CHEMBL650	Methylprednisolone | J3.872E | NSC-19987 | U-67,590A | Medrol | Medrone
NR3C1	FLUOCINOLONE ACETONIDE	Glucocorticoid receptor agonist	AGONIST	4	1963	848	224	900	138	988	ENSG00000113580	ENSP00000231509	CIDm00003381	CHEMBL989	Fluocinolone acetonide | Fluocinolone | NSC-92339 | Capex | Derma-smoothe/fs | Dermotic | Fluocet | Fluonid | Fluotrex | Fs shampoo | Iluvien | Retisert | Synalar | Synalar fte | Synalar-c | Synalar-hp | Synalar-n | Synandone | Yutiq
HDAC2	VORINOSTAT	Histone deacetylase 1 inhibitor	INHIBITOR	4	2006	891	0	800	498	988	ENSG00000196591	ENSP00000430432	CIDm00005311	CHEMBL98	Vorinostat | MK-0683 | MK0683 | Zolinza
HDAC2	VORINOSTAT	Histone deacetylase 3 inhibitor	INHIBITOR	4	2006	891	0	800	498	988	ENSG00000196591	ENSP00000430432	CIDm00005311	CHEMBL98	Vorinostat | MK-0683 | MK0683 | Zolinza
HDAC2	VORINOSTAT	Histone deacetylase 6 inhibitor	INHIBITOR	4	2006	891	0	800	498	988	ENSG00000196591	ENSP00000430432	CIDm00005311	CHEMBL98	Vorinostat | MK-0683 | MK0683 | Zolinza
HDAC2	VORINOSTAT	Histone deacetylase 2 inhibitor	INHIBITOR	4	2006	891	0	800	498	988	ENSG00000196591	ENSP00000430432	CIDm00005311	CHEMBL98	Vorinostat | MK-0683 | MK0683 | Zolinza
RXRA	ROSIGLITAZONE MALEATE	Peroxisome proliferator-activated receptor gamma agonist	AGONIST	4	1999	851	0	900	238	988	ENSG00000186350	ENSP00000419692	CIDm00077998	CHEMBL843	Rosiglitazone maleate | Avandia | BRL-49653 | BRL-49653-C | BRL-49653C
FOS	HALOPERIDOL	Serotonin 2a (5-HT2a) receptor antagonist	ANTAGONIST	4	1967	0	0	900	886	988	ENSG00000170345	ENSP00000306245	CIDm00003559	CHEMBL54	Haloperidol | MCN-JR-1625 | NSC-170973 | NSC-615296 | R-1625 | Dolpin | Dozic | Fortunan | Haldol | Haldol solutab | Kentace | Keselen | Serenace | Haloperidol decanoate impurity, haloperidol-
FOS	HALOPERIDOL	D2-like dopamine receptor inverse agonist	INVERSE AGONIST	4	1967	0	0	900	886	988	ENSG00000170345	ENSP00000306245	CIDm00003559	CHEMBL54	Haloperidol | MCN-JR-1625 | NSC-170973 | NSC-615296 | R-1625 | Dolpin | Dozic | Fortunan | Haldol | Haldol solutab | Kentace | Keselen | Serenace | Haloperidol decanoate impurity, haloperidol-
ESR1	TESTOSTERONE	Androgen Receptor agonist	AGONIST	4	1972	369	0	700	936	987	ENSG00000091831	ENSP00000206249	CIDm00005408	CHEMBL386630	Testosterone | Delatestryl | NSC-9700 | TESTIM | Androderm | Androgel | Androgel 1% | Andropatch | Axiron | Fortesta | Intrinsa | Natesto | Striant | Striant sr | Testim | Testim 1% | Testoderm | Testoderm tts | Testogel | Testopatch | Testopel | Testoral | Tostran | Vogelxo | Testosterone ciii
TP53	BORTEZOMIB	26S proteosome inhibitor	INHIBITOR	4	2003	0	0	900	882	987	ENSG00000141510	ENSP00000269305	CIDm00093860	CHEMBL325041	Bortezomib | Bortezomib hydrate | Velcade | LDP-341 | NSC-681239 | PS-341
CTNNB1	SULINDAC	Cyclooxygenase inhibitor	INHIBITOR	4	1978	0	0	900	875	987	ENSG00000168036	ENSP00000344456	CIDm00005352	CHEMBL15770	Sulindac | MK-231 | Clinoril
FOS	CAPSAICIN	Vanilloid receptor opener	OPENER	4	2009	0	0	900	880	987	ENSG00000170345	ENSP00000306245	CIDm00002548	CHEMBL294199	Capsaicin | Ngx-1998 | ALGRX 4975 | ALGRX-4975 | FEMA NO. 3404 | NGX-1998 | NGX-4010 | NSC-56353 | Qutenza | Zacin | Zostrix | Zostrix hp
FOS	ZUCAPSAICIN	Vanilloid receptor agonist	AGONIST	3	#N/A	0	0	900	880	987	ENSG00000170345	ENSP00000306245	CIDm00002548	CHEMBL313971	Zucapsaicin
FOS	NICOTINE	Neuronal acetylcholine receptor; alpha4/beta2 agonist	AGONIST	4	1984	0	0	900	875	987	ENSG00000170345	ENSP00000306245	CIDm00000942	CHEMBL3	Nicotine | Habitrol | Nicabate | Nicoderm | Nicoderm cq | Nicopass | Nicopatch | Nicorette invisi | Nicotinell classic | Nicotinell support | Nicotinell tts 10 | Nicotinell tts 20 | Nicotinell tts 30 | Nicotrol | Nicotrol Inhaler | Nicotrol NS | Niquitin | Niquitin clr | Niquitin minis cherry | Niquitin minis mint | Niquitin minis orange | Niquitin mint | Niquitin pre-quit | Niquitin strips mint …
HIF1A	SIROLIMUS	FK506-binding protein 1A inhibitor	INHIBITOR	4	1999	0	0	900	867	986	ENSG00000100644	ENSP00000338018	CIDm00005040	CHEMBL413	Sirolimus | Rapamycin | AY-22989 | L04AA10 | NSC-226080 | SM-88 COMPONENT SIROLIMUS | WY-090217 | Rapamune
PPARG	GW501516	Peroxisome proliferator-activated receptor delta agonist	AGONIST	2	#N/A	571	0	700	904	986	ENSG00000132170	ENSP00000287820	CIDm09803963	CHEMBL38943	Gw501516 | GSK-516 | GW-1516 | GW501516
RXRA	BEXAROTENE	Retinoid X receptor agonist	AGONIST	4	1999	901	0	800	338	986	ENSG00000186350	ENSP00000419692	CIDm00082146	CHEMBL1023	Bexarotene | LG-100069 | LG100069 | LGD-1069 | LGD1069 | Targretin | Targretine
HSP90AA1	GANETESPIB	Heat shock protein HSP90 inhibitor	INHIBITOR	3	#N/A	860	0	800	529	986	ENSG00000080824	ENSP00000335153	CIDm23624255	CHEMBL2103879	Ganetespib | STA 9090 | STA-9090
FOS	CLOZAPINE	Serotonin 2a (5-HT2a) receptor antagonist	ANTAGONIST	4	1989	0	0	900	870	986	ENSG00000170345	ENSP00000306245	CIDm00002818	CHEMBL42	Clozapine | HF 1854 | HF-1854 | Clozaril | Fazaclo | Fazaclo odt | Versacloz | Zaponex | Clozapine resolution mixture
FOS	CLOZAPINE	Dopamine D2 receptor antagonist	ANTAGONIST	4	1989	0	0	900	870	986	ENSG00000170345	ENSP00000306245	CIDm00002818	CHEMBL42	Clozapine | HF 1854 | HF-1854 | Clozaril | Fazaclo | Fazaclo odt | Versacloz | Zaponex | Clozapine resolution mixture
ESR2	ERTEBEREL	Estrogen receptor beta agonist	AGONIST	2	#N/A	907	0	800	306	986	ENSG00000140009	ENSP00000343925	CIDm09925763	CHEMBL278703	Erteberel | LY-500307 | LY500307
SRC	SORAFENIB TOSYLATE	Serine/threonine-protein kinase RAF inhibitor	INHIBITOR	4	2005	583	0	700	891	985	ENSG00000197122	ENSP00000350941	CIDm00216239	CHEMBL1200485	Sorafenib tosylate | Sorafenib tosilate | BAY 54-9085 | BAY-54-9085 | Nexavar
SRC	SORAFENIB TOSYLATE	Platelet-derived growth factor receptor beta inhibitor	INHIBITOR	4	2005	583	0	700	891	985	ENSG00000197122	ENSP00000350941	CIDm00216239	CHEMBL1200485	Sorafenib tosylate | Sorafenib tosilate | BAY 54-9085 | BAY-54-9085 | Nexavar
SRC	SORAFENIB TOSYLATE	Stem cell growth factor receptor inhibitor	INHIBITOR	4	2005	583	0	700	891	985	ENSG00000197122	ENSP00000350941	CIDm00216239	CHEMBL1200485	Sorafenib tosylate | Sorafenib tosilate | BAY 54-9085 | BAY-54-9085 | Nexavar
SRC	SORAFENIB TOSYLATE	Tyrosine-protein kinase receptor FLT3 inhibitor	INHIBITOR	4	2005	583	0	700	891	985	ENSG00000197122	ENSP00000350941	CIDm00216239	CHEMBL1200485	Sorafenib tosylate | Sorafenib tosilate | BAY 54-9085 | BAY-54-9085 | Nexavar
SRC	SORAFENIB TOSYLATE	Serine/threonine-protein kinase B-raf inhibitor	INHIBITOR	4	2005	583	0	700	891	985	ENSG00000197122	ENSP00000350941	CIDm00216239	CHEMBL1200485	Sorafenib tosylate | Sorafenib tosilate | BAY 54-9085 | BAY-54-9085 | Nexavar
SRC	SORAFENIB TOSYLATE	Vascular endothelial growth factor receptor inhibitor	INHIBITOR	4	2005	583	0	700	891	985	ENSG00000197122	ENSP00000350941	CIDm00216239	CHEMBL1200485	Sorafenib tosylate | Sorafenib tosilate | BAY 54-9085 | BAY-54-9085 | Nexavar
SRC	SORAFENIB TOSYLATE	Tyrosine-protein kinase receptor RET inhibitor	INHIBITOR	4	2005	583	0	700	891	985	ENSG00000197122	ENSP00000350941	CIDm00216239	CHEMBL1200485	Sorafenib tosylate | Sorafenib tosilate | BAY 54-9085 | BAY-54-9085 | Nexavar
PCNA	SIROLIMUS	FK506-binding protein 1A inhibitor	INHIBITOR	4	1999	0	0	900	854	985	ENSG00000132646	ENSP00000368438	CIDm00005040	CHEMBL413	Sirolimus | Rapamycin | AY-22989 | L04AA10 | NSC-226080 | SM-88 COMPONENT SIROLIMUS | WY-090217 | Rapamune
HDAC6	VORINOSTAT	Histone deacetylase 1 inhibitor	INHIBITOR	4	2006	849	0	800	531	985	ENSG00000094631	ENSP00000334061	CIDm00005311	CHEMBL98	Vorinostat | MK-0683 | MK0683 | Zolinza
HDAC6	VORINOSTAT	Histone deacetylase 3 inhibitor	INHIBITOR	4	2006	849	0	800	531	985	ENSG00000094631	ENSP00000334061	CIDm00005311	CHEMBL98	Vorinostat | MK-0683 | MK0683 | Zolinza
HDAC6	VORINOSTAT	Histone deacetylase 6 inhibitor	INHIBITOR	4	2006	849	0	800	531	985	ENSG00000094631	ENSP00000334061	CIDm00005311	CHEMBL98	Vorinostat | MK-0683 | MK0683 | Zolinza
HDAC6	VORINOSTAT	Histone deacetylase 2 inhibitor	INHIBITOR	4	2006	849	0	800	531	985	ENSG00000094631	ENSP00000334061	CIDm00005311	CHEMBL98	Vorinostat | MK-0683 | MK0683 | Zolinza
RXRB	TRETINOIN	Retinoic acid receptor agonist	AGONIST	4	1971	893	0	800	328	984	ENSG00000204231	ENSP00000363812	CIDm00005538	CHEMBL38	Tretinoin | Retinoic acid | NSC-122758 | Acticin | Altreno | Atralin | Avita | Renova | Retin-a | Retin-a micro | Retin-a-micro | Tretin-X | Vesanoid
RXRB	ISOTRETINOIN	Retinoic acid receptor agonist	AGONIST	4	1982	893	0	800	328	984	ENSG00000204231	ENSP00000363812	CIDm00005538	CHEMBL547	Isotretinoin | Retinoic acid 13-cis-form | 13 Cis-Retinoic Acid | PAT-001 | RO 4-3780 | RO-4-3780 | RO-43780 | Absorica | Absorica ld | Accutane | Amnesteem | Claravis | Isotrex | Myorisan | Roaccutane | Sotret | Zenatane
RXRB	ALITRETINOIN	Retinoid receptor agonist	AGONIST	4	1999	893	0	800	328	984	ENSG00000204231	ENSP00000363812	CIDm00005538	CHEMBL705	Alitretinoin | Retinoic acid 9-cis-form | Panretin | AGN 192013 | AGN-192013 | ALRT-1057 | ALRT1057 | BAL-4079 | LG-100057 | LG100057 | LGD-1057 | LGD1057 | NSC-659772 | Toctino
HDAC1	VORINOSTAT	Histone deacetylase 1 inhibitor	INHIBITOR	4	2006	856	0	800	500	984	ENSG00000116478	ENSP00000362649	CIDm00005311	CHEMBL98	Vorinostat | MK-0683 | MK0683 | Zolinza
HDAC1	VORINOSTAT	Histone deacetylase 3 inhibitor	INHIBITOR	4	2006	856	0	800	500	984	ENSG00000116478	ENSP00000362649	CIDm00005311	CHEMBL98	Vorinostat | MK-0683 | MK0683 | Zolinza
HDAC1	VORINOSTAT	Histone deacetylase 6 inhibitor	INHIBITOR	4	2006	856	0	800	500	984	ENSG00000116478	ENSP00000362649	CIDm00005311	CHEMBL98	Vorinostat | MK-0683 | MK0683 | Zolinza
HDAC1	VORINOSTAT	Histone deacetylase 2 inhibitor	INHIBITOR	4	2006	856	0	800	500	984	ENSG00000116478	ENSP00000362649	CIDm00005311	CHEMBL98	Vorinostat | MK-0683 | MK0683 | Zolinza
NFATC2	CYCLOSPORINE	Cyclophilin A modulator	MODULATOR	4	1983	0	0	900	850	984	ENSG00000101096	ENSP00000379330	CIDm00002909	CHEMBL160	Ciclosporin | Cyclosporine | Cyclosporin a | 27-400 | ANTIBIOTIC S-7481F1 | NSC-290193 | OL-27-400 | SANG-35 | SDZ-OXL-400 | Capimune | Capsorin | Cequa | Deximune | Gengraf | Ikervis | Neoral | Optimmune | Restasis | Restasis multidose | Sandimmun | Sandimmune | Sangcya | Vanquoral
CREB1	HYDROGEN PEROXIDE	Unknown	#N/A	4	2017	0	0	700	945	983	ENSG00000118260	ENSP00000387699	CIDm00000784	CHEMBL71595	Hydrogen peroxide | Hydrogen Peroxide | Oxydol | A-101 | NSC-19892 | Crystacide | Eskata | Hioxyl | Peroxyl
CDK2	SIROLIMUS	FK506-binding protein 1A inhibitor	INHIBITOR	4	1999	0	0	900	843	983	ENSG00000123374	ENSP00000266970	CIDm00005040	CHEMBL413	Sirolimus | Rapamycin | AY-22989 | L04AA10 | NSC-226080 | SM-88 COMPONENT SIROLIMUS | WY-090217 | Rapamune
STAT3	AZD-1480	Tyrosine-protein kinase JAK2 inhibitor	INHIBITOR	2	#N/A	608	0	700	866	983	ENSG00000168610	ENSP00000264657	CIDm16659841	CHEMBL1231124	Azd 1480 | Azd-1480 | AZD-1480 | AZD1480
ESR1	ARZOXIFENE	Estrogen receptor modulator	MODULATOR	3	#N/A	613	0	700	859	982	ENSG00000091831	ENSP00000206249	CIDm00179337	CHEMBL226267	Arzoxifene | LY353381
TP53	DOXORUBICIN HYDROCHLORIDE	DNA topoisomerase II alpha inhibitor	INHIBITOR	4	1974	0	0	700	944	982	ENSG00000141510	ENSP00000269305	CIDm00001690	CHEMBL359744	Doxorubicin hydrochloride | Doxorubicin liposomal complex of the hydrochloride | Liposomal doxorubicin hydrochloride | Adriamycin | Adriamycin pfs | Adriamycin Rdf | Caelyx | Doxil | Doxil (liposomal) | Doxorubicin hydrochloride (liposomal) | Myocet | Rubex | Doxorubicin HCl
TP53	DOXORUBICIN HYDROCHLORIDE	DNA inhibitor	INHIBITOR	4	1974	0	0	700	944	982	ENSG00000141510	ENSP00000269305	CIDm00001690	CHEMBL359744	Doxorubicin hydrochloride | Doxorubicin liposomal complex of the hydrochloride | Liposomal doxorubicin hydrochloride | Adriamycin | Adriamycin pfs | Adriamycin Rdf | Caelyx | Doxil | Doxil (liposomal) | Doxorubicin hydrochloride (liposomal) | Myocet | Rubex | Doxorubicin HCl
JUN	BORTEZOMIB	26S proteosome inhibitor	INHIBITOR	4	2003	0	0	900	829	982	ENSG00000177606	ENSP00000360266	CIDm00093860	CHEMBL325041	Bortezomib | Bortezomib hydrate | Velcade | LDP-341 | NSC-681239 | PS-341
ESR2	PRINABEREL	Estrogen receptor beta agonist	AGONIST	2	#N/A	884	0	800	266	982	ENSG00000140009	ENSP00000343925	CIDm05326893	CHEMBL450940	Prinaberel | ERB-041 | PF-00913086
HDAC1	TACEDINALINE	Histone deacetylase inhibitor	INHIBITOR	3	#N/A	483	0	800	830	981	ENSG00000116478	ENSP00000362649	CIDm00002746	CHEMBL235191	Tacedinaline | CI-994 | GOE 5549 | GOE-5549 | PD 123654 | PD-123654
CDK7	SELICICLIB	Cyclin-dependent kinase 2 inhibitor	INHIBITOR	2	#N/A	338	0	800	865	981	ENSG00000134058	ENSP00000256443	CIDm00005097	CHEMBL14762	Seliciclib | Cyc-202 | AL-39256 | CYC-202 | NSC-701554
CDK7	SELICICLIB	Cyclin-dependent kinase 7 inhibitor	INHIBITOR	2	#N/A	338	0	800	865	981	ENSG00000134058	ENSP00000256443	CIDm00005097	CHEMBL14762	Seliciclib | Cyc-202 | AL-39256 | CYC-202 | NSC-701554
CDK7	SELICICLIB	Cyclin-dependent kinase 9 inhibitor	INHIBITOR	2	#N/A	338	0	800	865	981	ENSG00000134058	ENSP00000256443	CIDm00005097	CHEMBL14762	Seliciclib | Cyc-202 | AL-39256 | CYC-202 | NSC-701554
CDK7	SELICICLIB	Cyclin-dependent kinase 1 inhibitor	INHIBITOR	2	#N/A	338	0	800	865	981	ENSG00000134058	ENSP00000256443	CIDm00005097	CHEMBL14762	Seliciclib | Cyc-202 | AL-39256 | CYC-202 | NSC-701554
CDK7	SELICICLIB	Cyclin-dependent kinase 5 inhibitor	INHIBITOR	2	#N/A	338	0	800	865	981	ENSG00000134058	ENSP00000256443	CIDm00005097	CHEMBL14762	Seliciclib | Cyc-202 | AL-39256 | CYC-202 | NSC-701554
JUN	TROGLITAZONE	Peroxisome proliferator-activated receptor gamma agonist	AGONIST	4	1997	0	0	900	819	981	ENSG00000177606	ENSP00000360266	CIDm00005591	CHEMBL408	Troglitazone | Rezulin | CI-991 | CS-045 | GR-92132X | GR92132X | Prelay | Romozin
ESR1	ESTRONE	Estrogen receptor alpha agonist	AGONIST	4	1979	800	0	800	534	980	ENSG00000091831	ENSP00000206249	CIDm00000698	CHEMBL1405	Estrone | Oestrone | Theelin | NSC-9699 | WAY 164397 | Estrogenic substance | Natural estrogenic substance-estrone
CDK7	RG-547	Cyclin-dependent kinase 1 inhibitor	INHIBITOR	2	#N/A	899	0	800	0	979	ENSG00000134058	ENSP00000256443	CIDm06918852	CHEMBL384304	R-547 | Rg-547 | Ro 4584820 | R 547 | RG-547 | RO4584820
CDK7	RG-547	Cyclin-dependent kinase 2 inhibitor	INHIBITOR	2	#N/A	899	0	800	0	979	ENSG00000134058	ENSP00000256443	CIDm06918852	CHEMBL384304	R-547 | Rg-547 | Ro 4584820 | R 547 | RG-547 | RO4584820
CDK7	RG-547	Cyclin-dependent kinase 4 inhibitor	INHIBITOR	2	#N/A	899	0	800	0	979	ENSG00000134058	ENSP00000256443	CIDm06918852	CHEMBL384304	R-547 | Rg-547 | Ro 4584820 | R 547 | RG-547 | RO4584820
NR3C1	CORTIVAZOL	Glucocorticoid receptor agonist	AGONIST	4	#N/A	0	0	900	797	979	ENSG00000113580	ENSP00000231509	CIDm00066249	CHEMBL2105842	Cortivazol | NSC-80998 | Altim
NR3C1	FLUOCINONIDE	Glucocorticoid receptor agonist	AGONIST	4	1971	841	220	800	232	979	ENSG00000113580	ENSP00000231509	CIDm00003382	CHEMBL1501	Fluocinonide | Fluocinolide | NSC-101791 | Fluocinonide emulsified base | Lidex | Lidex-e | Metosyn | Metosyn fapg | Vanos
NCOA1	ROSIGLITAZONE MALEATE	Peroxisome proliferator-activated receptor gamma agonist	AGONIST	4	1999	800	0	900	0	979	ENSG00000084676	ENSP00000320940	CIDm00077998	CHEMBL843	Rosiglitazone maleate | Avandia | BRL-49653 | BRL-49653-C | BRL-49653C
KLF4	PIOGLITAZONE HYDROCHLORIDE	Peroxisome proliferator-activated receptor gamma agonist	AGONIST	4	1999	0	0	900	800	979	ENSG00000136826	ENSP00000363804	CIDm00004829	CHEMBL1715	Pioglitazone hydrochloride | Actos | STR-001 | U-72107A | Diabiom | Glidipion | Glizofar
CDK2	RG-547	Cyclin-dependent kinase 1 inhibitor	INHIBITOR	2	#N/A	899	0	800	0	979	ENSG00000123374	ENSP00000266970	CIDm06918852	CHEMBL384304	R-547 | Rg-547 | Ro 4584820 | R 547 | RG-547 | RO4584820
CDK2	RG-547	Cyclin-dependent kinase 2 inhibitor	INHIBITOR	2	#N/A	899	0	800	0	979	ENSG00000123374	ENSP00000266970	CIDm06918852	CHEMBL384304	R-547 | Rg-547 | Ro 4584820 | R 547 | RG-547 | RO4584820
CDK2	RG-547	Cyclin-dependent kinase 4 inhibitor	INHIBITOR	2	#N/A	899	0	800	0	979	ENSG00000123374	ENSP00000266970	CIDm06918852	CHEMBL384304	R-547 | Rg-547 | Ro 4584820 | R 547 | RG-547 | RO4584820
FOS	METHAMPHETAMINE HYDROCHLORIDE	Monoamine transporter inhibitor	INHIBITOR	4	1943	0	0	900	800	979	ENSG00000170345	ENSP00000306245	CIDm00001206	CHEMBL1200952	Methylamfetamine hydrochloride | Methamphetamine hydrochloride | Desoxyephedrine hydrochloride | Metamfetamine hydrochloride | NSC-169505 | Desoxyn | Methampex | Methamphetamine hydrochloride cii
HDAC3	VORINOSTAT	Histone deacetylase 1 inhibitor	INHIBITOR	4	2006	859	0	800	311	979	ENSG00000171720	ENSP00000302967	CIDm00005311	CHEMBL98	Vorinostat | MK-0683 | MK0683 | Zolinza
HDAC3	VORINOSTAT	Histone deacetylase 3 inhibitor	INHIBITOR	4	2006	859	0	800	311	979	ENSG00000171720	ENSP00000302967	CIDm00005311	CHEMBL98	Vorinostat | MK-0683 | MK0683 | Zolinza
HDAC3	VORINOSTAT	Histone deacetylase 6 inhibitor	INHIBITOR	4	2006	859	0	800	311	979	ENSG00000171720	ENSP00000302967	CIDm00005311	CHEMBL98	Vorinostat | MK-0683 | MK0683 | Zolinza
HDAC3	VORINOSTAT	Histone deacetylase 2 inhibitor	INHIBITOR	4	2006	859	0	800	311	979	ENSG00000171720	ENSP00000302967	CIDm00005311	CHEMBL98	Vorinostat | MK-0683 | MK0683 | Zolinza
PPARG	BEZAFIBRATE	Peroxisome proliferator-activated receptor agonist	AGONIST	4	#N/A	235	0	800	865	978	ENSG00000132170	ENSP00000287820	CIDm00039042	CHEMBL264374	Bezafibrate | BM 15.075 | BM-15.075 | BM-15075 | Bezagen xl | Bezalip | Bezalip-mono | Fibrazate xl | Liparol xl | Zimbacol xl
PPARG	TRETINOIN	Retinoic acid receptor agonist	AGONIST	4	1971	861	0	700	517	978	ENSG00000132170	ENSP00000287820	CIDm00005538	CHEMBL38	Tretinoin | Retinoic acid | NSC-122758 | Acticin | Altreno | Atralin | Avita | Renova | Retin-a | Retin-a micro | Retin-a-micro | Tretin-X | Vesanoid
PPARG	ISOTRETINOIN	Retinoic acid receptor agonist	AGONIST	4	1982	861	0	700	517	978	ENSG00000132170	ENSP00000287820	CIDm00005538	CHEMBL547	Isotretinoin | Retinoic acid 13-cis-form | 13 Cis-Retinoic Acid | PAT-001 | RO 4-3780 | RO-4-3780 | RO-43780 | Absorica | Absorica ld | Accutane | Amnesteem | Claravis | Isotrex | Myorisan | Roaccutane | Sotret | Zenatane
PPARG	ALITRETINOIN	Retinoid receptor agonist	AGONIST	4	1999	861	0	700	517	978	ENSG00000132170	ENSP00000287820	CIDm00005538	CHEMBL705	Alitretinoin | Retinoic acid 9-cis-form | Panretin | AGN 192013 | AGN-192013 | ALRT-1057 | ALRT1057 | BAL-4079 | LG-100057 | LG100057 | LGD-1057 | LGD1057 | NSC-659772 | Toctino
NR3C1	PREDNISONE	Glucocorticoid receptor agonist	AGONIST	4	1955	226	0	900	740	978	ENSG00000113580	ENSP00000231509	CIDm00004900	CHEMBL635	Prednisone | NSC-10023 | Cortan | Cortancyl | Decortisyl | Delta-dome | Deltasone | Fernisone | Liquid pred | Lodotra | Meticorten | Orasone | Paracort | Prednicen-m | Prednisone intensol | Rayos | Servisone | Sterapred | Prednisone tablets
ESR1	ESTRIOL	Estrogen receptor modulator	MODULATOR	4	#N/A	829	0	800	400	978	ENSG00000091831	ENSP00000206249	CIDm00003269	CHEMBL193482	Estriol | Estriol succinate | Estriol acetate benzoate | Estriol propionate | Oestriol | 16.ALPHA.-HYDROXYESTRADIOL | NSC-12169 | Gynest | Ortho-gynest | Ovestin | Theelol
TP53	PACLITAXEL	Tubulin inhibitor	INHIBITOR	4	1992	0	0	700	931	978	ENSG00000141510	ENSP00000269305	CIDm00004666	CHEMBL428647	Paclitaxel | Taxol | ABI-007 | ABI-007 COMPONENT PACLITAXEL | BMS 181339-01 | BMS-181339-01 | DHP 107 | DHP-107 | MBT 0206 | MBT-0206 | NK 105 | NK-105 | NSC-125973 | QW-8184 | Abraxane | Pacitaxel | Paxene | Taxol 100
CDK2	SU-9516	Cyclin-dependent kinase 2 inhibitor	INHIBITOR	1	#N/A	885	0	800	122	978	ENSG00000123374	ENSP00000266970	CIDm05289419	CHEMBL258805	Su-9516 | SU-9516
CDK7	BMS-387032	Cyclin-dependent kinase 2 inhibitor	INHIBITOR	1	#N/A	841	0	800	320	977	ENSG00000134058	ENSP00000256443	CIDm03025986	CHEMBL296468	Bms-387032 | Sns 032 | BMS-387032 | SNS-032
CDK7	BMS-387032	Cyclin-dependent kinase 7 inhibitor	INHIBITOR	1	#N/A	841	0	800	320	977	ENSG00000134058	ENSP00000256443	CIDm03025986	CHEMBL296468	Bms-387032 | Sns 032 | BMS-387032 | SNS-032
CDK7	BMS-387032	Cyclin-dependent kinase 9 inhibitor	INHIBITOR	1	#N/A	841	0	800	320	977	ENSG00000134058	ENSP00000256443	CIDm03025986	CHEMBL296468	Bms-387032 | Sns 032 | BMS-387032 | SNS-032
ESR1	CLOMIPHENE CITRATE	Estrogen receptor alpha modulator	MODULATOR	4	1967	736	0	900	210	977	ENSG00000091831	ENSP00000206249	CIDm00002800	CHEMBL3185958	Clomifene citrate | Clomiphene citrate | Chloramiphene | Clomid | MER-41 | MRL-41 | NSC-35770 | Clophene | Milophene | Serophene
ESR1	ENCLOMIPHENE	Estrogen receptor alpha modulator	MODULATOR	3	#N/A	736	0	900	210	977	ENSG00000091831	ENSP00000206249	CIDm00002800	CHEMBL954	Enclomifene | Clomiphene trans-form | Cisclomiphene | Enclomiphene | Isomer B | Milophene | Serophene | ISOMER B | ISOMER-B | RMI 16,289 | RMI-16289
TP53	HYDROGEN PEROXIDE	Unknown	#N/A	4	2017	0	0	700	926	977	ENSG00000141510	ENSP00000269305	CIDm00000784	CHEMBL71595	Hydrogen peroxide | Hydrogen Peroxide | Oxydol | A-101 | NSC-19892 | Crystacide | Eskata | Hioxyl | Peroxyl
CDK2	DINACICLIB	Cyclin-dependent kinase 1 inhibitor	INHIBITOR	3	#N/A	0	0	800	888	977	ENSG00000123374	ENSP00000266970	CIDm16048554	CHEMBL2103840	Dinaciclib | Mk-7965 | SCH 727965 | SCH-727965
CDK2	DINACICLIB	Cyclin-dependent kinase 2 inhibitor	INHIBITOR	3	#N/A	0	0	800	888	977	ENSG00000123374	ENSP00000266970	CIDm16048554	CHEMBL2103840	Dinaciclib | Mk-7965 | SCH 727965 | SCH-727965
CDK2	DINACICLIB	Cyclin-dependent kinase 5 inhibitor	INHIBITOR	3	#N/A	0	0	800	888	977	ENSG00000123374	ENSP00000266970	CIDm16048554	CHEMBL2103840	Dinaciclib | Mk-7965 | SCH 727965 | SCH-727965
CDK2	DINACICLIB	Cyclin-dependent kinase 9 inhibitor	INHIBITOR	3	#N/A	0	0	800	888	977	ENSG00000123374	ENSP00000266970	CIDm16048554	CHEMBL2103840	Dinaciclib | Mk-7965 | SCH 727965 | SCH-727965
CDK9	DINACICLIB	Cyclin-dependent kinase 1 inhibitor	INHIBITOR	3	#N/A	761	0	800	527	976	ENSG00000136807	ENSP00000362361	CIDm16048554	CHEMBL2103840	Dinaciclib | Mk-7965 | SCH 727965 | SCH-727965
CDK9	DINACICLIB	Cyclin-dependent kinase 2 inhibitor	INHIBITOR	3	#N/A	761	0	800	527	976	ENSG00000136807	ENSP00000362361	CIDm16048554	CHEMBL2103840	Dinaciclib | Mk-7965 | SCH 727965 | SCH-727965
CDK9	DINACICLIB	Cyclin-dependent kinase 5 inhibitor	INHIBITOR	3	#N/A	761	0	800	527	976	ENSG00000136807	ENSP00000362361	CIDm16048554	CHEMBL2103840	Dinaciclib | Mk-7965 | SCH 727965 | SCH-727965
CDK9	DINACICLIB	Cyclin-dependent kinase 9 inhibitor	INHIBITOR	3	#N/A	761	0	800	527	976	ENSG00000136807	ENSP00000362361	CIDm16048554	CHEMBL2103840	Dinaciclib | Mk-7965 | SCH 727965 | SCH-727965
NR3C1	CLOBETASOL PROPIONATE	Glucocorticoid receptor agonist	AGONIST	4	1985	883	0	800	0	976	ENSG00000113580	ENSP00000231509	CIDm00002791	CHEMBL1159650	Clobetasol | Clobetasol propionate | Clobetasol 17-propionate | CCI 4725 | CCI-4725 | GR 2/925 | Clarelux | Clobaderm | Clobetasol propionate (emollient) | Clobex | Cormax | Dermovate | Dermovate nn | Embeline | Embeline e | Etrivex | Impeklo | Impoyz | Olux | Olux e | Temovate | Temovate e
HDAC1	ROMIDEPSIN	Histone deacetylase inhibitor	INHIBITOR	4	2009	808	0	800	377	974	ENSG00000116478	ENSP00000362649	CIDm00003425	CHEMBL343448	Romidepsin | Depsipeptide | FK-228 | FK228 | FR-901228 | FR901228 | NSC-630176 | Chromadax | Istodax
NR3C1	DESOXIMETASONE	Glucocorticoid receptor agonist	AGONIST	4	1977	841	140	800	150	974	ENSG00000113580	ENSP00000231509	CIDm00003000	CHEMBL1766	Desoximetasone | A-41-304 | A-41304 | HOE 304 | HOE-304 | J83.644C | R 2113 | R-2113 | Stiedex | Stiedex lp | Stiedex lpn | Topicort | Topicort lp
NCOA3	TAMOXIFEN CITRATE	Estrogen receptor alpha modulator	MODULATOR	4	1977	0	0	700	918	974	ENSG00000124151	ENSP00000361066	CIDm00005376	CHEMBL786	Tamoxifen citrate | I.C.I.46474 CITRATE | ICI 46,474 | ICI-46474 | Emblon | Fentamox 10 | Fentamox 20 | Kentadex | Kessar | Kessar 10 | Kessar 20 | Noltam | Nolvadex | Nolvadex d | Nolvadex fte | Oestrifen-10 | Oestrifen-20 | Oestrifen-40 | Soltamox | Tamofen | Zynoplex
SRC	HYDROGEN PEROXIDE	Unknown	#N/A	4	2017	0	0	700	917	974	ENSG00000197122	ENSP00000350941	CIDm00000784	CHEMBL71595	Hydrogen peroxide | Hydrogen Peroxide | Oxydol | A-101 | NSC-19892 | Crystacide | Eskata | Hioxyl | Peroxyl
PPARG	TESAGLITAZAR	Peroxisome proliferator-activated receptor alpha agonist	AGONIST	3	#N/A	886	0	700	267	973	ENSG00000132170	ENSP00000287820	CIDm00208901	CHEMBL282686	Tesaglitazar | Az-242 | AR-H-039242 | AR-H039242XX | AZ-242 | BR-44608 | Galida
PPARG	TESAGLITAZAR	Peroxisome proliferator-activated receptor gamma agonist	AGONIST	3	#N/A	886	0	700	267	973	ENSG00000132170	ENSP00000287820	CIDm00208901	CHEMBL282686	Tesaglitazar | Az-242 | AR-H-039242 | AR-H039242XX | AZ-242 | BR-44608 | Galida
PPARG	NETOGLITAZONE	Peroxisome proliferator-activated receptor gamma modulator	MODULATOR	2	#N/A	800	0	800	351	972	ENSG00000132170	ENSP00000287820	CIDm00204109	CHEMBL93747	Netoglitazone | Mcc-555 | MCC 555 | PGX-510 | RWJ-241947
HSP90AA1	RETASPIMYCIN HYDROCHLORIDE	Heat shock protein HSP90 inhibitor	INHIBITOR	3	#N/A	399	0	900	573	972	ENSG00000080824	ENSP00000335153	CIDm11534420	CHEMBL377559	Retaspimycin hydrochloride | IPI-504 | IPI-504 HYDROCHLORIDE
CDK2	AT-7519	Cyclin-dependent kinase inhibitor	INHIBITOR	2	#N/A	843	0	800	140	971	ENSG00000123374	ENSP00000266970	CIDm11338033	CHEMBL445813	At-7519 | AT 7519 | AT-7519 | AT7519
STAT3	BARDOXOLONE METHYL	Peroxisome proliferator-activated receptor gamma antagonist	ANTAGONIST	3	#N/A	0	0	800	859	971	ENSG00000168610	ENSP00000264657	CIDm00400769	CHEMBL1762621	Bardoxolone methyl ester | Bardoxolone methyl | Rta-402 | CDDO-Me | CDDO-METHYL ESTER | NSC 713200 | NSC-713200 | RTA 402 | RTA-402
STAT3	BARDOXOLONE METHYL	Inhibitor of nuclear factor kappa B kinase beta subunit inhibitor	INHIBITOR	3	#N/A	0	0	800	859	971	ENSG00000168610	ENSP00000264657	CIDm00400769	CHEMBL1762621	Bardoxolone methyl ester | Bardoxolone methyl | Rta-402 | CDDO-Me | CDDO-METHYL ESTER | NSC 713200 | NSC-713200 | RTA 402 | RTA-402
STAT3	BARDOXOLONE METHYL	Keap1/Nrf2 inhibitor	INHIBITOR	3	#N/A	0	0	800	859	971	ENSG00000168610	ENSP00000264657	CIDm00400769	CHEMBL1762621	Bardoxolone methyl ester | Bardoxolone methyl | Rta-402 | CDDO-Me | CDDO-METHYL ESTER | NSC 713200 | NSC-713200 | RTA 402 | RTA-402
NR3C1	CICLESONIDE	Glucocorticoid receptor agonist	AGONIST	4	2006	490	0	900	455	970	ENSG00000113580	ENSP00000231509	CIDm00444033	CHEMBL2040682	Ciclesonide | BI54903 | RPR-251526 | RPR251526 | Alvesco | Alvesco 160 | Alvesco 80 | Omnaris | Zetonna
TP53	ASPIRIN	Cyclooxygenase inhibitor	INHIBITOR	4	1950	0	0	800	857	970	ENSG00000141510	ENSP00000269305	CIDm00002244	CHEMBL25	Acetylsalicylic acid | Aspirin | Acetylsalicylic Acid | BAY1019036 | NSC-27223 | NSC-406186 | 8-hour bayer | Acetosalic Acid | Acetylsalic acid | Alka rapid | Anadin all night | Angettes 75 | Aspro clr | Bayer extra strength aspirin for migraine pain | Danamep | Disprin cv | Disprin direct | Durlaza | Ecotrin | Enprin | Equi-Prin | Gencardia | Levius | Max strgh aspro clr | Measurin | Micropirin …
JUN	HYDROGEN PEROXIDE	Unknown	#N/A	4	2017	0	0	700	903	970	ENSG00000177606	ENSP00000360266	CIDm00000784	CHEMBL71595	Hydrogen peroxide | Hydrogen Peroxide | Oxydol | A-101 | NSC-19892 | Crystacide | Eskata | Hioxyl | Peroxyl
NR3C1	FLURANDRENOLIDE	Glucocorticoid receptor agonist	AGONIST	4	1965	817	198	800	0	969	ENSG00000113580	ENSP00000231509	CIDm00003392	CHEMBL1201012	Fludroxycortide | Flurandrenolide | Fludroxicortide | Flurandrenolone | 33379 | Cordran | Cordran sp | Haelan | Haelan-c | Haelan-x
ESR1	MIFEPRISTONE	Glucocorticoid receptor antagonist	ANTAGONIST	4	2000	613	0	900	266	969	ENSG00000091831	ENSP00000206249	CIDm00004196	CHEMBL1276308	Mifepristone | RU 38486 | RU 486 | RU-38486 | RU-486 | RU486 | Korlym | Mifegyne | Mifeprex
ESR1	MIFEPRISTONE	Progesterone receptor antagonist	ANTAGONIST	4	2000	613	0	900	266	969	ENSG00000091831	ENSP00000206249	CIDm00004196	CHEMBL1276308	Mifepristone | RU 38486 | RU 486 | RU-38486 | RU-486 | RU486 | Korlym | Mifegyne | Mifeprex
ESR1	PRASTERONE	Unknown	#N/A	4	2016	0	0	800	850	969	ENSG00000091831	ENSP00000206249	CIDm00000076	CHEMBL90593	Prasterone | Dehydroepiandrosterone | Dehydroandrosterone | EM-760 | NSC-9896 | Dhea | Enzymatic therapy | Intrarosa | Natrol dhea
TP53	TRETINOIN	Retinoic acid receptor agonist	AGONIST	4	1971	0	0	700	900	969	ENSG00000141510	ENSP00000269305	CIDm00005538	CHEMBL38	Tretinoin | Retinoic acid | NSC-122758 | Acticin | Altreno | Atralin | Avita | Renova | Retin-a | Retin-a micro | Retin-a-micro | Tretin-X | Vesanoid
TP53	ISOTRETINOIN	Retinoic acid receptor agonist	AGONIST	4	1982	0	0	700	900	969	ENSG00000141510	ENSP00000269305	CIDm00005538	CHEMBL547	Isotretinoin | Retinoic acid 13-cis-form | 13 Cis-Retinoic Acid | PAT-001 | RO 4-3780 | RO-4-3780 | RO-43780 | Absorica | Absorica ld | Accutane | Amnesteem | Claravis | Isotrex | Myorisan | Roaccutane | Sotret | Zenatane
TP53	ALITRETINOIN	Retinoid receptor agonist	AGONIST	4	1999	0	0	700	900	969	ENSG00000141510	ENSP00000269305	CIDm00005538	CHEMBL705	Alitretinoin | Retinoic acid 9-cis-form | Panretin | AGN 192013 | AGN-192013 | ALRT-1057 | ALRT1057 | BAL-4079 | LG-100057 | LG100057 | LGD-1057 | LGD1057 | NSC-659772 | Toctino
CAV1	NITRIC OXIDE	Soluble guanylate cyclase activator	ACTIVATOR	4	1999	0	0	700	901	969	ENSG00000105974	ENSP00000339191	CIDm00145068	CHEMBL1200689	Nitric oxide | OHM-11771 | Genosyl | Inomax
STAT3	NICLOSAMIDE	DNA inhibitor	INHIBITOR	4	1982	412	0	700	836	969	ENSG00000168610	ENSP00000264657	CIDm00004477	CHEMBL1448	Niclosamide | BAY 2353 | BAY-2353 | NSC-178296 | WR 46234 | Ex A Lint | Lintex | Niclocide | Nicloside | Yomesan
PPARG	MESALAMINE	Arachidonate 5-lipoxygenase inhibitor	INHIBITOR	4	1987	0	0	800	847	968	ENSG00000132170	ENSP00000287820	CIDm00004075	CHEMBL704	Mesalazine | Mesalazine | Mesalamine | Fisalamine | MAX-002 | NSC-38877 | Apriso | Asacol | Asacol hd | Canasa | Coltec ec | Delzicol | Ipocol | Lialda | Mesren mr | Mezavant xl | Octasa | Pentasa | Pentasa sr | Rowasa | Salofalk | Sfrowasa
PPARG	MESALAMINE	Peroxisome proliferator-activated receptor gamma agonist	AGONIST	4	1987	0	0	800	847	968	ENSG00000132170	ENSP00000287820	CIDm00004075	CHEMBL704	Mesalazine | Mesalazine | Mesalamine | Fisalamine | MAX-002 | NSC-38877 | Apriso | Asacol | Asacol hd | Canasa | Coltec ec | Delzicol | Ipocol | Lialda | Mesren mr | Mezavant xl | Octasa | Pentasa | Pentasa sr | Rowasa | Salofalk | Sfrowasa
PPARG	MESALAMINE	Cyclooxygenase inhibitor	INHIBITOR	4	1987	0	0	800	847	968	ENSG00000132170	ENSP00000287820	CIDm00004075	CHEMBL704	Mesalazine | Mesalazine | Mesalamine | Fisalamine | MAX-002 | NSC-38877 | Apriso | Asacol | Asacol hd | Canasa | Coltec ec | Delzicol | Ipocol | Lialda | Mesren mr | Mezavant xl | Octasa | Pentasa | Pentasa sr | Rowasa | Salofalk | Sfrowasa
PPARG	INDOMETHACIN	Cyclooxygenase inhibitor	INHIBITOR	4	1965	800	0	800	266	968	ENSG00000132170	ENSP00000287820	CIDm00003715	CHEMBL6	Indometacin | Indomethacin | Indometacin farnesil | NSC-77541 | Artracin | Artracin sr | Berlind 75 ret | Flexin-25 continus | Flexin-50 continus | Flexin-75 continus | Imbrilon | Indo-lemmon | Indo-paed | Indocid ret | Indocid-r | Indocin | Indocin sr | Indoderm | Indoflex | Indolar | Indolar sr | Indomax-25 | Indomax-75 sr | Indomod | Indoptol | Indotard mr 75 | Ledmecin | Maximet sr | Mobilan …
ESR1	LASOFOXIFENE	Estrogen receptor modulator	MODULATOR	4	#N/A	800	0	800	254	968	ENSG00000091831	ENSP00000206249	CIDm00216416	CHEMBL328190	Lasofoxifene
NCOA3	ESTRADIOL	Estrogen receptor alpha agonist	AGONIST	4	1975	0	0	700	897	968	ENSG00000124151	ENSP00000361066	CIDm00000450	CHEMBL135	Estradiol | Estradiol hemihydrate | Agofollin | Alfatradiol | Depo-Estradiol | Destradiol | Dihydrotheelin | Dihydroxyestrin | Estrasorb | Gynergon | Gynoestryl | Oestradiol | NSC-20293 | NSC-9895 | WC-3011 | WC3011 | Adgyn estro | Alora | Aquagen | Bedol | Climara | Climara Pro | Dermestril 100 | Dermestril 25 | Dermestril 50 | Dermestril septem 25 | Dermestril septem 50 | Dermestril septem 75 |…
TP53	NITRIC OXIDE	Soluble guanylate cyclase activator	ACTIVATOR	4	1999	0	0	700	899	968	ENSG00000141510	ENSP00000269305	CIDm00145068	CHEMBL1200689	Nitric oxide | OHM-11771 | Genosyl | Inomax
HINT1	ADENOSINE PHOSPHATE	Unknown	#N/A	4	#N/A	846	0	800	0	968	ENSG00000169567	ENSP00000304229	CIDm00000224	CHEMBL752	Adenosine phosphate | 5'-adenylic acid | Adenosine Monophosphate | Vitamin b8 | A 5MP | A-5MP | NSC-20264 | Adenyl | My-b-den
NR3C1	FLUOROMETHOLONE	Glucocorticoid receptor agonist	AGONIST	4	1972	793	232	800	0	966	ENSG00000113580	ENSP00000231509	CIDm00003384	CHEMBL1200600	Fluorometholone | NSC-33001 | Fluaton | Fluor-op | Fml forte | Fml fte | Fml-neo | Oxylone
TP53	DACTINOMYCIN	DNA inhibitor	INHIBITOR	4	1964	0	0	700	890	966	ENSG00000141510	ENSP00000269305	CIDm00002019	CHEMBL1554	Dactinomycin | Actinomycin d | GNF-Pf-1977 | GNF-PF-2290 | NCI-C04682 | NSC-3053 | Cosmegen | Cosmegen lyovac
JUN	VINBLASTINE SULFATE	Tubulin inhibitor	INHIBITOR	4	1965	0	0	800	837	966	ENSG00000177606	ENSP00000360266	CIDm00013342	CHEMBL378544	Vinblastine sulfate | 29060-LE | 29060LE | NSC-49842 | Velban | Velbe | Vinblast,lederle
MYC	DOXORUBICIN HYDROCHLORIDE	DNA topoisomerase II alpha inhibitor	INHIBITOR	4	1974	0	0	700	890	966	ENSG00000136997	ENSP00000367207	CIDm00001690	CHEMBL359744	Doxorubicin hydrochloride | Doxorubicin liposomal complex of the hydrochloride | Liposomal doxorubicin hydrochloride | Adriamycin | Adriamycin pfs | Adriamycin Rdf | Caelyx | Doxil | Doxil (liposomal) | Doxorubicin hydrochloride (liposomal) | Myocet | Rubex | Doxorubicin HCl
MYC	DOXORUBICIN HYDROCHLORIDE	DNA inhibitor	INHIBITOR	4	1974	0	0	700	890	966	ENSG00000136997	ENSP00000367207	CIDm00001690	CHEMBL359744	Doxorubicin hydrochloride | Doxorubicin liposomal complex of the hydrochloride | Liposomal doxorubicin hydrochloride | Adriamycin | Adriamycin pfs | Adriamycin Rdf | Caelyx | Doxil | Doxil (liposomal) | Doxorubicin hydrochloride (liposomal) | Myocet | Rubex | Doxorubicin HCl
PPARG	ALEGLITAZAR	Peroxisome proliferator-activated receptor alpha agonist	AGONIST	3	#N/A	800	0	800	190	965	ENSG00000132170	ENSP00000287820	CIDm09910951	CHEMBL519504	Aleglitazar | Ro-0728804 | R-1439 | R1439 | RO-0728804 | RO0728804
PPARG	ALEGLITAZAR	Peroxisome proliferator-activated receptor gamma agonist	AGONIST	3	#N/A	800	0	800	190	965	ENSG00000132170	ENSP00000287820	CIDm09910951	CHEMBL519504	Aleglitazar | Ro-0728804 | R-1439 | R1439 | RO-0728804 | RO0728804
HDAC1	ENTINOSTAT	Histone deacetylase inhibitor	INHIBITOR	3	#N/A	666	0	800	511	965	ENSG00000116478	ENSP00000362649	CIDm00004261	CHEMBL27759	Entinostat | MS-27-275 | MS-275 | MS-275-27 | SNDX-275
VDR	ERGOCALCIFEROL	Vitamin D receptor agonist	AGONIST	4	1941	0	426	800	719	965	ENSG00000111424	ENSP00000447173	CIDm00003249	CHEMBL1536	Ergocalciferol | Vitamin d2 | Calciferol | Oleovitamin d, synthetic | Viosterol in oil | NSC-62792 | Calciferol in arach oil | Caltrate | D-forte | Deltalin | Drisdol | Eciferol d2 | Ergo-d2 | Ergoral d2 | Lanes | Oleovitamin D | Osto-d2 | Sterogyl | Sterogyl 15h | Sterogyl-15 | Uvesterol d | Vitamin d | Vitamin D 2
SRC	ESTRADIOL	Estrogen receptor alpha agonist	AGONIST	4	1975	0	0	700	887	965	ENSG00000197122	ENSP00000350941	CIDm00000450	CHEMBL135	Estradiol | Estradiol hemihydrate | Agofollin | Alfatradiol | Depo-Estradiol | Destradiol | Dihydrotheelin | Dihydroxyestrin | Estrasorb | Gynergon | Gynoestryl | Oestradiol | NSC-20293 | NSC-9895 | WC-3011 | WC3011 | Adgyn estro | Alora | Aquagen | Bedol | Climara | Climara Pro | Dermestril 100 | Dermestril 25 | Dermestril 50 | Dermestril septem 25 | Dermestril septem 50 | Dermestril septem 75 |…
MLH1	DECITABINE	DNA (cytosine-5)-methyltransferase 3A inhibitor	INHIBITOR	4	2006	0	0	700	886	965	ENSG00000076242	ENSP00000231790	CIDm00016886	CHEMBL1201129	Decitabine | DAC | NSC-127716 | Dacogen
MLH1	DECITABINE	DNA (cytosine-5)-methyltransferase 1 inhibitor	INHIBITOR	4	2006	0	0	700	886	965	ENSG00000076242	ENSP00000231790	CIDm00016886	CHEMBL1201129	Decitabine | DAC | NSC-127716 | Dacogen
MLH1	DECITABINE	DNA inhibitor	INHIBITOR	4	2006	0	0	700	886	965	ENSG00000076242	ENSP00000231790	CIDm00016886	CHEMBL1201129	Decitabine | DAC | NSC-127716 | Dacogen
ESR1	LAPATINIB DITOSYLATE	Receptor protein-tyrosine kinase erbB-2 inhibitor	INHIBITOR	4	2007	0	0	700	885	964	ENSG00000091831	ENSP00000206249	CIDm00208908	CHEMBL1201179	Lapatinib ditosylate | Lapatinib tosilate hydrate | Lapatinib ditoluenesulfonate monohydrate | Lapatinib | Lapatinib ditosylate monohydrate | GW-572016F | GW572016F | Tykerb
ESR1	LAPATINIB DITOSYLATE	Epidermal growth factor receptor erbB1 inhibitor	INHIBITOR	4	2007	0	0	700	885	964	ENSG00000091831	ENSP00000206249	CIDm00208908	CHEMBL1201179	Lapatinib ditosylate | Lapatinib tosilate hydrate | Lapatinib ditoluenesulfonate monohydrate | Lapatinib | Lapatinib ditosylate monohydrate | GW-572016F | GW572016F | Tykerb
TP53	PROGESTERONE	Progesterone receptor agonist	AGONIST	4	1976	0	0	700	886	964	ENSG00000141510	ENSP00000269305	CIDm00004920	CHEMBL103	Progesterone | NSC-64377 | NSC-9704 | U 3672 | Crinone | Cyclogest | Endometrin | Gesterol | Lutigest | Milprosa | Prochieve | Progesta-care | Progestasert | Progestin | Prometrium | Regumate | Serenity for women | Syngestrone | Utrogestan
HSP90AA1	ONALESPIB	Heat shock protein HSP90 inhibitor	INHIBITOR	2	#N/A	800	0	800	173	964	ENSG00000080824	ENSP00000335153	CIDm11955716	CHEMBL1214827	Onalespib | ATI-13387X | ATI13387X
FOS	HYDROGEN PEROXIDE	Unknown	#N/A	4	2017	0	0	700	884	964	ENSG00000170345	ENSP00000306245	CIDm00000784	CHEMBL71595	Hydrogen peroxide | Hydrogen Peroxide | Oxydol | A-101 | NSC-19892 | Crystacide | Eskata | Hioxyl | Peroxyl
STAT3	ERLOTINIB HYDROCHLORIDE	Epidermal growth factor receptor erbB1 inhibitor	INHIBITOR	4	2004	0	0	700	882	964	ENSG00000168610	ENSP00000264657	CIDm00176870	CHEMBL1079742	Erlotinib hydrochloride | CP-358 | CP-358,774-01 | CP-358774-01 | OSI-774 | Tarceva
NR3C1	TRIAMCINOLONE	Glucocorticoid receptor agonist	AGONIST	4	1957	541	238	900	0	963	ENSG00000113580	ENSP00000231509	CIDm00005544	CHEMBL1451	Triamcinolone | Fluoxiprednisolone | NSC-13397 | Aristocort | Aristocort A | Delphicort | Kenacort | Kenalog | Volon
ESR1	TOREMIFENE CITRATE	Estrogen receptor modulator	MODULATOR	4	1997	0	450	900	377	963	ENSG00000091831	ENSP00000206249	CIDm00005516	CHEMBL1200675	Toremifene citrate | FC-1157A | NSC-613680 | Fareston
CDK2	ALVOCIDIB	Cyclin-dependent kinase 2 inhibitor	INHIBITOR	3	#N/A	583	0	800	582	963	ENSG00000123374	ENSP00000266970	CIDm05287969	CHEMBL428690	Alvocidib | Flavopiridol | HL 275 | HL-275 | HMR 1275 | HMR-1275 | L 86 8275 | L-868275 | L86-8275 | MDL 107,826A | MDL-107826A | NSC-649890
CDK2	ALVOCIDIB	Cyclin-dependent kinase 4 inhibitor	INHIBITOR	3	#N/A	583	0	800	582	963	ENSG00000123374	ENSP00000266970	CIDm05287969	CHEMBL428690	Alvocidib | Flavopiridol | HL 275 | HL-275 | HMR 1275 | HMR-1275 | L 86 8275 | L-868275 | L86-8275 | MDL 107,826A | MDL-107826A | NSC-649890
CDK2	ALVOCIDIB	Cyclin-dependent kinase 6 inhibitor	INHIBITOR	3	#N/A	583	0	800	582	963	ENSG00000123374	ENSP00000266970	CIDm05287969	CHEMBL428690	Alvocidib | Flavopiridol | HL 275 | HL-275 | HMR 1275 | HMR-1275 | L 86 8275 | L-868275 | L86-8275 | MDL 107,826A | MDL-107826A | NSC-649890
CDK2	ALVOCIDIB	Cyclin-dependent kinase 9 inhibitor	INHIBITOR	3	#N/A	583	0	800	582	963	ENSG00000123374	ENSP00000266970	CIDm05287969	CHEMBL428690	Alvocidib | Flavopiridol | HL 275 | HL-275 | HMR 1275 | HMR-1275 | L 86 8275 | L-868275 | L86-8275 | MDL 107,826A | MDL-107826A | NSC-649890
CDK2	ALVOCIDIB	Cyclin-dependent kinase 1 inhibitor	INHIBITOR	3	#N/A	583	0	800	582	963	ENSG00000123374	ENSP00000266970	CIDm05287969	CHEMBL428690	Alvocidib | Flavopiridol | HL 275 | HL-275 | HMR 1275 | HMR-1275 | L 86 8275 | L-868275 | L86-8275 | MDL 107,826A | MDL-107826A | NSC-649890
CDK2	ALVOCIDIB	Cyclin-dependent kinase 7 inhibitor	INHIBITOR	3	#N/A	583	0	800	582	963	ENSG00000123374	ENSP00000266970	CIDm05287969	CHEMBL428690	Alvocidib | Flavopiridol | HL 275 | HL-275 | HMR 1275 | HMR-1275 | L 86 8275 | L-868275 | L86-8275 | MDL 107,826A | MDL-107826A | NSC-649890
STAT3	PACLITAXEL	Tubulin inhibitor	INHIBITOR	4	1992	0	0	700	881	963	ENSG00000168610	ENSP00000264657	CIDm00004666	CHEMBL428647	Paclitaxel | Taxol | ABI-007 | ABI-007 COMPONENT PACLITAXEL | BMS 181339-01 | BMS-181339-01 | DHP 107 | DHP-107 | MBT 0206 | MBT-0206 | NK 105 | NK-105 | NSC-125973 | QW-8184 | Abraxane | Pacitaxel | Paxene | Taxol 100
PPARG	INDEGLITAZAR	Peroxisome proliferator-activated receptor agonist	AGONIST	2	#N/A	800	0	800	119	962	ENSG00000132170	ENSP00000287820	CIDm11395145	CHEMBL1232583	Indeglitazar | PPM-204
STAT3	SORAFENIB TOSYLATE	Serine/threonine-protein kinase RAF inhibitor	INHIBITOR	4	2005	0	0	700	879	962	ENSG00000168610	ENSP00000264657	CIDm00216239	CHEMBL1200485	Sorafenib tosylate | Sorafenib tosilate | BAY 54-9085 | BAY-54-9085 | Nexavar
STAT3	SORAFENIB TOSYLATE	Platelet-derived growth factor receptor beta inhibitor	INHIBITOR	4	2005	0	0	700	879	962	ENSG00000168610	ENSP00000264657	CIDm00216239	CHEMBL1200485	Sorafenib tosylate | Sorafenib tosilate | BAY 54-9085 | BAY-54-9085 | Nexavar
STAT3	SORAFENIB TOSYLATE	Stem cell growth factor receptor inhibitor	INHIBITOR	4	2005	0	0	700	879	962	ENSG00000168610	ENSP00000264657	CIDm00216239	CHEMBL1200485	Sorafenib tosylate | Sorafenib tosilate | BAY 54-9085 | BAY-54-9085 | Nexavar
STAT3	SORAFENIB TOSYLATE	Tyrosine-protein kinase receptor FLT3 inhibitor	INHIBITOR	4	2005	0	0	700	879	962	ENSG00000168610	ENSP00000264657	CIDm00216239	CHEMBL1200485	Sorafenib tosylate | Sorafenib tosilate | BAY 54-9085 | BAY-54-9085 | Nexavar
STAT3	SORAFENIB TOSYLATE	Serine/threonine-protein kinase B-raf inhibitor	INHIBITOR	4	2005	0	0	700	879	962	ENSG00000168610	ENSP00000264657	CIDm00216239	CHEMBL1200485	Sorafenib tosylate | Sorafenib tosilate | BAY 54-9085 | BAY-54-9085 | Nexavar
STAT3	SORAFENIB TOSYLATE	Vascular endothelial growth factor receptor inhibitor	INHIBITOR	4	2005	0	0	700	879	962	ENSG00000168610	ENSP00000264657	CIDm00216239	CHEMBL1200485	Sorafenib tosylate | Sorafenib tosilate | BAY 54-9085 | BAY-54-9085 | Nexavar
STAT3	SORAFENIB TOSYLATE	Tyrosine-protein kinase receptor RET inhibitor	INHIBITOR	4	2005	0	0	700	879	962	ENSG00000168610	ENSP00000264657	CIDm00216239	CHEMBL1200485	Sorafenib tosylate | Sorafenib tosilate | BAY 54-9085 | BAY-54-9085 | Nexavar
CREB1	TRETINOIN	Retinoic acid receptor agonist	AGONIST	4	1971	0	0	700	874	961	ENSG00000118260	ENSP00000387699	CIDm00005538	CHEMBL38	Tretinoin | Retinoic acid | NSC-122758 | Acticin | Altreno | Atralin | Avita | Renova | Retin-a | Retin-a micro | Retin-a-micro | Tretin-X | Vesanoid
CREB1	ISOTRETINOIN	Retinoic acid receptor agonist	AGONIST	4	1982	0	0	700	874	961	ENSG00000118260	ENSP00000387699	CIDm00005538	CHEMBL547	Isotretinoin | Retinoic acid 13-cis-form | 13 Cis-Retinoic Acid | PAT-001 | RO 4-3780 | RO-4-3780 | RO-43780 | Absorica | Absorica ld | Accutane | Amnesteem | Claravis | Isotrex | Myorisan | Roaccutane | Sotret | Zenatane
CREB1	ALITRETINOIN	Retinoid receptor agonist	AGONIST	4	1999	0	0	700	874	961	ENSG00000118260	ENSP00000387699	CIDm00005538	CHEMBL705	Alitretinoin | Retinoic acid 9-cis-form | Panretin | AGN 192013 | AGN-192013 | ALRT-1057 | ALRT1057 | BAL-4079 | LG-100057 | LG100057 | LGD-1057 | LGD1057 | NSC-659772 | Toctino
HDAC1	BELINOSTAT	Histone deacetylase inhibitor	INHIBITOR	4	2014	772	0	800	211	961	ENSG00000116478	ENSP00000362649	CIDm06918638	CHEMBL408513	Belinostat | NSC726630 | PX-105684 | PXD-101 | PXD101 | Beleodaq
TP53	DECITABINE	DNA (cytosine-5)-methyltransferase 3A inhibitor	INHIBITOR	4	2006	0	0	700	876	961	ENSG00000141510	ENSP00000269305	CIDm00016886	CHEMBL1201129	Decitabine | DAC | NSC-127716 | Dacogen
TP53	DECITABINE	DNA (cytosine-5)-methyltransferase 1 inhibitor	INHIBITOR	4	2006	0	0	700	876	961	ENSG00000141510	ENSP00000269305	CIDm00016886	CHEMBL1201129	Decitabine | DAC | NSC-127716 | Dacogen
TP53	DECITABINE	DNA inhibitor	INHIBITOR	4	2006	0	0	700	876	961	ENSG00000141510	ENSP00000269305	CIDm00016886	CHEMBL1201129	Decitabine | DAC | NSC-127716 | Dacogen
JUN	TRETINOIN	Retinoic acid receptor agonist	AGONIST	4	1971	0	0	700	874	961	ENSG00000177606	ENSP00000360266	CIDm00005538	CHEMBL38	Tretinoin | Retinoic acid | NSC-122758 | Acticin | Altreno | Atralin | Avita | Renova | Retin-a | Retin-a micro | Retin-a-micro | Tretin-X | Vesanoid
JUN	ISOTRETINOIN	Retinoic acid receptor agonist	AGONIST	4	1982	0	0	700	874	961	ENSG00000177606	ENSP00000360266	CIDm00005538	CHEMBL547	Isotretinoin | Retinoic acid 13-cis-form | 13 Cis-Retinoic Acid | PAT-001 | RO 4-3780 | RO-4-3780 | RO-43780 | Absorica | Absorica ld | Accutane | Amnesteem | Claravis | Isotrex | Myorisan | Roaccutane | Sotret | Zenatane
JUN	ALITRETINOIN	Retinoid receptor agonist	AGONIST	4	1999	0	0	700	874	961	ENSG00000177606	ENSP00000360266	CIDm00005538	CHEMBL705	Alitretinoin | Retinoic acid 9-cis-form | Panretin | AGN 192013 | AGN-192013 | ALRT-1057 | ALRT1057 | BAL-4079 | LG-100057 | LG100057 | LGD-1057 | LGD1057 | NSC-659772 | Toctino
SIRT1	HYDROGEN PEROXIDE	Unknown	#N/A	4	2017	0	0	700	876	961	ENSG00000096717	ENSP00000212015	CIDm00000784	CHEMBL71595	Hydrogen peroxide | Hydrogen Peroxide | Oxydol | A-101 | NSC-19892 | Crystacide | Eskata | Hioxyl | Peroxyl
NBN	HYDROXYUREA	Ribonucleoside-diphosphate reductase RR1 inhibitor	INHIBITOR	4	1967	0	0	900	615	960	ENSG00000104320	ENSP00000265433	CIDm00003657	CHEMBL467	Hydroxycarbamide | Hydroxyurea | NSC-32065 | SQ 1089 | SQ-1089 | Droxia | Hydrea | Siklos
CDK9	BMS-387032	Cyclin-dependent kinase 2 inhibitor	INHIBITOR	1	#N/A	739	0	800	267	959	ENSG00000136807	ENSP00000362361	CIDm03025986	CHEMBL296468	Bms-387032 | Sns 032 | BMS-387032 | SNS-032
CDK9	BMS-387032	Cyclin-dependent kinase 7 inhibitor	INHIBITOR	1	#N/A	739	0	800	267	959	ENSG00000136807	ENSP00000362361	CIDm03025986	CHEMBL296468	Bms-387032 | Sns 032 | BMS-387032 | SNS-032
CDK9	BMS-387032	Cyclin-dependent kinase 9 inhibitor	INHIBITOR	1	#N/A	739	0	800	267	959	ENSG00000136807	ENSP00000362361	CIDm03025986	CHEMBL296468	Bms-387032 | Sns 032 | BMS-387032 | SNS-032
TP53	CAFFEINE	Adenosine receptor antagonist	ANTAGONIST	4	1948	0	0	700	869	959	ENSG00000141510	ENSP00000269305	CIDm00002519	CHEMBL113	Caffeine | Anhydrous caffeine | Cafcit | Coffeine | Methyltheobromine | Theine | FEMA NO. 2224 | NSC-5036 | Nodoz | Nodoz caplets and chewable tablets | Pro-plus | Yeast-vite | Zanthine | Caffeine melting point standard
TP53	CAFFEINE, CITRATED	Adenosine receptor antagonist	ANTAGONIST	4	1999	0	0	700	869	959	ENSG00000141510	ENSP00000269305	CIDm00002519	CHEMBL1200569	Caffeine citrate | Caffeine mixture with citric acid | Caffeine, citrated | Cafcit | Peyona
BRCA2	MITOMYCIN	DNA inhibitor	INHIBITOR	4	1981	0	0	900	610	959	ENSG00000139618	ENSP00000369497	CIDm00005746	CHEMBL105	Mitomycin | Mitomycin c | Mytozytrex | Ugn-102 | NSC-26980 | UGN-101 | UGN-102 | Jelmyto | Mitosol | Mitozytrex | Mutamycin
ESR1	ERTEBEREL	Estrogen receptor beta agonist	AGONIST	2	#N/A	800	0	800	0	958	ENSG00000091831	ENSP00000206249	CIDm09925763	CHEMBL278703	Erteberel | LY-500307 | LY500307
ESR1	NALOXONE HYDROCHLORIDE	Opioid receptors; mu/kappa/delta antagonist	ANTAGONIST	4	1971	0	0	800	800	958	ENSG00000091831	ENSP00000206249	CIDm00004425	CHEMBL1718	Naloxone hydrochloride | EN-15304 | NIH 7890 | Evzio | Evzio (autoinjector) | Nalone | Naloxone | Narcan | Narcan neonatal | Narconil | Prenoxad
SRC	FORETINIB	Tyrosine-protein kinase receptor FLT3 inhibitor	INHIBITOR	2	#N/A	865	0	700	0	958	ENSG00000197122	ENSP00000350941	CIDm42642645	CHEMBL1230609	Foretinib | Gsk-1363089 | EXEL-2880 | GSK-089 | GSK-1363089 | GSK-1363089G | GSK089 | GSK1363089G | XL-880 | XL880
SRC	FORETINIB	Stem cell growth factor receptor inhibitor	INHIBITOR	2	#N/A	865	0	700	0	958	ENSG00000197122	ENSP00000350941	CIDm42642645	CHEMBL1230609	Foretinib | Gsk-1363089 | EXEL-2880 | GSK-089 | GSK-1363089 | GSK-1363089G | GSK089 | GSK1363089G | XL-880 | XL880
SRC	FORETINIB	Hepatocyte growth factor receptor inhibitor	INHIBITOR	2	#N/A	865	0	700	0	958	ENSG00000197122	ENSP00000350941	CIDm42642645	CHEMBL1230609	Foretinib | Gsk-1363089 | EXEL-2880 | GSK-089 | GSK-1363089 | GSK-1363089G | GSK089 | GSK1363089G | XL-880 | XL880
SRC	FORETINIB	Platelet-derived growth factor receptor inhibitor	INHIBITOR	2	#N/A	865	0	700	0	958	ENSG00000197122	ENSP00000350941	CIDm42642645	CHEMBL1230609	Foretinib | Gsk-1363089 | EXEL-2880 | GSK-089 | GSK-1363089 | GSK-1363089G | GSK089 | GSK1363089G | XL-880 | XL880
SRC	FORETINIB	Tyrosine-protein kinase TIE-2 inhibitor	INHIBITOR	2	#N/A	865	0	700	0	958	ENSG00000197122	ENSP00000350941	CIDm42642645	CHEMBL1230609	Foretinib | Gsk-1363089 | EXEL-2880 | GSK-089 | GSK-1363089 | GSK-1363089G | GSK089 | GSK1363089G | XL-880 | XL880
SRC	FORETINIB	Vascular endothelial growth factor receptor inhibitor	INHIBITOR	2	#N/A	865	0	700	0	958	ENSG00000197122	ENSP00000350941	CIDm42642645	CHEMBL1230609	Foretinib | Gsk-1363089 | EXEL-2880 | GSK-089 | GSK-1363089 | GSK-1363089G | GSK089 | GSK1363089G | XL-880 | XL880
TP53	VORINOSTAT	Histone deacetylase 1 inhibitor	INHIBITOR	4	2006	0	0	700	864	958	ENSG00000141510	ENSP00000269305	CIDm00005311	CHEMBL98	Vorinostat | MK-0683 | MK0683 | Zolinza
TP53	VORINOSTAT	Histone deacetylase 3 inhibitor	INHIBITOR	4	2006	0	0	700	864	958	ENSG00000141510	ENSP00000269305	CIDm00005311	CHEMBL98	Vorinostat | MK-0683 | MK0683 | Zolinza
TP53	VORINOSTAT	Histone deacetylase 6 inhibitor	INHIBITOR	4	2006	0	0	700	864	958	ENSG00000141510	ENSP00000269305	CIDm00005311	CHEMBL98	Vorinostat | MK-0683 | MK0683 | Zolinza
TP53	VORINOSTAT	Histone deacetylase 2 inhibitor	INHIBITOR	4	2006	0	0	700	864	958	ENSG00000141510	ENSP00000269305	CIDm00005311	CHEMBL98	Vorinostat | MK-0683 | MK0683 | Zolinza
RXRB	BEXAROTENE	Retinoid X receptor agonist	AGONIST	4	1999	793	0	800	0	957	ENSG00000204231	ENSP00000363812	CIDm00082146	CHEMBL1023	Bexarotene | LG-100069 | LG100069 | LGD-1069 | LGD1069 | Targretin | Targretine
CAV1	HYDROGEN PEROXIDE	Unknown	#N/A	4	2017	0	0	700	863	957	ENSG00000105974	ENSP00000339191	CIDm00000784	CHEMBL71595	Hydrogen peroxide | Hydrogen Peroxide | Oxydol | A-101 | NSC-19892 | Crystacide | Eskata | Hioxyl | Peroxyl
CDK2	BMS-387032	Cyclin-dependent kinase 2 inhibitor	INHIBITOR	1	#N/A	754	0	800	189	957	ENSG00000123374	ENSP00000266970	CIDm03025986	CHEMBL296468	Bms-387032 | Sns 032 | BMS-387032 | SNS-032
CDK2	BMS-387032	Cyclin-dependent kinase 7 inhibitor	INHIBITOR	1	#N/A	754	0	800	189	957	ENSG00000123374	ENSP00000266970	CIDm03025986	CHEMBL296468	Bms-387032 | Sns 032 | BMS-387032 | SNS-032
CDK2	BMS-387032	Cyclin-dependent kinase 9 inhibitor	INHIBITOR	1	#N/A	754	0	800	189	957	ENSG00000123374	ENSP00000266970	CIDm03025986	CHEMBL296468	Bms-387032 | Sns 032 | BMS-387032 | SNS-032
TP53	DAUNORUBICIN CITRATE	DNA topoisomerase II alpha inhibitor	INHIBITOR	4	1996	0	0	700	859	956	ENSG00000141510	ENSP00000269305	CIDm00002958	CHEMBL1200475	Daunorubicin citrate | Daunoxome
TP53	DAUNORUBICIN CITRATE	DNA inhibitor	INHIBITOR	4	1996	0	0	700	859	956	ENSG00000141510	ENSP00000269305	CIDm00002958	CHEMBL1200475	Daunorubicin citrate | Daunoxome
TP53	DAUNORUBICIN HYDROCHLORIDE	DNA topoisomerase II alpha inhibitor	INHIBITOR	4	1979	0	0	700	859	956	ENSG00000141510	ENSP00000269305	CIDm00002958	CHEMBL1563	Daunorubicin hydrochloride | FI 6339 HYDROCHLORIDE | FI 6339 [AS THE BASE] | FI-6339 | FI-6339 HYDROCHLORIDE | NDC 0082-4155 | NDC-0082-4155 | NSC-82151 | RP 13057 HYDROCHLORIDE | RP 13057 [AS THE BASE) | RP-13057 | RP-13057 HYDROCHLORIDE | Cerubidine | Daunoxome
TP53	DAUNORUBICIN HYDROCHLORIDE	DNA inhibitor	INHIBITOR	4	1979	0	0	700	859	956	ENSG00000141510	ENSP00000269305	CIDm00002958	CHEMBL1563	Daunorubicin hydrochloride | FI 6339 HYDROCHLORIDE | FI 6339 [AS THE BASE] | FI-6339 | FI-6339 HYDROCHLORIDE | NDC 0082-4155 | NDC-0082-4155 | NSC-82151 | RP 13057 HYDROCHLORIDE | RP 13057 [AS THE BASE) | RP-13057 | RP-13057 HYDROCHLORIDE | Cerubidine | Daunoxome
TP53	DAUNORUBICIN	DNA inhibitor	INHIBITOR	4	1979	0	0	700	859	956	ENSG00000141510	ENSP00000269305	CIDm00002958	CHEMBL178	Daunorubicin | Cerubidine | Daunoxome | FI 6339 | FI-6339 | NSC-83142 | RP 13057 | RP-13057 | Epirubicin hydrochloride impurity, daunorubicin- | Valrubicin impurity, daunorubicin
TP53	DAUNORUBICIN	DNA topoisomerase II alpha inhibitor	INHIBITOR	4	1979	0	0	700	859	956	ENSG00000141510	ENSP00000269305	CIDm00002958	CHEMBL178	Daunorubicin | Cerubidine | Daunoxome | FI 6339 | FI-6339 | NSC-83142 | RP 13057 | RP-13057 | Epirubicin hydrochloride impurity, daunorubicin- | Valrubicin impurity, daunorubicin
HSPA5	BORTEZOMIB	26S proteosome inhibitor	INHIBITOR	4	2003	0	0	700	858	956	ENSG00000044574	ENSP00000324173	CIDm00093860	CHEMBL325041	Bortezomib | Bortezomib hydrate | Velcade | LDP-341 | NSC-681239 | PS-341
TP53	CELECOXIB	Cyclooxygenase-2 inhibitor	INHIBITOR	4	1998	0	0	700	856	955	ENSG00000141510	ENSP00000269305	CIDm00002662	CHEMBL118	Celecoxib | DFN-15 | DFN15 | SC-58635 | Celebra | Celebrex | Elyxyb | Onsenal
SRC	PONATINIB HYDROCHLORIDE	Bcr/Abl fusion protein inhibitor	INHIBITOR	4	2012	716	0	800	248	954	ENSG00000197122	ENSP00000350941	CIDm24826799	CHEMBL2105708	Ponatinib hydrochloride | AP-24534 HCL | AP24534 HCL | Iclusig
NFKBIA	CYCLOHEXIMIDE	80S Ribosome inhibitor	INHIBITOR	0	#N/A	0	0	700	852	954	ENSG00000100906	ENSP00000216797	CIDm00002900	CHEMBL123292	Cicloheximide | Cycloheximide | TCMDC-125838 | GNF-Pf-5118 | NSC-171
BRCA1	MITOMYCIN	DNA inhibitor	INHIBITOR	4	1981	0	0	900	553	954	ENSG00000012048	ENSP00000418960	CIDm00005746	CHEMBL105	Mitomycin | Mitomycin c | Mytozytrex | Ugn-102 | NSC-26980 | UGN-101 | UGN-102 | Jelmyto | Mitosol | Mitozytrex | Mutamycin
NR3C1	CARBENOXOLONE	11-beta-hydroxysteroid dehydrogenase inhibitor	INHIBITOR	4	#N/A	0	0	900	552	953	ENSG00000113580	ENSP00000231509	CIDm00002561	CHEMBL499915	Carbenoxolone
RELA	HYDROGEN PEROXIDE	Unknown	#N/A	4	2017	0	0	700	850	953	ENSG00000173039	ENSP00000384273	CIDm00000784	CHEMBL71595	Hydrogen peroxide | Hydrogen Peroxide | Oxydol | A-101 | NSC-19892 | Crystacide | Eskata | Hioxyl | Peroxyl
TP53	DEFEROXAMINE MESYLATE	Iron chelating agent	CHELATING AGENT	4	1968	0	0	700	849	953	ENSG00000141510	ENSP00000269305	CIDm00002973	CHEMBL1234	Desferrioxamine mesilate | Deferoxamine mesylate | Deferoxamine mesilate | Deferoxamine methanesulfonate | BA-33112 | Desferal | Desferal Mesylate | Desferrioxamine Mesylate
JUN	PACLITAXEL	Tubulin inhibitor	INHIBITOR	4	1992	0	0	700	849	953	ENSG00000177606	ENSP00000360266	CIDm00004666	CHEMBL428647	Paclitaxel | Taxol | ABI-007 | ABI-007 COMPONENT PACLITAXEL | BMS 181339-01 | BMS-181339-01 | DHP 107 | DHP-107 | MBT 0206 | MBT-0206 | NK 105 | NK-105 | NSC-125973 | QW-8184 | Abraxane | Pacitaxel | Paxene | Taxol 100
FOXO1	HYDROGEN PEROXIDE	Unknown	#N/A	4	2017	0	0	700	849	953	ENSG00000150907	ENSP00000368880	CIDm00000784	CHEMBL71595	Hydrogen peroxide | Hydrogen Peroxide | Oxydol | A-101 | NSC-19892 | Crystacide | Eskata | Hioxyl | Peroxyl
MYC	ETOPOSIDE	DNA topoisomerase II inhibitor	INHIBITOR	4	1983	0	0	700	849	953	ENSG00000136997	ENSP00000367207	CIDm00003310	CHEMBL44657	Etoposide | NSC-141540 | VP-16-213 | Toposar | Vepesid | Etoposide resolution mixture
ETV6	IMATINIB MESYLATE	Tyrosine-protein kinase ABL inhibitor	INHIBITOR	4	2001	0	0	900	552	953	ENSG00000139083	ENSP00000379658	CIDm00005291	CHEMBL1642	Imatinib mesylate | Imatinib mesilate | Imatinib methanesulfonate | Gleevec | Qti571 | QTI-571 | QTI571 | STI 571 | STI-571 | STI571 | Glivec
ETV6	IMATINIB MESYLATE	Platelet-derived growth factor receptor beta inhibitor	INHIBITOR	4	2001	0	0	900	552	953	ENSG00000139083	ENSP00000379658	CIDm00005291	CHEMBL1642	Imatinib mesylate | Imatinib mesilate | Imatinib methanesulfonate | Gleevec | Qti571 | QTI-571 | QTI571 | STI 571 | STI-571 | STI571 | Glivec
ETV6	IMATINIB MESYLATE	Stem cell growth factor receptor inhibitor	INHIBITOR	4	2001	0	0	900	552	953	ENSG00000139083	ENSP00000379658	CIDm00005291	CHEMBL1642	Imatinib mesylate | Imatinib mesilate | Imatinib methanesulfonate | Gleevec | Qti571 | QTI-571 | QTI571 | STI 571 | STI-571 | STI571 | Glivec
ETV6	IMATINIB MESYLATE	Bcr/Abl fusion protein	INHIBITOR	4	2001	0	0	900	552	953	ENSG00000139083	ENSP00000379658	CIDm00005291	CHEMBL1642	Imatinib mesylate | Imatinib mesilate | Imatinib methanesulfonate | Gleevec | Qti571 | QTI-571 | QTI571 | STI 571 | STI-571 | STI571 | Glivec
HIPK2	DOXORUBICIN HYDROCHLORIDE	DNA topoisomerase II alpha inhibitor	INHIBITOR	4	1974	0	0	700	848	953	ENSG00000064393	ENSP00000385571	CIDm00001690	CHEMBL359744	Doxorubicin hydrochloride | Doxorubicin liposomal complex of the hydrochloride | Liposomal doxorubicin hydrochloride | Adriamycin | Adriamycin pfs | Adriamycin Rdf | Caelyx | Doxil | Doxil (liposomal) | Doxorubicin hydrochloride (liposomal) | Myocet | Rubex | Doxorubicin HCl
HIPK2	DOXORUBICIN HYDROCHLORIDE	DNA inhibitor	INHIBITOR	4	1974	0	0	700	848	953	ENSG00000064393	ENSP00000385571	CIDm00001690	CHEMBL359744	Doxorubicin hydrochloride | Doxorubicin liposomal complex of the hydrochloride | Liposomal doxorubicin hydrochloride | Adriamycin | Adriamycin pfs | Adriamycin Rdf | Caelyx | Doxil | Doxil (liposomal) | Doxorubicin hydrochloride (liposomal) | Myocet | Rubex | Doxorubicin HCl
HDAC6	RICOLINOSTAT	Histone deacetylase 6 inhibitor	INHIBITOR	2	#N/A	703	0	800	266	953	ENSG00000094631	ENSP00000334061	CIDm53340666	CHEMBL2364628	Ricolinostat | ACY-1215 | ACY-63
TP53	AZACITIDINE	DNA (cytosine-5)-methyltransferase 3A inhibitor	INHIBITOR	4	2004	0	0	700	845	952	ENSG00000141510	ENSP00000269305	CIDm00001805	CHEMBL1489	Azacitidine | Ladakamycin | Vidaza | NSC-102816 | U-18,496 | U-18496 | Onureg
TP53	AZACITIDINE	DNA (cytosine-5)-methyltransferase 1 inhibitor	INHIBITOR	4	2004	0	0	700	845	952	ENSG00000141510	ENSP00000269305	CIDm00001805	CHEMBL1489	Azacitidine | Ladakamycin | Vidaza | NSC-102816 | U-18,496 | U-18496 | Onureg
TP53	AZACITIDINE	DNA inhibitor	INHIBITOR	4	2004	0	0	700	845	952	ENSG00000141510	ENSP00000269305	CIDm00001805	CHEMBL1489	Azacitidine | Ladakamycin | Vidaza | NSC-102816 | U-18,496 | U-18496 | Onureg
TP53	AZACITIDINE	RNA inhibitor	INHIBITOR	4	2004	0	0	700	845	952	ENSG00000141510	ENSP00000269305	CIDm00001805	CHEMBL1489	Azacitidine | Ladakamycin | Vidaza | NSC-102816 | U-18,496 | U-18496 | Onureg
ESR1	MEDROXYPROGESTERONE ACETATE	Progesterone receptor agonist	AGONIST	4	1959	532	0	800	507	951	ENSG00000091831	ENSP00000206249	CIDm00004042	CHEMBL717	Medroxyprogesterone | Medroxyprogesterone acetate | Medroxyprogesterone 17-acetate | Amen | Medroxiprogesterone acetate | Prempro | Provera | NSC-21171 | NSC-26386 | TV-46046 | Adgyn medro | Climanor | Curretab | Cycrin | Depo-progevera | Depo-provera | Depo-provera oncology | Depo-subq provera 104 | Farlutal | Farlutal 100 | Farlutal 200 | Farlutal 250 | Farlutal 500 | Lunelle | Sayana press | M…
TP53	DICUMAROL	Vitamin k epoxide reductase complex subunit 1 isoform 1 inhibitor	INHIBITOR	4	1944	0	0	700	843	951	ENSG00000141510	ENSP00000269305	CIDm25201794	CHEMBL1466	Dicoumarol | Dicumarol | Bishydroxycoumarin
RARA	TAMIBAROTENE	Retinoic acid receptor beta agonist	AGONIST	2	#N/A	660	0	800	320	951	ENSG00000131759	ENSP00000254066	CIDm00108143	CHEMBL25202	Tamibarotene | AM-80 | AM80 | NSC-608000
RARA	TAMIBAROTENE	Retinoic acid receptor alpha agonist	AGONIST	2	#N/A	660	0	800	320	951	ENSG00000131759	ENSP00000254066	CIDm00108143	CHEMBL25202	Tamibarotene | AM-80 | AM80 | NSC-608000
STAT3	TOFACITINIB CITRATE	Janus Kinase (JAK) inhibitor	INHIBITOR	4	2012	0	0	700	843	951	ENSG00000168610	ENSP00000264657	CIDm09818231	CHEMBL2103743	Tofacitinib citrate | Tofacitinib monocitrate | CP-690,550-10 | CP-690550-10 | Xeljanz | Xeljanz xr | Tasocitinib citrate
CEBPB	TRETINOIN	Retinoic acid receptor agonist	AGONIST	4	1971	0	0	700	843	951	ENSG00000172216	ENSP00000305422	CIDm00005538	CHEMBL38	Tretinoin | Retinoic acid | NSC-122758 | Acticin | Altreno | Atralin | Avita | Renova | Retin-a | Retin-a micro | Retin-a-micro | Tretin-X | Vesanoid
CEBPB	ISOTRETINOIN	Retinoic acid receptor agonist	AGONIST	4	1982	0	0	700	843	951	ENSG00000172216	ENSP00000305422	CIDm00005538	CHEMBL547	Isotretinoin | Retinoic acid 13-cis-form | 13 Cis-Retinoic Acid | PAT-001 | RO 4-3780 | RO-4-3780 | RO-43780 | Absorica | Absorica ld | Accutane | Amnesteem | Claravis | Isotrex | Myorisan | Roaccutane | Sotret | Zenatane
CEBPB	ALITRETINOIN	Retinoid receptor agonist	AGONIST	4	1999	0	0	700	843	951	ENSG00000172216	ENSP00000305422	CIDm00005538	CHEMBL705	Alitretinoin | Retinoic acid 9-cis-form | Panretin | AGN 192013 | AGN-192013 | ALRT-1057 | ALRT1057 | BAL-4079 | LG-100057 | LG100057 | LGD-1057 | LGD1057 | NSC-659772 | Toctino
SRC	NICOTINE	Neuronal acetylcholine receptor; alpha4/beta2 agonist	AGONIST	4	1984	0	0	700	840	950	ENSG00000197122	ENSP00000350941	CIDm00000942	CHEMBL3	Nicotine | Habitrol | Nicabate | Nicoderm | Nicoderm cq | Nicopass | Nicopatch | Nicorette invisi | Nicotinell classic | Nicotinell support | Nicotinell tts 10 | Nicotinell tts 20 | Nicotinell tts 30 | Nicotrol | Nicotrol Inhaler | Nicotrol NS | Niquitin | Niquitin clr | Niquitin minis cherry | Niquitin minis mint | Niquitin minis orange | Niquitin mint | Niquitin pre-quit | Niquitin strips mint …
CREB1	ROSIGLITAZONE MALEATE	Peroxisome proliferator-activated receptor gamma agonist	AGONIST	4	1999	0	0	700	835	949	ENSG00000118260	ENSP00000387699	CIDm00077998	CHEMBL843	Rosiglitazone maleate | Avandia | BRL-49653 | BRL-49653-C | BRL-49653C
CTNNB1	DINOPROSTONE	Prostaglandin E2 receptor agonist	AGONIST	4	1977	0	0	700	837	949	ENSG00000168036	ENSP00000344456	CIDm00000158	CHEMBL548	Dinoprostone | Dinoprostone beta-cyclodextrin clathrate | Prostaglandin e2 | NSC-165560 | NSC-196514 | U-12,062 | U-12062 | Cervidil | Prepidil | Propess | Prostin e2
HSP90AA1	NITRIC OXIDE	Soluble guanylate cyclase activator	ACTIVATOR	4	1999	0	0	900	508	949	ENSG00000080824	ENSP00000335153	CIDm00145068	CHEMBL1200689	Nitric oxide | OHM-11771 | Genosyl | Inomax
PRKCD	INGENOL MEBUTATE	Unknown	#N/A	4	2010	715	0	800	157	949	ENSG00000163932	ENSP00000331602	CIDm06918670	CHEMBL1863513	Ingenol mebutate | AGN 204332 | PEP-005 | PEP005 | Picato
PCNA	DOXORUBICIN HYDROCHLORIDE	DNA topoisomerase II alpha inhibitor	INHIBITOR	4	1974	0	0	700	837	949	ENSG00000132646	ENSP00000368438	CIDm00001690	CHEMBL359744	Doxorubicin hydrochloride | Doxorubicin liposomal complex of the hydrochloride | Liposomal doxorubicin hydrochloride | Adriamycin | Adriamycin pfs | Adriamycin Rdf | Caelyx | Doxil | Doxil (liposomal) | Doxorubicin hydrochloride (liposomal) | Myocet | Rubex | Doxorubicin HCl
PCNA	DOXORUBICIN HYDROCHLORIDE	DNA inhibitor	INHIBITOR	4	1974	0	0	700	837	949	ENSG00000132646	ENSP00000368438	CIDm00001690	CHEMBL359744	Doxorubicin hydrochloride | Doxorubicin liposomal complex of the hydrochloride | Liposomal doxorubicin hydrochloride | Adriamycin | Adriamycin pfs | Adriamycin Rdf | Caelyx | Doxil | Doxil (liposomal) | Doxorubicin hydrochloride (liposomal) | Myocet | Rubex | Doxorubicin HCl
TP53	BEXAROTENE	Retinoid X receptor agonist	AGONIST	4	1999	0	0	700	833	948	ENSG00000141510	ENSP00000269305	CIDm00082146	CHEMBL1023	Bexarotene | LG-100069 | LG100069 | LGD-1069 | LGD1069 | Targretin | Targretine
WT1	TAMOXIFEN CITRATE	Estrogen receptor alpha modulator	MODULATOR	4	1977	0	0	700	832	948	ENSG00000184937	ENSP00000331327	CIDm00005376	CHEMBL786	Tamoxifen citrate | I.C.I.46474 CITRATE | ICI 46,474 | ICI-46474 | Emblon | Fentamox 10 | Fentamox 20 | Kentadex | Kessar | Kessar 10 | Kessar 20 | Noltam | Nolvadex | Nolvadex d | Nolvadex fte | Oestrifen-10 | Oestrifen-20 | Oestrifen-40 | Soltamox | Tamofen | Zynoplex
BRCA1	HYDROXYUREA	Ribonucleoside-diphosphate reductase RR1 inhibitor	INHIBITOR	4	1967	0	0	900	503	948	ENSG00000012048	ENSP00000418960	CIDm00003657	CHEMBL467	Hydroxycarbamide | Hydroxyurea | NSC-32065 | SQ 1089 | SQ-1089 | Droxia | Hydrea | Siklos
HDAC1	MOCETINOSTAT	Histone deacetylase 1 inhibitor	INHIBITOR	2	#N/A	681	0	800	218	947	ENSG00000116478	ENSP00000362649	CIDm09865515	CHEMBL272980	Mocetinostat | MGCD-0103 | MGCD0103
HDAC1	MOCETINOSTAT	Histone deacetylase 2 inhibitor	INHIBITOR	2	#N/A	681	0	800	218	947	ENSG00000116478	ENSP00000362649	CIDm09865515	CHEMBL272980	Mocetinostat | MGCD-0103 | MGCD0103
HDAC1	MOCETINOSTAT	Histone deacetylase 3 inhibitor	INHIBITOR	2	#N/A	681	0	800	218	947	ENSG00000116478	ENSP00000362649	CIDm09865515	CHEMBL272980	Mocetinostat | MGCD-0103 | MGCD0103
HDAC1	MOCETINOSTAT	Histone deacetylase 11 inhibitor	INHIBITOR	2	#N/A	681	0	800	218	947	ENSG00000116478	ENSP00000362649	CIDm09865515	CHEMBL272980	Mocetinostat | MGCD-0103 | MGCD0103
HDAC1	MOCETINOSTAT	Histone deacetylase 8 inhibitor	INHIBITOR	2	#N/A	681	0	800	218	947	ENSG00000116478	ENSP00000362649	CIDm09865515	CHEMBL272980	Mocetinostat | MGCD-0103 | MGCD0103
ESR1	DECITABINE	DNA (cytosine-5)-methyltransferase 3A inhibitor	INHIBITOR	4	2006	0	0	700	831	947	ENSG00000091831	ENSP00000206249	CIDm00016886	CHEMBL1201129	Decitabine | DAC | NSC-127716 | Dacogen
ESR1	DECITABINE	DNA (cytosine-5)-methyltransferase 1 inhibitor	INHIBITOR	4	2006	0	0	700	831	947	ENSG00000091831	ENSP00000206249	CIDm00016886	CHEMBL1201129	Decitabine | DAC | NSC-127716 | Dacogen
ESR1	DECITABINE	DNA inhibitor	INHIBITOR	4	2006	0	0	700	831	947	ENSG00000091831	ENSP00000206249	CIDm00016886	CHEMBL1201129	Decitabine | DAC | NSC-127716 | Dacogen
CAV1	ESTRADIOL	Estrogen receptor alpha agonist	AGONIST	4	1975	0	0	700	828	947	ENSG00000105974	ENSP00000339191	CIDm00000450	CHEMBL135	Estradiol | Estradiol hemihydrate | Agofollin | Alfatradiol | Depo-Estradiol | Destradiol | Dihydrotheelin | Dihydroxyestrin | Estrasorb | Gynergon | Gynoestryl | Oestradiol | NSC-20293 | NSC-9895 | WC-3011 | WC3011 | Adgyn estro | Alora | Aquagen | Bedol | Climara | Climara Pro | Dermestril 100 | Dermestril 25 | Dermestril 50 | Dermestril septem 25 | Dermestril septem 50 | Dermestril septem 75 |…
SMAD3	HYDROGEN PEROXIDE	Unknown	#N/A	4	2017	0	0	700	828	947	ENSG00000166949	ENSP00000332973	CIDm00000784	CHEMBL71595	Hydrogen peroxide | Hydrogen Peroxide | Oxydol | A-101 | NSC-19892 | Crystacide | Eskata | Hioxyl | Peroxyl
CDK2	CALCITRIOL	Vitamin D receptor agonist	AGONIST	4	1978	0	0	700	829	947	ENSG00000123374	ENSP00000266970	CIDm00002524	CHEMBL846	Calcitriol | 1alpha,25-dihydroxycholecalciferol | 1alpha,25-dihydroxyvitamin d3 | RO 21-5535 | RO-21-5535 | RO-215535 | Calcijex | Dihydroxycholecalciferol | Dihydroxyvitamin D 3 | Rocaltrol | Silkis | Topitriol | Vectical
NFKBIA	HYDROGEN PEROXIDE	Unknown	#N/A	4	2017	0	0	700	830	947	ENSG00000100906	ENSP00000216797	CIDm00000784	CHEMBL71595	Hydrogen peroxide | Hydrogen Peroxide | Oxydol | A-101 | NSC-19892 | Crystacide | Eskata | Hioxyl | Peroxyl
HDAC2	HYDROGEN PEROXIDE	Unknown	#N/A	4	2017	0	0	700	822	945	ENSG00000196591	ENSP00000430432	CIDm00000784	CHEMBL71595	Hydrogen peroxide | Hydrogen Peroxide | Oxydol | A-101 | NSC-19892 | Crystacide | Eskata | Hioxyl | Peroxyl
TP53	TROGLITAZONE	Peroxisome proliferator-activated receptor gamma agonist	AGONIST	4	1997	0	0	700	822	945	ENSG00000141510	ENSP00000269305	CIDm00005591	CHEMBL408	Troglitazone | Rezulin | CI-991 | CS-045 | GR-92132X | GR92132X | Prelay | Romozin
TP53	HYDROXYUREA	Ribonucleoside-diphosphate reductase RR1 inhibitor	INHIBITOR	4	1967	0	0	900	468	945	ENSG00000141510	ENSP00000269305	CIDm00003657	CHEMBL467	Hydroxycarbamide | Hydroxyurea | NSC-32065 | SQ 1089 | SQ-1089 | Droxia | Hydrea | Siklos
CAV1	PACLITAXEL	Tubulin inhibitor	INHIBITOR	4	1992	0	0	700	822	945	ENSG00000105974	ENSP00000339191	CIDm00004666	CHEMBL428647	Paclitaxel | Taxol | ABI-007 | ABI-007 COMPONENT PACLITAXEL | BMS 181339-01 | BMS-181339-01 | DHP 107 | DHP-107 | MBT 0206 | MBT-0206 | NK 105 | NK-105 | NSC-125973 | QW-8184 | Abraxane | Pacitaxel | Paxene | Taxol 100
HIF1A	CYCLOHEXIMIDE	80S Ribosome inhibitor	INHIBITOR	0	#N/A	0	0	700	819	944	ENSG00000100644	ENSP00000338018	CIDm00002900	CHEMBL123292	Cicloheximide | Cycloheximide | TCMDC-125838 | GNF-Pf-5118 | NSC-171
ESR1	BORTEZOMIB	26S proteosome inhibitor	INHIBITOR	4	2003	0	0	700	819	944	ENSG00000091831	ENSP00000206249	CIDm00093860	CHEMBL325041	Bortezomib | Bortezomib hydrate | Velcade | LDP-341 | NSC-681239 | PS-341
TP53	SIMVASTATIN	HMG-CoA reductase inhibitor	INHIBITOR	4	1991	0	0	700	818	944	ENSG00000141510	ENSP00000269305	CIDm00054454	CHEMBL1064	Simvastatin | Simvastatin hydroxy acid | Synvinolin | C10AA01 | MK-0733 | MK-733 | Flolipid | Lacersa | Ranzolont | Simvador | Zocor | Zocor heart-pro
JUN	MORPHINE SULFATE	Mu opioid receptor agonist	AGONIST	4	1984	0	0	700	820	944	ENSG00000177606	ENSP00000360266	CIDm00004253	CHEMBL2103744	Morphine sulfate | Morphine sulfate hydrate | Morphine sulfate anhydrous | Morphine sulfate pentahydrate | NSC-11441 | Arymo er | Astramorph pf | Avinza | Depodur | Duramorph | Duramorph pf | Duromorph | Filnarine sr | Infumorph | Kadian | Moraxen | Morcap sr | Morphabond | Morphabond er | Morphgesic sr | Morphine sulfate (autoinjector) | Ms contin | Mst continus | Oramorph | Oramorph sr | Oramor…
CDK8	ALVOCIDIB	Cyclin-dependent kinase 2 inhibitor	INHIBITOR	3	#N/A	679	0	800	170	943	ENSG00000132964	ENSP00000370938	CIDm05287969	CHEMBL428690	Alvocidib | Flavopiridol | HL 275 | HL-275 | HMR 1275 | HMR-1275 | L 86 8275 | L-868275 | L86-8275 | MDL 107,826A | MDL-107826A | NSC-649890
CDK8	ALVOCIDIB	Cyclin-dependent kinase 4 inhibitor	INHIBITOR	3	#N/A	679	0	800	170	943	ENSG00000132964	ENSP00000370938	CIDm05287969	CHEMBL428690	Alvocidib | Flavopiridol | HL 275 | HL-275 | HMR 1275 | HMR-1275 | L 86 8275 | L-868275 | L86-8275 | MDL 107,826A | MDL-107826A | NSC-649890
CDK8	ALVOCIDIB	Cyclin-dependent kinase 6 inhibitor	INHIBITOR	3	#N/A	679	0	800	170	943	ENSG00000132964	ENSP00000370938	CIDm05287969	CHEMBL428690	Alvocidib | Flavopiridol | HL 275 | HL-275 | HMR 1275 | HMR-1275 | L 86 8275 | L-868275 | L86-8275 | MDL 107,826A | MDL-107826A | NSC-649890
CDK8	ALVOCIDIB	Cyclin-dependent kinase 9 inhibitor	INHIBITOR	3	#N/A	679	0	800	170	943	ENSG00000132964	ENSP00000370938	CIDm05287969	CHEMBL428690	Alvocidib | Flavopiridol | HL 275 | HL-275 | HMR 1275 | HMR-1275 | L 86 8275 | L-868275 | L86-8275 | MDL 107,826A | MDL-107826A | NSC-649890
CDK8	ALVOCIDIB	Cyclin-dependent kinase 1 inhibitor	INHIBITOR	3	#N/A	679	0	800	170	943	ENSG00000132964	ENSP00000370938	CIDm05287969	CHEMBL428690	Alvocidib | Flavopiridol | HL 275 | HL-275 | HMR 1275 | HMR-1275 | L 86 8275 | L-868275 | L86-8275 | MDL 107,826A | MDL-107826A | NSC-649890
CDK8	ALVOCIDIB	Cyclin-dependent kinase 7 inhibitor	INHIBITOR	3	#N/A	679	0	800	170	943	ENSG00000132964	ENSP00000370938	CIDm05287969	CHEMBL428690	Alvocidib | Flavopiridol | HL 275 | HL-275 | HMR 1275 | HMR-1275 | L 86 8275 | L-868275 | L86-8275 | MDL 107,826A | MDL-107826A | NSC-649890
TP53	CAPSAICIN	Vanilloid receptor opener	OPENER	4	2009	0	0	700	817	943	ENSG00000141510	ENSP00000269305	CIDm00002548	CHEMBL294199	Capsaicin | Ngx-1998 | ALGRX 4975 | ALGRX-4975 | FEMA NO. 3404 | NGX-1998 | NGX-4010 | NSC-56353 | Qutenza | Zacin | Zostrix | Zostrix hp
TP53	ZUCAPSAICIN	Vanilloid receptor agonist	AGONIST	3	#N/A	0	0	700	817	943	ENSG00000141510	ENSP00000269305	CIDm00002548	CHEMBL313971	Zucapsaicin
CTNNB1	INDOMETHACIN	Cyclooxygenase inhibitor	INHIBITOR	4	1965	0	0	700	817	943	ENSG00000168036	ENSP00000344456	CIDm00003715	CHEMBL6	Indometacin | Indomethacin | Indometacin farnesil | NSC-77541 | Artracin | Artracin sr | Berlind 75 ret | Flexin-25 continus | Flexin-50 continus | Flexin-75 continus | Imbrilon | Indo-lemmon | Indo-paed | Indocid ret | Indocid-r | Indocin | Indocin sr | Indoderm | Indoflex | Indolar | Indolar sr | Indomax-25 | Indomax-75 sr | Indomod | Indoptol | Indotard mr 75 | Ledmecin | Maximet sr | Mobilan …
CDK2	CHOLECALCIFEROL	Vitamin D receptor agonist	AGONIST	4	1999	0	0	700	817	943	ENSG00000123374	ENSP00000266970	CIDm00002735	CHEMBL1042	Colecalciferol | Cholecalciferol | Vitamin d3 | 7-dehydrocholesterol, activated | Vitamin d | AK R215 COMPONENT COLECALCIFEROL | AK-R215 COMPONENT COLECALCIFEROL | NSC-375571 | Accrete d3 | Aciferol d3 | Adcal-d3 | Aviticol | Bio-vitamin d3 | Biolife vitamin d3 | Cacit d3 | Calceos | Calci-d | Calcichew d3 | Calcichew d3 fte | Calcichew d3 once daily | Caldrink d3 | Calfovit d3 | Colecal d3 | Col…
HIPK2	ETOPOSIDE	DNA topoisomerase II inhibitor	INHIBITOR	4	1983	0	0	700	817	943	ENSG00000064393	ENSP00000385571	CIDm00003310	CHEMBL44657	Etoposide | NSC-141540 | VP-16-213 | Toposar | Vepesid | Etoposide resolution mixture
ESR2	ETHINYL ESTRADIOL	Estrogen receptor alpha agonist	AGONIST	4	2001	687	0	700	433	943	ENSG00000140009	ENSP00000343925	CIDm00003285	CHEMBL691	Ethinylestradiol | Ethinyl estradiol | Enovid | Enovid-E | Ethinyloestradiol | Ethynylestradiol | Ginestrene | Norinyl | Ovulen | Ovulen-21 | Ovulen-28 | NSC-10973 | Estinyl | Etinestryl | Feminone | Follicoral | Lynoral | Ethinyl Estradiol
ESR1	FLUTAMIDE	Androgen Receptor antagonist	ANTAGONIST	4	1989	0	0	900	437	942	ENSG00000091831	ENSP00000206249	CIDm00003397	CHEMBL806	Flutamide | NSC-215876 | SCH 13521 | SCH-13521 | Chimax | Drogenil | Eulexin
TP53	URSODIOL	Bile acid receptor FXR agonist	AGONIST	4	1987	0	0	700	814	942	ENSG00000141510	ENSP00000269305	CIDm00005645	CHEMBL1551	Ursodeoxycholic acid | Ursodiol | Ursodesoxycholic acid | Ursonorm | NSC-683769 | Actigall | Cholurso | Destolit | Urdox | Urso | Urso 250 | Urso forte | Ursofalk | Ursogal
TP53	CHENODIOL	Bile acid receptor FXR agonist	AGONIST	4	1983	0	0	700	814	942	ENSG00000141510	ENSP00000269305	CIDm00005645	CHEMBL240597	Chenodeoxycholic acid | Chenodiol | Chenic acid | Chenodeoxycholate | NSC-657949 | Chendol 125 | Chendol 250 | Chenix | Chenocedon | Chenofalk | Combidol | Lithofalk | Xenbilox
NR3C1	DESIPRAMINE HYDROCHLORIDE	Norepinephrine transporter inhibitor	INHIBITOR	4	1964	0	0	900	429	941	ENSG00000113580	ENSP00000231509	CIDm00002995	CHEMBL1696	Desipramine hydrochloride | DMI | 18-8181 | EX 4355 | EX-4355 | G-35020 | JB-8181 | NSC-114901 | RMI 9,384A | RMI-9384A | Norpramin | Pertofran | Pertofrane
ESR1	MESTRANOL	Estrogen receptor alpha agonist	AGONIST	4	1961	713	0	800	0	941	ENSG00000091831	ENSP00000206249	CIDm00004080	CHEMBL1201151	Mestranol | 33355 | EE3 ME
FOSB	LEVODOPA	Dopamine D3 receptor agonist	AGONIST	4	1970	0	0	900	432	941	ENSG00000125740	ENSP00000245919	CIDm00000836	CHEMBL1009	Levodopa | Bendopa | NSC-118381 | V-1512 | Brocadopa | Dopar | Inbrija | Larodopa
RXRA	IRX-4204	Retinoid X receptor agonist	AGONIST	2	#N/A	808	0	700	0	940	ENSG00000186350	ENSP00000419692	CIDm09863341	CHEMBL75133	Irx-4204 | AGN-194204 | KB-145960 | NRX-194204
HIF1A	DIGOXIN	Sodium/potassium-transporting ATPase inhibitor	INHIBITOR	4	1975	0	0	700	800	938	ENSG00000100644	ENSP00000338018	CIDm00003062	CHEMBL1751	Digoxin | NSC-95100 | Digamex | Digoxin pediatric | Lanoxicaps | Lanoxin | Lanoxin pediatric | Lanoxin-125 | Lanoxin-pg | Vanoxin
EP300	DIETHYLSTILBESTROL	Estrogen receptor alpha agonist	AGONIST	4	1973	0	0	900	399	938	ENSG00000100393	ENSP00000263253	CIDm00003054	CHEMBL411	Diethylstilbestrol | Cyren a | Estrobene | Estrogenine | Estromenin | Fonatol | New-estranol 1 | Palestrol | Stilbestroform | Stilbestrol | Stilboestrol | Synestrin | Synthestrin | NSC-3070 | Apstil | Distilbene | Stilbetin | Stilboesterol | Tampovagan
TP53	TARENFLURBIL	Gamma-secretase modulator	MODULATOR	3	#N/A	0	0	700	800	938	ENSG00000141510	ENSP00000269305	CIDm00003394	CHEMBL190083	Tarenflurbil | E-7869 | MPC-7869 | Flurizan
TP53	ESFLURBIPROFEN	Cyclooxygenase inhibitor	INHIBITOR	3	#N/A	0	0	700	800	938	ENSG00000141510	ENSP00000269305	CIDm00003394	CHEMBL435298	Esflurbiprofen | BTS 24332 | BTS-24332
TP53	FLURBIPROFEN	Cyclooxygenase inhibitor	INHIBITOR	4	1986	0	0	700	800	938	ENSG00000141510	ENSP00000269305	CIDm00003394	CHEMBL563	Flurbiprofen | Flubiprofen | Ocufen | BTS 18,322 | BTS-18322 | U-27,182 | U-27182 | Ansaid | Cebutid | Froben | Froben sr | Strefen | Transact
TP53	AMSACRINE	DNA topoisomerase II inhibitor	INHIBITOR	4	#N/A	0	0	700	800	938	ENSG00000141510	ENSP00000269305	CIDm00002179	CHEMBL43	Amsacrine | CI-880 | M-AMSA | NCI-249992 | NSC-156303 | NSC-249992 | SN-11841 | SN-21429 | Amsidyl
CTNNB1	HEXACHLOROPHENE	Bacterial enoyl-[acyl-carrier-protein] reductase inhibitor	INHIBITOR	4	1949	0	0	700	800	938	ENSG00000168036	ENSP00000344456	CIDm00003598	CHEMBL496	Hexachlorophene | "germa-medica ""mg""" | E-z scrub | Gamophen | Germa-medica | Germa-Medica "Mg" | Hexa-germ | Hexascrub | Phiso-scrub | Phisohex | Pre-op | Pre-op ii | Scrubteam surgical spongebrush | Septi-soft | Septisol | Soy-dome | Turgex
MYC	TROGLITAZONE	Peroxisome proliferator-activated receptor gamma agonist	AGONIST	4	1997	0	0	700	800	938	ENSG00000136997	ENSP00000367207	CIDm00005591	CHEMBL408	Troglitazone | Rezulin | CI-991 | CS-045 | GR-92132X | GR92132X | Prelay | Romozin
CDK2	NELFINAVIR MESYLATE	Human immunodeficiency virus type 1 protease inhibitor	INHIBITOR	4	1997	0	0	700	800	938	ENSG00000123374	ENSP00000266970	CIDm00004451	CHEMBL1205	Nelfinavir mesilate | Nelfinavir mesylate | Nelfinavir methanesulfonate | AG-1343 | AG1343 | Viracept
NFKBIA	METFORMIN HYDROCHLORIDE	Mitochondrial complex I (NADH dehydrogenase) inhibitor	INHIBITOR	4	1995	0	0	700	800	938	ENSG00000100906	ENSP00000216797	CIDm00004091	CHEMBL1703	Metformin hydrochloride | EX-404 | EX404 | LA-6023 | NSC-91485 | Bolamyn sr | Diagemet xl | Fortamet | Glucamet 500 | Glucamet 850 | Glucient sr | Glucophage | Glucophage sr | Glucophage xr | Glumetza | Glyformin | Janumet | Ledermetin | Metabet sr | Metsol | Milform | Orabet | Riomet | Riomet er | Sukkarto sr
NFKBIA	METFORMIN HYDROCHLORIDE	Mitochondrial glycerol-3-phosphate dehydrogenase inhibitor	INHIBITOR	4	1995	0	0	700	800	938	ENSG00000100906	ENSP00000216797	CIDm00004091	CHEMBL1703	Metformin hydrochloride | EX-404 | EX404 | LA-6023 | NSC-91485 | Bolamyn sr | Diagemet xl | Fortamet | Glucamet 500 | Glucamet 850 | Glucient sr | Glucophage | Glucophage sr | Glucophage xr | Glumetza | Glyformin | Janumet | Ledermetin | Metabet sr | Metsol | Milform | Orabet | Riomet | Riomet er | Sukkarto sr
ESR1	DANAZOL	Progesterone receptor agonist	AGONIST	4	1976	390	0	900	0	937	ENSG00000091831	ENSP00000206249	CIDm00002949	CHEMBL1479	Danazol | NSC-270916 | WIN 17,757 | WIN-17757 | Danocrine
ESR1	DANAZOL	Androgen Receptor agonist	AGONIST	4	1976	390	0	900	0	937	ENSG00000091831	ENSP00000206249	CIDm00002949	CHEMBL1479	Danazol | NSC-270916 | WIN 17,757 | WIN-17757 | Danocrine
PPARG	ICOSAPENT	Unknown	#N/A	3	#N/A	187	0	900	266	936	ENSG00000132170	ENSP00000287820	CIDm00003209	CHEMBL460026	Omega-3 marine triglycerides | Icosapent | Eicosapentaenoic acid | EPA 45G
VDR	ALFACALCIDOL	Vitamin D receptor agonist	AGONIST	4	#N/A	0	450	800	445	935	ENSG00000111424	ENSP00000447173	CIDm00002091	CHEMBL1601669	Alfacalcidol | 1.alpha.-hydroxycholecalciferol | Alfa d | Etalpha | One-alpha
SRC	PROGESTERONE	Progesterone receptor agonist	AGONIST	4	1976	0	0	900	369	935	ENSG00000197122	ENSP00000350941	CIDm00004920	CHEMBL103	Progesterone | NSC-64377 | NSC-9704 | U 3672 | Crinone | Cyclogest | Endometrin | Gesterol | Lutigest | Milprosa | Prochieve | Progesta-care | Progestasert | Progestin | Prometrium | Regumate | Serenity for women | Syngestrone | Utrogestan
CREBBP	DIETHYLSTILBESTROL	Estrogen receptor alpha agonist	AGONIST	4	1973	0	0	900	352	933	ENSG00000005339	ENSP00000262367	CIDm00003054	CHEMBL411	Diethylstilbestrol | Cyren a | Estrobene | Estrogenine | Estromenin | Fonatol | New-estranol 1 | Palestrol | Stilbestroform | Stilbestrol | Stilboestrol | Synestrin | Synthestrin | NSC-3070 | Apstil | Distilbene | Stilbetin | Stilboesterol | Tampovagan
SMAD2	HYDROGEN PEROXIDE	Unknown	#N/A	4	2017	0	0	700	782	933	ENSG00000175387	ENSP00000262160	CIDm00000784	CHEMBL71595	Hydrogen peroxide | Hydrogen Peroxide | Oxydol | A-101 | NSC-19892 | Crystacide | Eskata | Hioxyl | Peroxyl
NCOR2	TAMOXIFEN CITRATE	Estrogen receptor alpha modulator	MODULATOR	4	1977	0	0	900	336	931	ENSG00000196498	ENSP00000384018	CIDm00005376	CHEMBL786	Tamoxifen citrate | I.C.I.46474 CITRATE | ICI 46,474 | ICI-46474 | Emblon | Fentamox 10 | Fentamox 20 | Kentadex | Kessar | Kessar 10 | Kessar 20 | Noltam | Nolvadex | Nolvadex d | Nolvadex fte | Oestrifen-10 | Oestrifen-20 | Oestrifen-40 | Soltamox | Tamofen | Zynoplex
RARA	TAZAROTENE	Retinoic acid receptor agonist	AGONIST	4	1997	526	0	800	318	931	ENSG00000131759	ENSP00000254066	CIDm00005381	CHEMBL1657	Tazarotene | AGN 190168 | AGN-190168 | Arazlo | Avage | Fabior | Tazorac | Zorac
VDR	CALCIPOTRIENE	Vitamin D receptor agonist	AGONIST	4	1993	0	0	900	317	929	ENSG00000111424	ENSP00000447173	CIDm00002522	CHEMBL1200666	Calcipotriol | Calcipotriene | Calcipotriene hydrate | MC 903 | MC-903 | PRI-2201 | Dovobet | Dovonex | Enstilar | Sorilux | Xamiol
NCOR1	TAMOXIFEN CITRATE	Estrogen receptor alpha modulator	MODULATOR	4	1977	0	0	900	314	929	ENSG00000141027	ENSP00000268712	CIDm00005376	CHEMBL786	Tamoxifen citrate | I.C.I.46474 CITRATE | ICI 46,474 | ICI-46474 | Emblon | Fentamox 10 | Fentamox 20 | Kentadex | Kessar | Kessar 10 | Kessar 20 | Noltam | Nolvadex | Nolvadex d | Nolvadex fte | Oestrifen-10 | Oestrifen-20 | Oestrifen-40 | Soltamox | Tamofen | Zynoplex
PCNA	CELECOXIB	Cyclooxygenase-2 inhibitor	INHIBITOR	4	1998	0	0	900	315	929	ENSG00000132646	ENSP00000368438	CIDm00002662	CHEMBL118	Celecoxib | DFN-15 | DFN15 | SC-58635 | Celebra | Celebrex | Elyxyb | Onsenal
MED1	ROSIGLITAZONE MALEATE	Peroxisome proliferator-activated receptor gamma agonist	AGONIST	4	1999	0	0	900	272	925	ENSG00000125686	ENSP00000300651	CIDm00077998	CHEMBL843	Rosiglitazone maleate | Avandia | BRL-49653 | BRL-49653-C | BRL-49653C
MLH1	TEMOZOLOMIDE	DNA inhibitor	INHIBITOR	4	1999	0	0	900	279	925	ENSG00000076242	ENSP00000231790	CIDm00005394	CHEMBL810	Temozolomide | CCRG-81045 | M&B 39831 | M&B-39831 | M-39831 | NSC-362856 | SCH 52365 | SCH-52365 | Temodal | Temodar | Temomedac
OGT	STREPTOZOCIN	DNA inhibitor	INHIBITOR	4	1982	0	0	900	271	924	ENSG00000147162	ENSP00000362824	CIDm00005300	CHEMBL1651906	Streptozocin | Streptozotocin | STZ | NSC-37917 | NSC-85998 | U-9889 | Zanosar
HSP90AA1	SAPROPTERIN DIHYDROCHLORIDE	Phenylalanine-4-hydroxylase activator	ACTIVATOR	4	2007	0	0	900	264	924	ENSG00000080824	ENSP00000335153	CIDm00001125	CHEMBL1201775	Sapropterin dihydrochloride | Sapropterin hydrochloride | SUN-0588 | SUN-0588 (SHIRATORI) | T-1401 | T1401 | T1401 (BIOMARIN) | Kuvan
NFATC3	CYCLOSPORINE	Cyclophilin A modulator	MODULATOR	4	1983	0	0	900	267	924	ENSG00000072736	ENSP00000300659	CIDm00002909	CHEMBL160	Ciclosporin | Cyclosporine | Cyclosporin a | 27-400 | ANTIBIOTIC S-7481F1 | NSC-290193 | OL-27-400 | SANG-35 | SDZ-OXL-400 | Capimune | Capsorin | Cequa | Deximune | Gengraf | Ikervis | Neoral | Optimmune | Restasis | Restasis multidose | Sandimmun | Sandimmune | Sangcya | Vanquoral
TP53	TEMOZOLOMIDE	DNA inhibitor	INHIBITOR	4	1999	0	0	700	751	923	ENSG00000141510	ENSP00000269305	CIDm00005394	CHEMBL810	Temozolomide | CCRG-81045 | M&B 39831 | M&B-39831 | M-39831 | NSC-362856 | SCH 52365 | SCH-52365 | Temodal | Temodar | Temomedac
NFKBIA	BORTEZOMIB	26S proteosome inhibitor	INHIBITOR	4	2003	0	0	900	259	923	ENSG00000100906	ENSP00000216797	CIDm00093860	CHEMBL325041	Bortezomib | Bortezomib hydrate | Velcade | LDP-341 | NSC-681239 | PS-341
JUN	SIROLIMUS	FK506-binding protein 1A inhibitor	INHIBITOR	4	1999	0	0	900	246	922	ENSG00000177606	ENSP00000360266	CIDm00005040	CHEMBL413	Sirolimus | Rapamycin | AY-22989 | L04AA10 | NSC-226080 | SM-88 COMPONENT SIROLIMUS | WY-090217 | Rapamune
RXRA	PIOGLITAZONE HYDROCHLORIDE	Peroxisome proliferator-activated receptor gamma agonist	AGONIST	4	1999	153	0	900	136	922	ENSG00000186350	ENSP00000419692	CIDm00004829	CHEMBL1715	Pioglitazone hydrochloride | Actos | STR-001 | U-72107A | Diabiom | Glidipion | Glizofar
NCOR1	ROSIGLITAZONE MALEATE	Peroxisome proliferator-activated receptor gamma agonist	AGONIST	4	1999	0	0	900	246	922	ENSG00000141027	ENSP00000268712	CIDm00077998	CHEMBL843	Rosiglitazone maleate | Avandia | BRL-49653 | BRL-49653-C | BRL-49653C
VDR	DIHYDROTACHYSTEROL	Vitamin D receptor agonist	AGONIST	4	#N/A	0	0	800	617	921	ENSG00000111424	ENSP00000447173	CIDm00003070	CHEMBL2356023	Dihydrotachysterol | Dichysterol | Vitamin d1 | A.t. 10 | Dihydral | Dygratyl | Hytakerol | Tachyrol
NCOR2	ROSIGLITAZONE MALEATE	Peroxisome proliferator-activated receptor gamma agonist	AGONIST	4	1999	0	0	900	225	920	ENSG00000196498	ENSP00000384018	CIDm00077998	CHEMBL843	Rosiglitazone maleate | Avandia | BRL-49653 | BRL-49653-C | BRL-49653C
ESR1	LEVONORGESTREL	Progesterone receptor agonist	AGONIST	4	1982	505	105	800	165	919	ENSG00000091831	ENSP00000206249	CIDm00004542	CHEMBL1389	Levonorgestrel | Norgestrel (-)-form | BAY86-5028 | WY-5104 | Athentia next | Emerres | Emerres una | Ezinelle | Fallback solo | Her style | Isteranda | Jadelle | Jaydess | Kyleena | Levonelle | Levonelle one step | Levonelle-2 | Levosert | Liletta | Microval | Mirena | Norgeston | Norplant | Norplant Ii | Norplant System | Opcicon one-step | Ovrette | Plan B | Plan b one-step | Postinor-2 | Skyl…
ESR1	NORGESTREL	Progesterone receptor agonist	AGONIST	4	1968	505	105	800	165	919	ENSG00000091831	ENSP00000206249	CIDm00004542	CHEMBL2107797	Norgestrel | Prefest | Previfem | Sprintec | Tri-Previfem | Tri-Sprintec | FH-122A | SH-70850 | SH-850 | WY-3707 | Opill | Ovrette
AHR	LEFLUNOMIDE	Dihydroorotate dehydrogenase inhibitor	INHIBITOR	4	1998	0	0	800	603	918	ENSG00000106546	ENSP00000242057	CIDm00003899	CHEMBL960	Leflunomide | HWA-486 | L04AA13 | SU-101 | SU101 | SULOL | Arava
NCOR2	PIOGLITAZONE HYDROCHLORIDE	Peroxisome proliferator-activated receptor gamma agonist	AGONIST	4	1999	0	0	900	211	918	ENSG00000196498	ENSP00000384018	CIDm00004829	CHEMBL1715	Pioglitazone hydrochloride | Actos | STR-001 | U-72107A | Diabiom | Glidipion | Glizofar
FOS	LOSARTAN POTASSIUM	Type-1 angiotensin II receptor antagonist	ANTAGONIST	4	1995	0	0	900	209	918	ENSG00000170345	ENSP00000306245	CIDm00003961	CHEMBL995	Losartan potassium | Losartan monopotassium salt | Cozaar | Hyzaar | DU PONT-753 | DUP 753 | DUP-753 | E-3340 | L-158086 | MK-0954 | MK0954 | Losaprex
CREB1	ISOPROTERENOL HYDROCHLORIDE	Adrenergic receptor beta agonist	AGONIST	4	1956	0	0	900	200	917	ENSG00000118260	ENSP00000387699	CIDm00003779	CHEMBL1711	Isoproterenol hydrochloride | L-isoprenaline hydrochloride | Isopropylarterenol hydrochloride | Medihaler-Iso | Aerolone | Imuprel | Isoprenaline | Isuprel | Norisodrine | Norisodrine aerotrol | Oriconazole | Vapo-iso | Isoproterenol HCl
CREBBP	ROSIGLITAZONE MALEATE	Peroxisome proliferator-activated receptor gamma agonist	AGONIST	4	1999	0	0	900	185	916	ENSG00000005339	ENSP00000262367	CIDm00077998	CHEMBL843	Rosiglitazone maleate | Avandia | BRL-49653 | BRL-49653-C | BRL-49653C
CAV1	SAPROPTERIN DIHYDROCHLORIDE	Phenylalanine-4-hydroxylase activator	ACTIVATOR	4	2007	0	0	900	191	916	ENSG00000105974	ENSP00000339191	CIDm00001125	CHEMBL1201775	Sapropterin dihydrochloride | Sapropterin hydrochloride | SUN-0588 | SUN-0588 (SHIRATORI) | T-1401 | T1401 | T1401 (BIOMARIN) | Kuvan
ESR2	TOREMIFENE CITRATE	Estrogen receptor modulator	MODULATOR	4	1997	0	77	900	146	916	ENSG00000140009	ENSP00000343925	CIDm00005516	CHEMBL1200675	Toremifene citrate | FC-1157A | NSC-613680 | Fareston
CEBPB	ROSIGLITAZONE MALEATE	Peroxisome proliferator-activated receptor gamma agonist	AGONIST	4	1999	0	0	900	183	915	ENSG00000172216	ENSP00000305422	CIDm00077998	CHEMBL843	Rosiglitazone maleate | Avandia | BRL-49653 | BRL-49653-C | BRL-49653C
NCOR1	PIOGLITAZONE HYDROCHLORIDE	Peroxisome proliferator-activated receptor gamma agonist	AGONIST	4	1999	0	0	900	174	914	ENSG00000141027	ENSP00000268712	CIDm00004829	CHEMBL1715	Pioglitazone hydrochloride | Actos | STR-001 | U-72107A | Diabiom | Glidipion | Glizofar
NR3C1	DEFLAZACORT	Glucocorticoid receptor agonist	AGONIST	4	2017	0	0	900	160	913	ENSG00000113580	ENSP00000231509	CIDm00026709	CHEMBL1201891	Deflazacort | MDL 458 | MDL-458 | MDL458 | Calcort | Emflaza | Zamene
HDAC3	ROSIGLITAZONE MALEATE	Peroxisome proliferator-activated receptor gamma agonist	AGONIST	4	1999	0	0	900	160	913	ENSG00000171720	ENSP00000302967	CIDm00077998	CHEMBL843	Rosiglitazone maleate | Avandia | BRL-49653 | BRL-49653-C | BRL-49653C
MED1	PIOGLITAZONE HYDROCHLORIDE	Peroxisome proliferator-activated receptor gamma agonist	AGONIST	4	1999	0	0	900	146	912	ENSG00000125686	ENSP00000300651	CIDm00004829	CHEMBL1715	Pioglitazone hydrochloride | Actos | STR-001 | U-72107A | Diabiom | Glidipion | Glizofar
NFKBIA	SULFASALAZINE	Arachidonate 5-lipoxygenase inhibitor	INHIBITOR	4	1950	0	0	900	151	912	ENSG00000100906	ENSP00000216797	CIDm05353980	CHEMBL421	Sulfasalazine | Salazosulfapyridine | Azulfidine | Salicylazosulfapyridine | Sulphasalazine | NSC-203730 | NSC-667219 | SAS-500 | Azulfidine EN | Azulfidine en-tabs | Colizine | S.a.s. | S.a.s.-500 | Salazopyrin | Salazopyrin e.c. | Salazopyrin-en | Ucine
NFKBIA	SULFASALAZINE	Cyclooxygenase inhibitor	INHIBITOR	4	1950	0	0	900	151	912	ENSG00000100906	ENSP00000216797	CIDm05353980	CHEMBL421	Sulfasalazine | Salazosulfapyridine | Azulfidine | Salicylazosulfapyridine | Sulphasalazine | NSC-203730 | NSC-667219 | SAS-500 | Azulfidine EN | Azulfidine en-tabs | Colizine | S.a.s. | S.a.s.-500 | Salazopyrin | Salazopyrin e.c. | Salazopyrin-en | Ucine
EP300	ROSIGLITAZONE MALEATE	Peroxisome proliferator-activated receptor gamma agonist	AGONIST	4	1999	0	0	900	140	911	ENSG00000100393	ENSP00000263253	CIDm00077998	CHEMBL843	Rosiglitazone maleate | Avandia | BRL-49653 | BRL-49653-C | BRL-49653C
CEBPD	PIOGLITAZONE HYDROCHLORIDE	Peroxisome proliferator-activated receptor gamma agonist	AGONIST	4	1999	0	0	900	141	911	ENSG00000221869	ENSP00000386165	CIDm00004829	CHEMBL1715	Pioglitazone hydrochloride | Actos | STR-001 | U-72107A | Diabiom | Glidipion | Glizofar
EHMT1	VOGLIBOSE	Alpha glucosidase inhibitor	INHIBITOR	3	#N/A	0	0	900	108	908	ENSG00000181090	ENSP00000417980	CIDm00005677	CHEMBL476960	Voglibose | A-71100 | AO-128 | Basen | Glustat
EP300	PIOGLITAZONE HYDROCHLORIDE	Peroxisome proliferator-activated receptor gamma agonist	AGONIST	4	1999	0	0	900	110	908	ENSG00000100393	ENSP00000263253	CIDm00004829	CHEMBL1715	Pioglitazone hydrochloride | Actos | STR-001 | U-72107A | Diabiom | Glidipion | Glizofar
NCOA1	PIOGLITAZONE HYDROCHLORIDE	Peroxisome proliferator-activated receptor gamma agonist	AGONIST	4	1999	0	0	900	112	908	ENSG00000084676	ENSP00000320940	CIDm00004829	CHEMBL1715	Pioglitazone hydrochloride | Actos | STR-001 | U-72107A | Diabiom | Glidipion | Glizofar
CEBPD	ROSIGLITAZONE MALEATE	Peroxisome proliferator-activated receptor gamma agonist	AGONIST	4	1999	0	0	900	110	908	ENSG00000221869	ENSP00000386165	CIDm00077998	CHEMBL843	Rosiglitazone maleate | Avandia | BRL-49653 | BRL-49653-C | BRL-49653C
HDAC4	ROMIDEPSIN	Histone deacetylase inhibitor	INHIBITOR	4	2009	407	0	800	267	907	ENSG00000068024	ENSP00000264606	CIDm00003425	CHEMBL343448	Romidepsin | Depsipeptide | FK-228 | FK228 | FR-901228 | FR901228 | NSC-630176 | Chromadax | Istodax
GRIP1	DIETHYLSTILBESTROL	Estrogen receptor alpha agonist	AGONIST	4	1973	0	0	900	100	907	ENSG00000155974	ENSP00000381098	CIDm00003054	CHEMBL411	Diethylstilbestrol | Cyren a | Estrobene | Estrogenine | Estromenin | Fonatol | New-estranol 1 | Palestrol | Stilbestroform | Stilbestrol | Stilboestrol | Synestrin | Synthestrin | NSC-3070 | Apstil | Distilbene | Stilbetin | Stilboesterol | Tampovagan
HDAC3	PIOGLITAZONE HYDROCHLORIDE	Peroxisome proliferator-activated receptor gamma agonist	AGONIST	4	1999	0	0	900	102	907	ENSG00000171720	ENSP00000302967	CIDm00004829	CHEMBL1715	Pioglitazone hydrochloride | Actos | STR-001 | U-72107A | Diabiom | Glidipion | Glizofar
HIF1A	ICOSAPENT	Unknown	#N/A	3	#N/A	0	0	900	0	900	ENSG00000100644	ENSP00000338018	CIDm00003209	CHEMBL460026	Omega-3 marine triglycerides | Icosapent | Eicosapentaenoic acid | EPA 45G
EP300	ICOSAPENT	Unknown	#N/A	3	#N/A	0	0	900	0	900	ENSG00000100393	ENSP00000263253	CIDm00003209	CHEMBL460026	Omega-3 marine triglycerides | Icosapent | Eicosapentaenoic acid | EPA 45G
CREBBP	PIOGLITAZONE HYDROCHLORIDE	Peroxisome proliferator-activated receptor gamma agonist	AGONIST	4	1999	0	0	900	0	900	ENSG00000005339	ENSP00000262367	CIDm00004829	CHEMBL1715	Pioglitazone hydrochloride | Actos | STR-001 | U-72107A | Diabiom | Glidipion | Glizofar
CREBBP	ICOSAPENT	Unknown	#N/A	3	#N/A	0	0	900	0	900	ENSG00000005339	ENSP00000262367	CIDm00003209	CHEMBL460026	Omega-3 marine triglycerides | Icosapent | Eicosapentaenoic acid | EPA 45G
CDK8	ROSIGLITAZONE MALEATE	Peroxisome proliferator-activated receptor gamma agonist	AGONIST	4	1999	0	0	900	0	900	ENSG00000132964	ENSP00000370938	CIDm00077998	CHEMBL843	Rosiglitazone maleate | Avandia | BRL-49653 | BRL-49653-C | BRL-49653C
CDK8	PIOGLITAZONE HYDROCHLORIDE	Peroxisome proliferator-activated receptor gamma agonist	AGONIST	4	1999	0	0	900	0	900	ENSG00000132964	ENSP00000370938	CIDm00004829	CHEMBL1715	Pioglitazone hydrochloride | Actos | STR-001 | U-72107A | Diabiom | Glidipion | Glizofar
CDK8	ICOSAPENT	Unknown	#N/A	3	#N/A	0	0	900	0	900	ENSG00000132964	ENSP00000370938	CIDm00003209	CHEMBL460026	Omega-3 marine triglycerides | Icosapent | Eicosapentaenoic acid | EPA 45G
MED1	ICOSAPENT	Unknown	#N/A	3	#N/A	0	0	900	0	900	ENSG00000125686	ENSP00000300651	CIDm00003209	CHEMBL460026	Omega-3 marine triglycerides | Icosapent | Eicosapentaenoic acid | EPA 45G
NCOR2	ICOSAPENT	Unknown	#N/A	3	#N/A	0	0	900	0	900	ENSG00000196498	ENSP00000384018	CIDm00003209	CHEMBL460026	Omega-3 marine triglycerides | Icosapent | Eicosapentaenoic acid | EPA 45G
ARNTL	ICOSAPENT	Unknown	#N/A	3	#N/A	0	0	900	0	900	ENSG00000133794	ENSP00000374357	CIDm00003209	CHEMBL460026	Omega-3 marine triglycerides | Icosapent | Eicosapentaenoic acid | EPA 45G
CLOCK	ICOSAPENT	Unknown	#N/A	3	#N/A	0	0	900	0	900	ENSG00000134852	ENSP00000308741	CIDm00003209	CHEMBL460026	Omega-3 marine triglycerides | Icosapent | Eicosapentaenoic acid | EPA 45G
SIN3A	ICOSAPENT	Unknown	#N/A	3	#N/A	0	0	900	0	900	ENSG00000169375	ENSP00000353622	CIDm00003209	CHEMBL460026	Omega-3 marine triglycerides | Icosapent | Eicosapentaenoic acid | EPA 45G
EBF1	ROSIGLITAZONE MALEATE	Peroxisome proliferator-activated receptor gamma agonist	AGONIST	4	1999	0	0	900	0	900	ENSG00000164330	ENSP00000322898	CIDm00077998	CHEMBL843	Rosiglitazone maleate | Avandia | BRL-49653 | BRL-49653-C | BRL-49653C
EBF1	PIOGLITAZONE HYDROCHLORIDE	Peroxisome proliferator-activated receptor gamma agonist	AGONIST	4	1999	0	0	900	0	900	ENSG00000164330	ENSP00000322898	CIDm00004829	CHEMBL1715	Pioglitazone hydrochloride | Actos | STR-001 | U-72107A | Diabiom | Glidipion | Glizofar
MED7	ROSIGLITAZONE MALEATE	Peroxisome proliferator-activated receptor gamma agonist	AGONIST	4	1999	0	0	900	0	900	ENSG00000155868	ENSP00000286317	CIDm00077998	CHEMBL843	Rosiglitazone maleate | Avandia | BRL-49653 | BRL-49653-C | BRL-49653C
MED7	PIOGLITAZONE HYDROCHLORIDE	Peroxisome proliferator-activated receptor gamma agonist	AGONIST	4	1999	0	0	900	0	900	ENSG00000155868	ENSP00000286317	CIDm00004829	CHEMBL1715	Pioglitazone hydrochloride | Actos | STR-001 | U-72107A | Diabiom | Glidipion | Glizofar
MED7	ICOSAPENT	Unknown	#N/A	3	#N/A	0	0	900	0	900	ENSG00000155868	ENSP00000286317	CIDm00003209	CHEMBL460026	Omega-3 marine triglycerides | Icosapent | Eicosapentaenoic acid | EPA 45G
MED14	ROSIGLITAZONE MALEATE	Peroxisome proliferator-activated receptor gamma agonist	AGONIST	4	1999	0	0	900	0	900	ENSG00000180182	ENSP00000323720	CIDm00077998	CHEMBL843	Rosiglitazone maleate | Avandia | BRL-49653 | BRL-49653-C | BRL-49653C
MED14	PIOGLITAZONE HYDROCHLORIDE	Peroxisome proliferator-activated receptor gamma agonist	AGONIST	4	1999	0	0	900	0	900	ENSG00000180182	ENSP00000323720	CIDm00004829	CHEMBL1715	Pioglitazone hydrochloride | Actos | STR-001 | U-72107A | Diabiom | Glidipion | Glizofar
MED14	ICOSAPENT	Unknown	#N/A	3	#N/A	0	0	900	0	900	ENSG00000180182	ENSP00000323720	CIDm00003209	CHEMBL460026	Omega-3 marine triglycerides | Icosapent | Eicosapentaenoic acid | EPA 45G
MED24	ROSIGLITAZONE MALEATE	Peroxisome proliferator-activated receptor gamma agonist	AGONIST	4	1999	0	0	900	0	900	ENSG00000008838	ENSP00000377686	CIDm00077998	CHEMBL843	Rosiglitazone maleate | Avandia | BRL-49653 | BRL-49653-C | BRL-49653C
MED24	PIOGLITAZONE HYDROCHLORIDE	Peroxisome proliferator-activated receptor gamma agonist	AGONIST	4	1999	0	0	900	0	900	ENSG00000008838	ENSP00000377686	CIDm00004829	CHEMBL1715	Pioglitazone hydrochloride | Actos | STR-001 | U-72107A | Diabiom | Glidipion | Glizofar
MED24	ICOSAPENT	Unknown	#N/A	3	#N/A	0	0	900	0	900	ENSG00000008838	ENSP00000377686	CIDm00003209	CHEMBL460026	Omega-3 marine triglycerides | Icosapent | Eicosapentaenoic acid | EPA 45G
MED6	ROSIGLITAZONE MALEATE	Peroxisome proliferator-activated receptor gamma agonist	AGONIST	4	1999	0	0	900	0	900	ENSG00000133997	ENSP00000256379	CIDm00077998	CHEMBL843	Rosiglitazone maleate | Avandia | BRL-49653 | BRL-49653-C | BRL-49653C
MED6	PIOGLITAZONE HYDROCHLORIDE	Peroxisome proliferator-activated receptor gamma agonist	AGONIST	4	1999	0	0	900	0	900	ENSG00000133997	ENSP00000256379	CIDm00004829	CHEMBL1715	Pioglitazone hydrochloride | Actos | STR-001 | U-72107A | Diabiom | Glidipion | Glizofar
MED6	ICOSAPENT	Unknown	#N/A	3	#N/A	0	0	900	0	900	ENSG00000133997	ENSP00000256379	CIDm00003209	CHEMBL460026	Omega-3 marine triglycerides | Icosapent | Eicosapentaenoic acid | EPA 45G
MED26	ROSIGLITAZONE MALEATE	Peroxisome proliferator-activated receptor gamma agonist	AGONIST	4	1999	0	0	900	0	900	ENSG00000105085	ENSP00000263390	CIDm00077998	CHEMBL843	Rosiglitazone maleate | Avandia | BRL-49653 | BRL-49653-C | BRL-49653C
MED26	PIOGLITAZONE HYDROCHLORIDE	Peroxisome proliferator-activated receptor gamma agonist	AGONIST	4	1999	0	0	900	0	900	ENSG00000105085	ENSP00000263390	CIDm00004829	CHEMBL1715	Pioglitazone hydrochloride | Actos | STR-001 | U-72107A | Diabiom | Glidipion | Glizofar
MED26	ICOSAPENT	Unknown	#N/A	3	#N/A	0	0	900	0	900	ENSG00000105085	ENSP00000263390	CIDm00003209	CHEMBL460026	Omega-3 marine triglycerides | Icosapent | Eicosapentaenoic acid | EPA 45G
MED12	ROSIGLITAZONE MALEATE	Peroxisome proliferator-activated receptor gamma agonist	AGONIST	4	1999	0	0	900	0	900	ENSG00000184634	ENSP00000363193	CIDm00077998	CHEMBL843	Rosiglitazone maleate | Avandia | BRL-49653 | BRL-49653-C | BRL-49653C
MED12	PIOGLITAZONE HYDROCHLORIDE	Peroxisome proliferator-activated receptor gamma agonist	AGONIST	4	1999	0	0	900	0	900	ENSG00000184634	ENSP00000363193	CIDm00004829	CHEMBL1715	Pioglitazone hydrochloride | Actos | STR-001 | U-72107A | Diabiom | Glidipion | Glizofar
MED12	ICOSAPENT	Unknown	#N/A	3	#N/A	0	0	900	0	900	ENSG00000184634	ENSP00000363193	CIDm00003209	CHEMBL460026	Omega-3 marine triglycerides | Icosapent | Eicosapentaenoic acid | EPA 45G
MED4	ROSIGLITAZONE MALEATE	Peroxisome proliferator-activated receptor gamma agonist	AGONIST	4	1999	0	0	900	0	900	ENSG00000136146	ENSP00000258648	CIDm00077998	CHEMBL843	Rosiglitazone maleate | Avandia | BRL-49653 | BRL-49653-C | BRL-49653C
MED4	PIOGLITAZONE HYDROCHLORIDE	Peroxisome proliferator-activated receptor gamma agonist	AGONIST	4	1999	0	0	900	0	900	ENSG00000136146	ENSP00000258648	CIDm00004829	CHEMBL1715	Pioglitazone hydrochloride | Actos | STR-001 | U-72107A | Diabiom | Glidipion | Glizofar
MED4	ICOSAPENT	Unknown	#N/A	3	#N/A	0	0	900	0	900	ENSG00000136146	ENSP00000258648	CIDm00003209	CHEMBL460026	Omega-3 marine triglycerides | Icosapent | Eicosapentaenoic acid | EPA 45G
MED17	ROSIGLITAZONE MALEATE	Peroxisome proliferator-activated receptor gamma agonist	AGONIST	4	1999	0	0	900	0	900	ENSG00000042429	ENSP00000251871	CIDm00077998	CHEMBL843	Rosiglitazone maleate | Avandia | BRL-49653 | BRL-49653-C | BRL-49653C
MED17	PIOGLITAZONE HYDROCHLORIDE	Peroxisome proliferator-activated receptor gamma agonist	AGONIST	4	1999	0	0	900	0	900	ENSG00000042429	ENSP00000251871	CIDm00004829	CHEMBL1715	Pioglitazone hydrochloride | Actos | STR-001 | U-72107A | Diabiom | Glidipion | Glizofar
MED17	ICOSAPENT	Unknown	#N/A	3	#N/A	0	0	900	0	900	ENSG00000042429	ENSP00000251871	CIDm00003209	CHEMBL460026	Omega-3 marine triglycerides | Icosapent | Eicosapentaenoic acid | EPA 45G
MED13	ROSIGLITAZONE MALEATE	Peroxisome proliferator-activated receptor gamma agonist	AGONIST	4	1999	0	0	900	0	900	ENSG00000108510	ENSP00000380888	CIDm00077998	CHEMBL843	Rosiglitazone maleate | Avandia | BRL-49653 | BRL-49653-C | BRL-49653C
MED13	PIOGLITAZONE HYDROCHLORIDE	Peroxisome proliferator-activated receptor gamma agonist	AGONIST	4	1999	0	0	900	0	900	ENSG00000108510	ENSP00000380888	CIDm00004829	CHEMBL1715	Pioglitazone hydrochloride | Actos | STR-001 | U-72107A | Diabiom | Glidipion | Glizofar
MED13	ICOSAPENT	Unknown	#N/A	3	#N/A	0	0	900	0	900	ENSG00000108510	ENSP00000380888	CIDm00003209	CHEMBL460026	Omega-3 marine triglycerides | Icosapent | Eicosapentaenoic acid | EPA 45G
MED23	ROSIGLITAZONE MALEATE	Peroxisome proliferator-activated receptor gamma agonist	AGONIST	4	1999	0	0	900	0	900	ENSG00000112282	ENSP00000357047	CIDm00077998	CHEMBL843	Rosiglitazone maleate | Avandia | BRL-49653 | BRL-49653-C | BRL-49653C
MED23	PIOGLITAZONE HYDROCHLORIDE	Peroxisome proliferator-activated receptor gamma agonist	AGONIST	4	1999	0	0	900	0	900	ENSG00000112282	ENSP00000357047	CIDm00004829	CHEMBL1715	Pioglitazone hydrochloride | Actos | STR-001 | U-72107A | Diabiom | Glidipion | Glizofar
MED23	ICOSAPENT	Unknown	#N/A	3	#N/A	0	0	900	0	900	ENSG00000112282	ENSP00000357047	CIDm00003209	CHEMBL460026	Omega-3 marine triglycerides | Icosapent | Eicosapentaenoic acid | EPA 45G
MED16	ROSIGLITAZONE MALEATE	Peroxisome proliferator-activated receptor gamma agonist	AGONIST	4	1999	0	0	900	0	900	ENSG00000175221	ENSP00000325612	CIDm00077998	CHEMBL843	Rosiglitazone maleate | Avandia | BRL-49653 | BRL-49653-C | BRL-49653C
MED16	PIOGLITAZONE HYDROCHLORIDE	Peroxisome proliferator-activated receptor gamma agonist	AGONIST	4	1999	0	0	900	0	900	ENSG00000175221	ENSP00000325612	CIDm00004829	CHEMBL1715	Pioglitazone hydrochloride | Actos | STR-001 | U-72107A | Diabiom | Glidipion | Glizofar
MED16	ICOSAPENT	Unknown	#N/A	3	#N/A	0	0	900	0	900	ENSG00000175221	ENSP00000325612	CIDm00003209	CHEMBL460026	Omega-3 marine triglycerides | Icosapent | Eicosapentaenoic acid | EPA 45G
TEAD3	ICOSAPENT	Unknown	#N/A	3	#N/A	0	0	900	0	900	ENSG00000007866	ENSP00000345772	CIDm00003209	CHEMBL460026	Omega-3 marine triglycerides | Icosapent | Eicosapentaenoic acid | EPA 45G
NCOA3	ROSIGLITAZONE MALEATE	Peroxisome proliferator-activated receptor gamma agonist	AGONIST	4	1999	0	0	900	0	900	ENSG00000124151	ENSP00000361066	CIDm00077998	CHEMBL843	Rosiglitazone maleate | Avandia | BRL-49653 | BRL-49653-C | BRL-49653C
NCOA3	PIOGLITAZONE HYDROCHLORIDE	Peroxisome proliferator-activated receptor gamma agonist	AGONIST	4	1999	0	0	900	0	900	ENSG00000124151	ENSP00000361066	CIDm00004829	CHEMBL1715	Pioglitazone hydrochloride | Actos | STR-001 | U-72107A | Diabiom | Glidipion | Glizofar
NCOA3	ICOSAPENT	Unknown	#N/A	3	#N/A	0	0	900	0	900	ENSG00000124151	ENSP00000361066	CIDm00003209	CHEMBL460026	Omega-3 marine triglycerides | Icosapent | Eicosapentaenoic acid | EPA 45G
NCOA1	ICOSAPENT	Unknown	#N/A	3	#N/A	0	0	900	0	900	ENSG00000084676	ENSP00000320940	CIDm00003209	CHEMBL460026	Omega-3 marine triglycerides | Icosapent | Eicosapentaenoic acid | EPA 45G
CCNC	ROSIGLITAZONE MALEATE	Peroxisome proliferator-activated receptor gamma agonist	AGONIST	4	1999	0	0	900	0	900	ENSG00000112237	ENSP00000428982	CIDm00077998	CHEMBL843	Rosiglitazone maleate | Avandia | BRL-49653 | BRL-49653-C | BRL-49653C
CCNC	PIOGLITAZONE HYDROCHLORIDE	Peroxisome proliferator-activated receptor gamma agonist	AGONIST	4	1999	0	0	900	0	900	ENSG00000112237	ENSP00000428982	CIDm00004829	CHEMBL1715	Pioglitazone hydrochloride | Actos | STR-001 | U-72107A | Diabiom | Glidipion | Glizofar
CCNC	ICOSAPENT	Unknown	#N/A	3	#N/A	0	0	900	0	900	ENSG00000112237	ENSP00000428982	CIDm00003209	CHEMBL460026	Omega-3 marine triglycerides | Icosapent | Eicosapentaenoic acid | EPA 45G
MED21	ROSIGLITAZONE MALEATE	Peroxisome proliferator-activated receptor gamma agonist	AGONIST	4	1999	0	0	900	0	900	ENSG00000152944	ENSP00000282892	CIDm00077998	CHEMBL843	Rosiglitazone maleate | Avandia | BRL-49653 | BRL-49653-C | BRL-49653C
MED21	PIOGLITAZONE HYDROCHLORIDE	Peroxisome proliferator-activated receptor gamma agonist	AGONIST	4	1999	0	0	900	0	900	ENSG00000152944	ENSP00000282892	CIDm00004829	CHEMBL1715	Pioglitazone hydrochloride | Actos | STR-001 | U-72107A | Diabiom | Glidipion | Glizofar
MED21	ICOSAPENT	Unknown	#N/A	3	#N/A	0	0	900	0	900	ENSG00000152944	ENSP00000282892	CIDm00003209	CHEMBL460026	Omega-3 marine triglycerides | Icosapent | Eicosapentaenoic acid | EPA 45G
MED10	ROSIGLITAZONE MALEATE	Peroxisome proliferator-activated receptor gamma agonist	AGONIST	4	1999	0	0	900	0	900	ENSG00000133398	ENSP00000255764	CIDm00077998	CHEMBL843	Rosiglitazone maleate | Avandia | BRL-49653 | BRL-49653-C | BRL-49653C
MED10	PIOGLITAZONE HYDROCHLORIDE	Peroxisome proliferator-activated receptor gamma agonist	AGONIST	4	1999	0	0	900	0	900	ENSG00000133398	ENSP00000255764	CIDm00004829	CHEMBL1715	Pioglitazone hydrochloride | Actos | STR-001 | U-72107A | Diabiom | Glidipion | Glizofar
MED10	ICOSAPENT	Unknown	#N/A	3	#N/A	0	0	900	0	900	ENSG00000133398	ENSP00000255764	CIDm00003209	CHEMBL460026	Omega-3 marine triglycerides | Icosapent | Eicosapentaenoic acid | EPA 45G
MED20	ROSIGLITAZONE MALEATE	Peroxisome proliferator-activated receptor gamma agonist	AGONIST	4	1999	0	0	900	0	900	ENSG00000124641	ENSP00000265350	CIDm00077998	CHEMBL843	Rosiglitazone maleate | Avandia | BRL-49653 | BRL-49653-C | BRL-49653C
MED20	PIOGLITAZONE HYDROCHLORIDE	Peroxisome proliferator-activated receptor gamma agonist	AGONIST	4	1999	0	0	900	0	900	ENSG00000124641	ENSP00000265350	CIDm00004829	CHEMBL1715	Pioglitazone hydrochloride | Actos | STR-001 | U-72107A | Diabiom | Glidipion | Glizofar
MED20	ICOSAPENT	Unknown	#N/A	3	#N/A	0	0	900	0	900	ENSG00000124641	ENSP00000265350	CIDm00003209	CHEMBL460026	Omega-3 marine triglycerides | Icosapent | Eicosapentaenoic acid | EPA 45G
NRF1	ICOSAPENT	Unknown	#N/A	3	#N/A	0	0	900	0	900	ENSG00000106459	ENSP00000223190	CIDm00003209	CHEMBL460026	Omega-3 marine triglycerides | Icosapent | Eicosapentaenoic acid | EPA 45G
MBD2	HYDROGEN PEROXIDE	Unknown	#N/A	4	2017	0	0	900	0	900	ENSG00000134046	ENSP00000256429	CIDm00000784	CHEMBL71595	Hydrogen peroxide | Hydrogen Peroxide | Oxydol | A-101 | NSC-19892 | Crystacide | Eskata | Hioxyl | Peroxyl
KLF4	ROSIGLITAZONE MALEATE	Peroxisome proliferator-activated receptor gamma agonist	AGONIST	4	1999	0	0	900	0	900	ENSG00000136826	ENSP00000363804	CIDm00077998	CHEMBL843	Rosiglitazone maleate | Avandia | BRL-49653 | BRL-49653-C | BRL-49653C
RXRA	ICOSAPENT	Unknown	#N/A	3	#N/A	0	0	900	0	900	ENSG00000186350	ENSP00000419692	CIDm00003209	CHEMBL460026	Omega-3 marine triglycerides | Icosapent | Eicosapentaenoic acid | EPA 45G
EGR2	ROSIGLITAZONE MALEATE	Peroxisome proliferator-activated receptor gamma agonist	AGONIST	4	1999	0	0	900	0	900	ENSG00000122877	ENSP00000242480	CIDm00077998	CHEMBL843	Rosiglitazone maleate | Avandia | BRL-49653 | BRL-49653-C | BRL-49653C
EGR2	PIOGLITAZONE HYDROCHLORIDE	Peroxisome proliferator-activated receptor gamma agonist	AGONIST	4	1999	0	0	900	0	900	ENSG00000122877	ENSP00000242480	CIDm00004829	CHEMBL1715	Pioglitazone hydrochloride | Actos | STR-001 | U-72107A | Diabiom | Glidipion | Glizofar
SP1	ICOSAPENT	Unknown	#N/A	3	#N/A	0	0	900	0	900	ENSG00000185591	ENSP00000329357	CIDm00003209	CHEMBL460026	Omega-3 marine triglycerides | Icosapent | Eicosapentaenoic acid | EPA 45G
SMARCD3	ROSIGLITAZONE MALEATE	Peroxisome proliferator-activated receptor gamma agonist	AGONIST	4	1999	0	0	900	0	900	ENSG00000082014	ENSP00000262188	CIDm00077998	CHEMBL843	Rosiglitazone maleate | Avandia | BRL-49653 | BRL-49653-C | BRL-49653C
SMARCD3	PIOGLITAZONE HYDROCHLORIDE	Peroxisome proliferator-activated receptor gamma agonist	AGONIST	4	1999	0	0	900	0	900	ENSG00000082014	ENSP00000262188	CIDm00004829	CHEMBL1715	Pioglitazone hydrochloride | Actos | STR-001 | U-72107A | Diabiom | Glidipion | Glizofar
SMARCD3	ICOSAPENT	Unknown	#N/A	3	#N/A	0	0	900	0	900	ENSG00000082014	ENSP00000262188	CIDm00003209	CHEMBL460026	Omega-3 marine triglycerides | Icosapent | Eicosapentaenoic acid | EPA 45G
HDAC3	ICOSAPENT	Unknown	#N/A	3	#N/A	0	0	900	0	900	ENSG00000171720	ENSP00000302967	CIDm00003209	CHEMBL460026	Omega-3 marine triglycerides | Icosapent | Eicosapentaenoic acid | EPA 45G
NCOR1	ICOSAPENT	Unknown	#N/A	3	#N/A	0	0	900	0	900	ENSG00000141027	ENSP00000268712	CIDm00003209	CHEMBL460026	Omega-3 marine triglycerides | Icosapent | Eicosapentaenoic acid | EPA 45G
WWTR1	ICOSAPENT	Unknown	#N/A	3	#N/A	0	0	900	0	900	ENSG00000018408	ENSP00000353847	CIDm00003209	CHEMBL460026	Omega-3 marine triglycerides | Icosapent | Eicosapentaenoic acid | EPA 45G
GTF2F1	DIETHYLSTILBESTROL	Estrogen receptor alpha agonist	AGONIST	4	1973	0	0	900	0	900	ENSG00000125651	ENSP00000377969	CIDm00003054	CHEMBL411	Diethylstilbestrol | Cyren a | Estrobene | Estrogenine | Estromenin | Fonatol | New-estranol 1 | Palestrol | Stilbestroform | Stilbestrol | Stilboestrol | Synestrin | Synthestrin | NSC-3070 | Apstil | Distilbene | Stilbetin | Stilboesterol | Tampovagan
CEBPB	PIOGLITAZONE HYDROCHLORIDE	Peroxisome proliferator-activated receptor gamma agonist	AGONIST	4	1999	0	0	900	0	900	ENSG00000172216	ENSP00000305422	CIDm00004829	CHEMBL1715	Pioglitazone hydrochloride | Actos | STR-001 | U-72107A | Diabiom | Glidipion | Glizofar
PCNA	ADENOSINE PHOSPHATE	Unknown	#N/A	4	#N/A	0	0	900	0	900	ENSG00000132646	ENSP00000368438	CIDm00000224	CHEMBL752	Adenosine phosphate | 5'-adenylic acid | Adenosine Monophosphate | Vitamin b8 | A 5MP | A-5MP | NSC-20264 | Adenyl | My-b-den
SUMO1	ADENOSINE PHOSPHATE	Unknown	#N/A	4	#N/A	0	0	900	0	900	ENSG00000116030	ENSP00000376076	CIDm00000224	CHEMBL752	Adenosine phosphate | 5'-adenylic acid | Adenosine Monophosphate | Vitamin b8 | A 5MP | A-5MP | NSC-20264 | Adenyl | My-b-den
VDR	PARICALCITOL	Vitamin D receptor agonist	AGONIST	4	1998	0	0	800	509	898	ENSG00000111424	ENSP00000447173	CIDm00077996	CHEMBL1200622	Paricalcitol | COMPOUND 49510 | COMPOUND-49510 | Zemplar
PKM	LACTIC ACID	pH lowering agent	#N/A	4	2006	0	0	700	670	898	ENSG00000067225	ENSP00000320171	CIDm00000612	CHEMBL1200559	Lactic acid | E270 | Dl-lactic acid | Dl- lactic acid | E 270 | E-270 | FEMA NO. 2611 | HIPURE 88 | INS NO.270 | INS-270 | NSC-367919 | PURAC FCC 80 | PURAC FCC 88
DNMT3B	DECITABINE	DNA (cytosine-5)-methyltransferase 3A inhibitor	INHIBITOR	4	2006	0	0	700	653	892	ENSG00000088305	ENSP00000328547	CIDm00016886	CHEMBL1201129	Decitabine | DAC | NSC-127716 | Dacogen
DNMT3B	DECITABINE	DNA (cytosine-5)-methyltransferase 1 inhibitor	INHIBITOR	4	2006	0	0	700	653	892	ENSG00000088305	ENSP00000328547	CIDm00016886	CHEMBL1201129	Decitabine | DAC | NSC-127716 | Dacogen
DNMT3B	DECITABINE	DNA inhibitor	INHIBITOR	4	2006	0	0	700	653	892	ENSG00000088305	ENSP00000328547	CIDm00016886	CHEMBL1201129	Decitabine | DAC | NSC-127716 | Dacogen
CDK2	CAFFEINE	Adenosine receptor antagonist	ANTAGONIST	4	1948	0	0	700	648	891	ENSG00000123374	ENSP00000266970	CIDm00002519	CHEMBL113	Caffeine | Anhydrous caffeine | Cafcit | Coffeine | Methyltheobromine | Theine | FEMA NO. 2224 | NSC-5036 | Nodoz | Nodoz caplets and chewable tablets | Pro-plus | Yeast-vite | Zanthine | Caffeine melting point standard
CDK2	CAFFEINE, CITRATED	Adenosine receptor antagonist	ANTAGONIST	4	1999	0	0	700	648	891	ENSG00000123374	ENSP00000266970	CIDm00002519	CHEMBL1200569	Caffeine citrate | Caffeine mixture with citric acid | Caffeine, citrated | Cafcit | Peyona
VDR	SEOCALCITOL	Vitamin D receptor agonist	AGONIST	3	#N/A	0	0	800	464	889	ENSG00000111424	ENSP00000447173	CIDm00060821	CHEMBL1908376	Seocalcitol | Eb-1089 | CB-1089
NR3C1	BECLOMETHASONE DIPROPIONATE	Glucocorticoid receptor agonist	AGONIST	4	1976	0	0	800	450	886	ENSG00000113580	ENSP00000231509	CIDm00002307	CHEMBL1200500	Beclometasone | Beclomethasone | Beclometasone dipropionate | Beclomethasone dipropionate | Beclomethasone dipropionate monohydrate | SCH 18020W | SCH 8020W | SCH-18020W | SGX-201 | SGX-202 | SGX-203 | Aerobec 100 | Aerobec 50 | Aerobec fte 250 | Asmabec clickhaler | Asmabec spacehaler | Beclazone 100 | Beclazone 100 e-breathe | Beclazone 200 | Beclazone 250 | Beclazone 250 e-breathe | Beclazone …
VDR	DOXERCALCIFEROL	Vitamin D receptor agonist	AGONIST	4	1999	0	0	800	446	886	ENSG00000111424	ENSP00000447173	CIDm00441413	CHEMBL1200810	Doxercalciferol | GZ427397 | TSA-840 | Hectorol
NR3C1	CORTISONE ACETATE	Glucocorticoid receptor agonist	AGONIST	4	1950	122	0	800	360	881	ENSG00000113580	ENSP00000231509	CIDm00002863	CHEMBL1650	Cortisone | Cortisone acetate | Cortisone 21-acetate | NSC-49420 | Cortate | Cortelan | Cortistab | Cortisyl | Cortone | Cortisone Acetate
BRCA1	TAMOXIFEN CITRATE	Estrogen receptor alpha modulator	MODULATOR	4	1977	0	0	700	616	881	ENSG00000012048	ENSP00000418960	CIDm00005376	CHEMBL786	Tamoxifen citrate | I.C.I.46474 CITRATE | ICI 46,474 | ICI-46474 | Emblon | Fentamox 10 | Fentamox 20 | Kentadex | Kessar | Kessar 10 | Kessar 20 | Noltam | Nolvadex | Nolvadex d | Nolvadex fte | Oestrifen-10 | Oestrifen-20 | Oestrifen-40 | Soltamox | Tamofen | Zynoplex
HDAC2	VALPROIC ACID	Succinate semialdehyde dehydrogenase inhibitor	INHIBITOR	4	1978	0	0	800	419	880	ENSG00000196591	ENSP00000430432	CIDm00003121	CHEMBL109	Valproic acid | 44089 | NSC-93819 | Convulex | Depakene | Depakote | Stavzor
HDAC2	DIVALPROEX SODIUM	Succinate semialdehyde dehydrogenase inhibitor	INHIBITOR	4	1983	0	0	800	419	880	ENSG00000196591	ENSP00000430432	CIDm00003121	CHEMBL2105613	Semisodium valproate | Divalproex sodium | Valproate semisodium | Valproic acid sodium salt (2:1) | ABBOTT 50711 | ABBOTT-50711 | Depakote | Depakote cp | Depakote er
HDAC2	VALPROATE SODIUM	Succinate semialdehyde dehydrogenase inhibitor	INHIBITOR	4	1996	0	0	800	419	880	ENSG00000196591	ENSP00000430432	CIDm00003121	CHEMBL433	Sodium valproate | Valproate sodium | Valproic acid sodium salt (1:1) | ABBOTT-44090 | A-44090 | ABBOTT 44090 | KW-6066N | Delepsine | Depacon | Depakine | Depakote | Depakote CP | Depakote ER | Epilim | Epilim 200 | Epilim 500 | Epilim chrono 200 | Epilim chrono 300 | Epilim chrono 500 | Epilim chronosphere | Epilim iv | Episenta | Kentilim | Orfiril | Orlept
NFKBIA	ASPIRIN	Cyclooxygenase inhibitor	INHIBITOR	4	1950	0	0	800	419	880	ENSG00000100906	ENSP00000216797	CIDm00002244	CHEMBL25	Acetylsalicylic acid | Aspirin | Acetylsalicylic Acid | BAY1019036 | NSC-27223 | NSC-406186 | 8-hour bayer | Acetosalic Acid | Acetylsalic acid | Alka rapid | Anadin all night | Angettes 75 | Aspro clr | Bayer extra strength aspirin for migraine pain | Danamep | Disprin cv | Disprin direct | Durlaza | Ecotrin | Enprin | Equi-Prin | Gencardia | Levius | Max strgh aspro clr | Measurin | Micropirin …
RXRA	CALCITRIOL	Vitamin D receptor agonist	AGONIST	4	1978	518	0	700	175	873	ENSG00000186350	ENSP00000419692	CIDm00002524	CHEMBL846	Calcitriol | 1alpha,25-dihydroxycholecalciferol | 1alpha,25-dihydroxyvitamin d3 | RO 21-5535 | RO-21-5535 | RO-215535 | Calcijex | Dihydroxycholecalciferol | Dihydroxyvitamin D 3 | Rocaltrol | Silkis | Topitriol | Vectical
VDR	TRETINOIN	Retinoic acid receptor agonist	AGONIST	4	1971	330	0	700	400	872	ENSG00000111424	ENSP00000447173	CIDm00005538	CHEMBL38	Tretinoin | Retinoic acid | NSC-122758 | Acticin | Altreno | Atralin | Avita | Renova | Retin-a | Retin-a micro | Retin-a-micro | Tretin-X | Vesanoid
VDR	ISOTRETINOIN	Retinoic acid receptor agonist	AGONIST	4	1982	330	0	700	400	872	ENSG00000111424	ENSP00000447173	CIDm00005538	CHEMBL547	Isotretinoin | Retinoic acid 13-cis-form | 13 Cis-Retinoic Acid | PAT-001 | RO 4-3780 | RO-4-3780 | RO-43780 | Absorica | Absorica ld | Accutane | Amnesteem | Claravis | Isotrex | Myorisan | Roaccutane | Sotret | Zenatane
VDR	ALITRETINOIN	Retinoid receptor agonist	AGONIST	4	1999	330	0	700	400	872	ENSG00000111424	ENSP00000447173	CIDm00005538	CHEMBL705	Alitretinoin | Retinoic acid 9-cis-form | Panretin | AGN 192013 | AGN-192013 | ALRT-1057 | ALRT1057 | BAL-4079 | LG-100057 | LG100057 | LGD-1057 | LGD1057 | NSC-659772 | Toctino
ESR1	ETHYNODIOL DIACETATE	Progesterone receptor agonist	AGONIST	4	1966	351	0	800	0	866	ENSG00000091831	ENSP00000206249	CIDm00003304	CHEMBL1200624	Etynodiol | Etynodiol diacetate | Ethynodiol diacetate | Etynodiol acetate | SC 11800 | SC-11800 | Femulen
ESR2	ARZOXIFENE	Estrogen receptor modulator	MODULATOR	3	#N/A	523	0	700	110	864	ENSG00000140009	ENSP00000343925	CIDm00179337	CHEMBL226267	Arzoxifene | LY353381
CREB1	NALOXONE HYDROCHLORIDE	Opioid receptors; mu/kappa/delta antagonist	ANTAGONIST	4	1971	0	0	800	326	861	ENSG00000118260	ENSP00000387699	CIDm00004425	CHEMBL1718	Naloxone hydrochloride | EN-15304 | NIH 7890 | Evzio | Evzio (autoinjector) | Nalone | Naloxone | Narcan | Narcan neonatal | Narconil | Prenoxad
TRIM33	ADENOSINE PHOSPHATE	Unknown	#N/A	4	#N/A	0	0	800	329	861	ENSG00000197323	ENSP00000351250	CIDm00000224	CHEMBL752	Adenosine phosphate | 5'-adenylic acid | Adenosine Monophosphate | Vitamin b8 | A 5MP | A-5MP | NSC-20264 | Adenyl | My-b-den
RELA	BORTEZOMIB	26S proteosome inhibitor	INHIBITOR	4	2003	0	0	800	320	860	ENSG00000173039	ENSP00000384273	CIDm00093860	CHEMBL325041	Bortezomib | Bortezomib hydrate | Velcade | LDP-341 | NSC-681239 | PS-341
TP53	TAMOXIFEN CITRATE	Estrogen receptor alpha modulator	MODULATOR	4	1977	0	0	700	545	859	ENSG00000141510	ENSP00000269305	CIDm00005376	CHEMBL786	Tamoxifen citrate | I.C.I.46474 CITRATE | ICI 46,474 | ICI-46474 | Emblon | Fentamox 10 | Fentamox 20 | Kentadex | Kessar | Kessar 10 | Kessar 20 | Noltam | Nolvadex | Nolvadex d | Nolvadex fte | Oestrifen-10 | Oestrifen-20 | Oestrifen-40 | Soltamox | Tamofen | Zynoplex
ESR2	PRASTERONE	Unknown	#N/A	4	2016	0	0	800	292	854	ENSG00000140009	ENSP00000343925	CIDm00000076	CHEMBL90593	Prasterone | Dehydroepiandrosterone | Dehydroandrosterone | EM-760 | NSC-9896 | Dhea | Enzymatic therapy | Intrarosa | Natrol dhea
CREB1	ADENOSINE PHOSPHATE	Unknown	#N/A	4	#N/A	0	0	800	290	853	ENSG00000118260	ENSP00000387699	CIDm00000224	CHEMBL752	Adenosine phosphate | 5'-adenylic acid | Adenosine Monophosphate | Vitamin b8 | A 5MP | A-5MP | NSC-20264 | Adenyl | My-b-den
PPARG	BALSALAZIDE DISODIUM	Arachidonate 5-lipoxygenase inhibitor	INHIBITOR	4	2000	0	0	800	276	850	ENSG00000132170	ENSP00000287820	CIDm00000923	CHEMBL1200760	Balsalazide sodium | Balsalazide disodium | Balsalazide disodium salt dihydrate | Balsalazide disodium dihydrate | Balsalazine | BX-661A | BX661A | Colazal | Colazide | Giazo
PPARG	BALSALAZIDE DISODIUM	Peroxisome proliferator-activated receptor gamma agonist	AGONIST	4	2000	0	0	800	276	850	ENSG00000132170	ENSP00000287820	CIDm00000923	CHEMBL1200760	Balsalazide sodium | Balsalazide disodium | Balsalazide disodium salt dihydrate | Balsalazide disodium dihydrate | Balsalazine | BX-661A | BX661A | Colazal | Colazide | Giazo
PPARG	BALSALAZIDE DISODIUM	Cyclooxygenase inhibitor	INHIBITOR	4	2000	0	0	800	276	850	ENSG00000132170	ENSP00000287820	CIDm00000923	CHEMBL1200760	Balsalazide sodium | Balsalazide disodium | Balsalazide disodium salt dihydrate | Balsalazide disodium dihydrate | Balsalazine | BX-661A | BX661A | Colazal | Colazide | Giazo
NR3C1	FLUOXYMESTERONE	Androgen Receptor agonist	AGONIST	4	1956	0	266	800	0	848	ENSG00000113580	ENSP00000231509	CIDm00003387	CHEMBL1445	Fluoxymesterone | Fluoximesterone | NSC-10704 | NSC-12165 | Android-f | Androxy | Halotestin | Ora-testryl | Fluoxymesterone ciii
VDR	CHOLIC ACID	Unknown	#N/A	4	2015	388	0	700	211	846	ENSG00000111424	ENSP00000447173	CIDm00000303	CHEMBL205596	Cholic acid | E1000 | Cholic Acid | NSC-6135 | Cholbam | Kolbam | Orphacol
HDAC1	VALPROIC ACID	Succinate semialdehyde dehydrogenase inhibitor	INHIBITOR	4	1978	0	0	700	499	845	ENSG00000116478	ENSP00000362649	CIDm00003121	CHEMBL109	Valproic acid | 44089 | NSC-93819 | Convulex | Depakene | Depakote | Stavzor
HDAC1	DIVALPROEX SODIUM	Succinate semialdehyde dehydrogenase inhibitor	INHIBITOR	4	1983	0	0	700	499	845	ENSG00000116478	ENSP00000362649	CIDm00003121	CHEMBL2105613	Semisodium valproate | Divalproex sodium | Valproate semisodium | Valproic acid sodium salt (2:1) | ABBOTT 50711 | ABBOTT-50711 | Depakote | Depakote cp | Depakote er
HDAC1	VALPROATE SODIUM	Succinate semialdehyde dehydrogenase inhibitor	INHIBITOR	4	1996	0	0	700	499	845	ENSG00000116478	ENSP00000362649	CIDm00003121	CHEMBL433	Sodium valproate | Valproate sodium | Valproic acid sodium salt (1:1) | ABBOTT-44090 | A-44090 | ABBOTT 44090 | KW-6066N | Delepsine | Depacon | Depakine | Depakote | Depakote CP | Depakote ER | Epilim | Epilim 200 | Epilim 500 | Epilim chrono 200 | Epilim chrono 300 | Epilim chrono 500 | Epilim chronosphere | Epilim iv | Episenta | Kentilim | Orfiril | Orlept
ESR2	AUS-131	Estrogen receptor beta agonist	AGONIST	2	#N/A	0	0	700	497	844	ENSG00000140009	ENSP00000343925	CIDm00091469	CHEMBL198877	(S)-Equol | Aus-131
NR3C1	LOTEPREDNOL ETABONATE	Glucocorticoid receptor agonist	AGONIST	4	1998	0	0	800	231	841	ENSG00000113580	ENSP00000231509	CIDm00054808	CHEMBL1200865	Loteprednol | Loteprednol etabonate | CDDD 5604 | CDDD-5604 | HGP-1 | KPI-121 | P-5604 | Airex | Alrex | Eysuvis | Inveltys | Lotemax | Lotemax sm
ESR1	MELATONIN	Melatonin receptor agonist	AGONIST	4	#N/A	0	0	800	228	841	ENSG00000091831	ENSP00000206249	CIDm00000896	CHEMBL45	Melatonin | BCI-049 | J5.258B | NSC-113928 | NSC-56423 | N-(2-(5-Methoxy-1H-Indol-3-Yl)Ethyl)Acetamide | N-Acetyl-5-Methoxytryptamine | Circadin | General nutrit | Health aid | Heidadouppi | Icenia | Life ext | Melapure | Natrol | Nature's blend | Natures bounty | Quality health | S.gard | Travelag | Vespro | Vytalonin
NCOR1	TRETINOIN	Retinoic acid receptor agonist	AGONIST	4	1971	0	0	700	486	841	ENSG00000141027	ENSP00000268712	CIDm00005538	CHEMBL38	Tretinoin | Retinoic acid | NSC-122758 | Acticin | Altreno | Atralin | Avita | Renova | Retin-a | Retin-a micro | Retin-a-micro | Tretin-X | Vesanoid
NCOR1	ISOTRETINOIN	Retinoic acid receptor agonist	AGONIST	4	1982	0	0	700	486	841	ENSG00000141027	ENSP00000268712	CIDm00005538	CHEMBL547	Isotretinoin | Retinoic acid 13-cis-form | 13 Cis-Retinoic Acid | PAT-001 | RO 4-3780 | RO-4-3780 | RO-43780 | Absorica | Absorica ld | Accutane | Amnesteem | Claravis | Isotrex | Myorisan | Roaccutane | Sotret | Zenatane
NCOR1	ALITRETINOIN	Retinoid receptor agonist	AGONIST	4	1999	0	0	700	486	841	ENSG00000141027	ENSP00000268712	CIDm00005538	CHEMBL705	Alitretinoin | Retinoic acid 9-cis-form | Panretin | AGN 192013 | AGN-192013 | ALRT-1057 | ALRT1057 | BAL-4079 | LG-100057 | LG100057 | LGD-1057 | LGD1057 | NSC-659772 | Toctino
VDR	BECOCALCIDIOL	Vitamin D receptor agonist	AGONIST	2	#N/A	0	0	800	219	839	ENSG00000111424	ENSP00000447173	CIDm05289547	CHEMBL2104955	Becocalcidiol | Qrx-101 | 2MBisP | DP-006 | DP006 | QRX 101 | QRX-101
ESR1	FLUOXYMESTERONE	Androgen Receptor agonist	AGONIST	4	1956	0	216	800	0	838	ENSG00000091831	ENSP00000206249	CIDm00003387	CHEMBL1445	Fluoxymesterone | Fluoximesterone | NSC-10704 | NSC-12165 | Android-f | Androxy | Halotestin | Ora-testryl | Fluoxymesterone ciii
VDR	INECALCITOL	Vitamin D receptor agonist	AGONIST	2	#N/A	0	0	800	212	837	ENSG00000111424	ENSP00000447173	CIDm05289504	CHEMBL2105107	Inecalcitol | Tx-522 | TX-522
NR3C1	PREDNICARBATE	Glucocorticoid receptor agonist	AGONIST	4	1991	0	0	800	190	833	ENSG00000113580	ENSP00000231509	CIDm00052421	CHEMBL1200386	Prednicarbate | HOE 777 | HOE-777 | LAS-189961 | LAS-41003 COMPONENT PREDNICARBATE | LAS189961 | S 77 0777 | S-77 0777 | S-77-0777 | S-770777 | Dermatop | Dermatop e emollient
ESR1	AUS-131	Estrogen receptor beta agonist	AGONIST	2	#N/A	0	0	700	457	832	ENSG00000091831	ENSP00000206249	CIDm00091469	CHEMBL198877	(S)-Equol | Aus-131
SRC	ERLOTINIB HYDROCHLORIDE	Epidermal growth factor receptor erbB1 inhibitor	INHIBITOR	4	2004	194	0	700	346	832	ENSG00000197122	ENSP00000350941	CIDm00176870	CHEMBL1079742	Erlotinib hydrochloride | CP-358 | CP-358,774-01 | CP-358774-01 | OSI-774 | Tarceva
FOXO1	DOXORUBICIN HYDROCHLORIDE	DNA topoisomerase II alpha inhibitor	INHIBITOR	4	1974	0	0	700	455	832	ENSG00000150907	ENSP00000368880	CIDm00001690	CHEMBL359744	Doxorubicin hydrochloride | Doxorubicin liposomal complex of the hydrochloride | Liposomal doxorubicin hydrochloride | Adriamycin | Adriamycin pfs | Adriamycin Rdf | Caelyx | Doxil | Doxil (liposomal) | Doxorubicin hydrochloride (liposomal) | Myocet | Rubex | Doxorubicin HCl
FOXO1	DOXORUBICIN HYDROCHLORIDE	DNA inhibitor	INHIBITOR	4	1974	0	0	700	455	832	ENSG00000150907	ENSP00000368880	CIDm00001690	CHEMBL359744	Doxorubicin hydrochloride | Doxorubicin liposomal complex of the hydrochloride | Liposomal doxorubicin hydrochloride | Adriamycin | Adriamycin pfs | Adriamycin Rdf | Caelyx | Doxil | Doxil (liposomal) | Doxorubicin hydrochloride (liposomal) | Myocet | Rubex | Doxorubicin HCl
ESRRA	TROGLITAZONE	Peroxisome proliferator-activated receptor gamma agonist	AGONIST	4	1997	180	0	800	0	831	ENSG00000173153	ENSP00000000442	CIDm00005591	CHEMBL408	Troglitazone | Rezulin | CI-991 | CS-045 | GR-92132X | GR92132X | Prelay | Romozin
HDAC2	THEOPHYLLINE	Phosphodiesterase 4 inhibitor	INHIBITOR	4	1940	0	0	800	179	830	ENSG00000196591	ENSP00000430432	CIDm00002153	CHEMBL190	Theophylline | Dimethylxanthine | Theophylline monohydrate | NSC-2066 | Accurbron | Aerolate | Aerolate iii | Aerolate jr | Aerolate sr | Aquaphyllin | Bronkodyl | Duraphyl | Elixicon | Elixomin | Elixophyllin | Elixophyllin sr | Labid | Lanophyllin | Lasma | Nuelin | Nuelin sa | Nuelin sa-250 | Pro-vent | Quibron | Quibron-t | Quibron-t/sr | Respbid | Slo-bid | Slo-phyllin | Somophyllin-crt | So…
HDAC2	THEOPHYLLINE	Phosphodiesterase 3 inhibitor	INHIBITOR	4	1940	0	0	800	179	830	ENSG00000196591	ENSP00000430432	CIDm00002153	CHEMBL190	Theophylline | Dimethylxanthine | Theophylline monohydrate | NSC-2066 | Accurbron | Aerolate | Aerolate iii | Aerolate jr | Aerolate sr | Aquaphyllin | Bronkodyl | Duraphyl | Elixicon | Elixomin | Elixophyllin | Elixophyllin sr | Labid | Lanophyllin | Lasma | Nuelin | Nuelin sa | Nuelin sa-250 | Pro-vent | Quibron | Quibron-t | Quibron-t/sr | Respbid | Slo-bid | Slo-phyllin | Somophyllin-crt | So…
HDAC2	THEOPHYLLINE	Adenosine receptor antagonist	ANTAGONIST	4	1940	0	0	800	179	830	ENSG00000196591	ENSP00000430432	CIDm00002153	CHEMBL190	Theophylline | Dimethylxanthine | Theophylline monohydrate | NSC-2066 | Accurbron | Aerolate | Aerolate iii | Aerolate jr | Aerolate sr | Aquaphyllin | Bronkodyl | Duraphyl | Elixicon | Elixomin | Elixophyllin | Elixophyllin sr | Labid | Lanophyllin | Lasma | Nuelin | Nuelin sa | Nuelin sa-250 | Pro-vent | Quibron | Quibron-t | Quibron-t/sr | Respbid | Slo-bid | Slo-phyllin | Somophyllin-crt | So…
TP53	ACETYLCYSTEINE	Glutathione precursor	#N/A	4	1963	0	0	700	451	830	ENSG00000141510	ENSP00000269305	CIDm00000581	CHEMBL600	Acetylcysteine | N-acetyl-l-cysteine | 5052 | Rk-0202 | NSC-111180 | RK-0202 | A-cys | Acc-600 | Acetadote | Airbron | Cetylev | En-cys | Fabrol | Fluimucil | Fluimucil 600 | Fluimucil long | Fluimucil n | Ilube | Mucomyst | Mucosil | Mucosil-10 | Mucosil-20 | N-Acetyl-L-Cysteine | Oronac 600 | Parvolex | Respi-nac | Siran | Solmucol | Yournac
TP53	ACETYLCYSTEINE	Mycolytic	#N/A	4	1963	0	0	700	451	830	ENSG00000141510	ENSP00000269305	CIDm00000581	CHEMBL600	Acetylcysteine | N-acetyl-l-cysteine | 5052 | Rk-0202 | NSC-111180 | RK-0202 | A-cys | Acc-600 | Acetadote | Airbron | Cetylev | En-cys | Fabrol | Fluimucil | Fluimucil 600 | Fluimucil long | Fluimucil n | Ilube | Mucomyst | Mucosil | Mucosil-10 | Mucosil-20 | N-Acetyl-L-Cysteine | Oronac 600 | Parvolex | Respi-nac | Siran | Solmucol | Yournac
ESR1	CHLOROTRIANISENE	Estrogen receptor beta modulator	MODULATOR	4	1982	0	0	800	174	829	ENSG00000091831	ENSP00000206249	CIDm00011289	CHEMBL1200761	Chlorotrianisene | Chlortrianisestrol | Trianisestrol | NSC-10108 | Tace
PPARG	REPAGLINIDE	Sulfonylurea receptor 1, Kir6.2 blocker	BLOCKER	4	1997	0	0	800	165	828	ENSG00000132170	ENSP00000287820	CIDm00004547	CHEMBL1272	Repaglinide | Prandin | A10BX02 | AG-EE 623 ZW | AG-EE-623-ZW | AG-EE-623ZW | AGEE-623ZW | Enyglid | Novonorm
PPARG	GLIPIZIDE	Sulfonylurea receptor 1, Kir6.2 blocker	BLOCKER	4	1984	0	0	800	169	828	ENSG00000132170	ENSP00000287820	CIDm00003478	CHEMBL1073	Glipizide | CP-28,720 | CP-28720 | K 4024 | K-4024 | Glibenese | Glucotrol | Glucotrol xl | Minodiab 2.5 | Minodiab 5
NR3C1	RIMEXOLONE	Glucocorticoid receptor agonist	AGONIST	4	1994	0	0	800	167	828	ENSG00000113580	ENSP00000231509	CIDm00039507	CHEMBL1200617	Rimexolone | ORG 6216 | ORG-6216 | Vexol
NR3C1	AMCINONIDE	Glucocorticoid receptor agonist	AGONIST	4	1979	0	0	800	166	828	ENSG00000113580	ENSP00000231509	CIDm00002133	CHEMBL1200732	Amcinonide | CL 34699 | CL-34699 | Cyclocort
ESR1	OSPEMIFENE	Estrogen receptor modulator	MODULATOR	4	2013	0	0	800	169	828	ENSG00000091831	ENSP00000206249	CIDm00148127	CHEMBL2105395	Ospemifene | FC-1271 | FC-1271A | Osphena | Senshio
TP53	VINCRISTINE SULFATE	Tubulin inhibitor	INHIBITOR	4	1963	0	0	700	444	828	ENSG00000141510	ENSP00000269305	CIDm00005978	CHEMBL501867	Vincristine sulfate | 37231 | LILLY-37231 | NSC-67574 | Kyocristine | Leurocristine Sulfate | Marqibo kit | Oncovin | Vincasar | Vincasar pfs | Vincrex | Vincristine sulfate pfs
TP53	CARMUSTINE	Glutathione reductase inhibitor	INHIBITOR	4	1977	0	0	700	442	827	ENSG00000141510	ENSP00000269305	CIDm00002578	CHEMBL513	Carmustine | BCNU | DTI-015 | FDA-0345 | NSC-409962 | SK-27702 | SRI-1720 | Bicnu | Gliadel
TP53	CARMUSTINE	DNA inhibitor	INHIBITOR	4	1977	0	0	700	442	827	ENSG00000141510	ENSP00000269305	CIDm00002578	CHEMBL513	Carmustine | BCNU | DTI-015 | FDA-0345 | NSC-409962 | SK-27702 | SRI-1720 | Bicnu | Gliadel
TP53	CARMUSTINE	RNA inhibitor	INHIBITOR	4	1977	0	0	700	442	827	ENSG00000141510	ENSP00000269305	CIDm00002578	CHEMBL513	Carmustine | BCNU | DTI-015 | FDA-0345 | NSC-409962 | SK-27702 | SRI-1720 | Bicnu | Gliadel
PPARG	DEXIBUPROFEN	Cyclooxygenase inhibitor	INHIBITOR	4	#N/A	0	0	800	160	826	ENSG00000132170	ENSP00000287820	CIDm00003672	CHEMBL175	Dexibuprofen | IBU-TAB | Neoprofen | Rufen | Seractil
PPARG	IBUPROFEN	Cyclooxygenase inhibitor	INHIBITOR	4	1974	0	0	800	160	826	ENSG00000132170	ENSP00000287820	CIDm00003672	CHEMBL521	Ibuprofen | IB-100 | IP-82 | M01AE01 | NSC-256857 | RD 13621 | U-18,573 | U-18573 | Aches-n-pain | Advil | Advil liqui-gels | Advil migraine liqui-gels | Anadin joint pain | Anadin liquifast | Anadin period pain relief | Anadin ultra | Apsifen | Apsifen-f | Arthrofen 200 | Arthrofen 400 | Arthrofen 600 | Brufen ret | Caldolor | Cap-profen | Children's advil | Children's advil-flavored | Children'…
BRCA1	VELIPARIB	PARP 1, 2 and 3 inhibitor	INHIBITOR	3	#N/A	0	0	700	437	826	ENSG00000012048	ENSP00000418960	CIDm11842604	CHEMBL506871	Veliparib | ABT-888 | PARP-1 INHIBITOR ABT-888
TP53	METHOTREXATE SODIUM	Dihydrofolate reductase inhibitor	INHIBITOR	4	1953	0	0	700	435	825	ENSG00000141510	ENSP00000269305	CIDm00004112	CHEMBL3244648	Methotrexate sodium | Methotrexate disodium salt | ADX-2191 SODIUM | Abitrexate | Folex | Folex pfs | Methotrexate lpf | Methotrexate preservative free | Methotrexate sodium preservative free | Mexate | Mexate-aq | Mexate-aq preserved | Trexall | Xatmep
TP53	METHOTREXATE	Dihydrofolate reductase inhibitor	INHIBITOR	4	1953	0	0	700	435	825	ENSG00000141510	ENSP00000269305	CIDm00004112	CHEMBL34259	Methotrexate | Abitrexate | Amethopterin | Folex | Methylaminopterin | Mexate | Mexate-AQ | TCMDC-123832 | TCMDC-125488 | TCMDC-125858 | Trexall | ADX-2191 | CL 14377 | CL-14377 | EMT-25299 | NSC-740 | R-9985 | Ebetrex | Emtexate high-pot | Emtexate pf | Maxtrex | Metoject | Otrexup | Otrexup pfs | Rasuvo | Reditrex | Rheumatrex | Zlatal | R-methotrexate
RELA	ACETYLCYSTEINE	Glutathione precursor	#N/A	4	1963	0	0	800	146	824	ENSG00000173039	ENSP00000384273	CIDm00000581	CHEMBL600	Acetylcysteine | N-acetyl-l-cysteine | 5052 | Rk-0202 | NSC-111180 | RK-0202 | A-cys | Acc-600 | Acetadote | Airbron | Cetylev | En-cys | Fabrol | Fluimucil | Fluimucil 600 | Fluimucil long | Fluimucil n | Ilube | Mucomyst | Mucosil | Mucosil-10 | Mucosil-20 | N-Acetyl-L-Cysteine | Oronac 600 | Parvolex | Respi-nac | Siran | Solmucol | Yournac
RELA	ACETYLCYSTEINE	Mycolytic	#N/A	4	1963	0	0	800	146	824	ENSG00000173039	ENSP00000384273	CIDm00000581	CHEMBL600	Acetylcysteine | N-acetyl-l-cysteine | 5052 | Rk-0202 | NSC-111180 | RK-0202 | A-cys | Acc-600 | Acetadote | Airbron | Cetylev | En-cys | Fabrol | Fluimucil | Fluimucil 600 | Fluimucil long | Fluimucil n | Ilube | Mucomyst | Mucosil | Mucosil-10 | Mucosil-20 | N-Acetyl-L-Cysteine | Oronac 600 | Parvolex | Respi-nac | Siran | Solmucol | Yournac
PPARG	NATEGLINIDE	Sulfonylurea receptor 1, Kir6.2 blocker	BLOCKER	4	2000	0	0	800	144	823	ENSG00000132170	ENSP00000287820	CIDm00004443	CHEMBL783	Nateglinide | A-4166 | AY-4166 | AY4166 | DJN 608 | DJN-608 | SDZ DJN 608 | SDZ-DJN-608 | Starlix | Starsis
RARA	ADAPALENE	Retinoic acid receptor agonist	AGONIST	4	1996	140	0	800	0	823	ENSG00000131759	ENSP00000254066	CIDm00060164	CHEMBL1265	Adapalene | Differin | CD 271 | CD-271
NFKB2	ASPIRIN	Cyclooxygenase inhibitor	INHIBITOR	4	1950	0	0	800	141	823	ENSG00000077150	ENSP00000358983	CIDm00002244	CHEMBL25	Acetylsalicylic acid | Aspirin | Acetylsalicylic Acid | BAY1019036 | NSC-27223 | NSC-406186 | 8-hour bayer | Acetosalic Acid | Acetylsalic acid | Alka rapid | Anadin all night | Angettes 75 | Aspro clr | Bayer extra strength aspirin for migraine pain | Danamep | Disprin cv | Disprin direct | Durlaza | Ecotrin | Enprin | Equi-Prin | Gencardia | Levius | Max strgh aspro clr | Measurin | Micropirin …
MYC	FLUOROURACIL	Thymidylate synthase inhibitor	INHIBITOR	4	1962	0	0	700	424	822	ENSG00000136997	ENSP00000367207	CIDm00003385	CHEMBL185	Fluorouracil | 5-Fluorouracil | 5-FU | Fluracil | 5 FU | NSC-19893 | RO 2-9757 | RO-2-9757 | RO-29757 | 5.f.u. | Accusite | Actikerall | Adrucil | Carac | Efudex | Efudix | Fluoro-uracil roche | Fluoroplex | Tolak
MYC	FLUOROURACIL	DNA inhibitor	INHIBITOR	4	1962	0	0	700	424	822	ENSG00000136997	ENSP00000367207	CIDm00003385	CHEMBL185	Fluorouracil | 5-Fluorouracil | 5-FU | Fluracil | 5 FU | NSC-19893 | RO 2-9757 | RO-2-9757 | RO-29757 | 5.f.u. | Accusite | Actikerall | Adrucil | Carac | Efudex | Efudix | Fluoro-uracil roche | Fluoroplex | Tolak
MYC	FLUOROURACIL	RNA inhibitor	INHIBITOR	4	1962	0	0	700	424	822	ENSG00000136997	ENSP00000367207	CIDm00003385	CHEMBL185	Fluorouracil | 5-Fluorouracil | 5-FU | Fluracil | 5 FU | NSC-19893 | RO 2-9757 | RO-2-9757 | RO-29757 | 5.f.u. | Accusite | Actikerall | Adrucil | Carac | Efudex | Efudix | Fluoro-uracil roche | Fluoroplex | Tolak
ESR1	TRILOSTANE	3-beta-hydroxysteroid dehydrogenase/delta 5-->4-isomerase type II inhibitor	INHIBITOR	4	1984	0	0	800	110	816	ENSG00000091831	ENSP00000206249	CIDm00535161	CHEMBL1200907	Trilostane | WIN 24,540 | WIN-24540 | Modrastane | Modrenal
TP53	TOPOTECAN HYDROCHLORIDE	DNA topoisomerase I, mitochondrial inhibitor	INHIBITOR	4	1996	0	0	700	405	816	ENSG00000141510	ENSP00000269305	CIDm00005515	CHEMBL1607	Topotecan hydrochloride | Nogitecan hydrochloride | SK&F S-104864-A | SK&F-S-104864A | SK-S-104864-A | Hycamptin | Hycamtin | Topotecan
CDK2	DOXORUBICIN HYDROCHLORIDE	DNA topoisomerase II alpha inhibitor	INHIBITOR	4	1974	0	0	700	405	816	ENSG00000123374	ENSP00000266970	CIDm00001690	CHEMBL359744	Doxorubicin hydrochloride | Doxorubicin liposomal complex of the hydrochloride | Liposomal doxorubicin hydrochloride | Adriamycin | Adriamycin pfs | Adriamycin Rdf | Caelyx | Doxil | Doxil (liposomal) | Doxorubicin hydrochloride (liposomal) | Myocet | Rubex | Doxorubicin HCl
CDK2	DOXORUBICIN HYDROCHLORIDE	DNA inhibitor	INHIBITOR	4	1974	0	0	700	405	816	ENSG00000123374	ENSP00000266970	CIDm00001690	CHEMBL359744	Doxorubicin hydrochloride | Doxorubicin liposomal complex of the hydrochloride | Liposomal doxorubicin hydrochloride | Adriamycin | Adriamycin pfs | Adriamycin Rdf | Caelyx | Doxil | Doxil (liposomal) | Doxorubicin hydrochloride (liposomal) | Myocet | Rubex | Doxorubicin HCl
MLH1	FLUOROURACIL	Thymidylate synthase inhibitor	INHIBITOR	4	1962	0	0	700	404	816	ENSG00000076242	ENSP00000231790	CIDm00003385	CHEMBL185	Fluorouracil | 5-Fluorouracil | 5-FU | Fluracil | 5 FU | NSC-19893 | RO 2-9757 | RO-2-9757 | RO-29757 | 5.f.u. | Accusite | Actikerall | Adrucil | Carac | Efudex | Efudix | Fluoro-uracil roche | Fluoroplex | Tolak
MLH1	FLUOROURACIL	DNA inhibitor	INHIBITOR	4	1962	0	0	700	404	816	ENSG00000076242	ENSP00000231790	CIDm00003385	CHEMBL185	Fluorouracil | 5-Fluorouracil | 5-FU | Fluracil | 5 FU | NSC-19893 | RO 2-9757 | RO-2-9757 | RO-29757 | 5.f.u. | Accusite | Actikerall | Adrucil | Carac | Efudex | Efudix | Fluoro-uracil roche | Fluoroplex | Tolak
MLH1	FLUOROURACIL	RNA inhibitor	INHIBITOR	4	1962	0	0	700	404	816	ENSG00000076242	ENSP00000231790	CIDm00003385	CHEMBL185	Fluorouracil | 5-Fluorouracil | 5-FU | Fluracil | 5 FU | NSC-19893 | RO 2-9757 | RO-2-9757 | RO-29757 | 5.f.u. | Accusite | Actikerall | Adrucil | Carac | Efudex | Efudix | Fluoro-uracil roche | Fluoroplex | Tolak
ESR1	DIENESTROL	Estrogen receptor alpha agonist	AGONIST	4	1947	96	0	800	0	813	ENSG00000091831	ENSP00000206249	CIDm00003049	CHEMBL1018	Dienestrol | Estraguard | Hormofemin
NR3C1	URSODIOL	Bile acid receptor FXR agonist	AGONIST	4	1987	393	0	700	0	812	ENSG00000113580	ENSP00000231509	CIDm00005645	CHEMBL1551	Ursodeoxycholic acid | Ursodiol | Ursodesoxycholic acid | Ursonorm | NSC-683769 | Actigall | Cholurso | Destolit | Urdox | Urso | Urso 250 | Urso forte | Ursofalk | Ursogal
NR3C1	CHENODIOL	Bile acid receptor FXR agonist	AGONIST	4	1983	393	0	700	0	812	ENSG00000113580	ENSP00000231509	CIDm00005645	CHEMBL240597	Chenodeoxycholic acid | Chenodiol | Chenic acid | Chenodeoxycholate | NSC-657949 | Chendol 125 | Chendol 250 | Chenix | Chenocedon | Chenofalk | Combidol | Lithofalk | Xenbilox
JUN	TAMOXIFEN CITRATE	Estrogen receptor alpha modulator	MODULATOR	4	1977	0	0	700	376	807	ENSG00000177606	ENSP00000360266	CIDm00005376	CHEMBL786	Tamoxifen citrate | I.C.I.46474 CITRATE | ICI 46,474 | ICI-46474 | Emblon | Fentamox 10 | Fentamox 20 | Kentadex | Kessar | Kessar 10 | Kessar 20 | Noltam | Nolvadex | Nolvadex d | Nolvadex fte | Oestrifen-10 | Oestrifen-20 | Oestrifen-40 | Soltamox | Tamofen | Zynoplex
SMAD2	TRETINOIN	Retinoic acid receptor agonist	AGONIST	4	1971	0	0	700	370	805	ENSG00000175387	ENSP00000262160	CIDm00005538	CHEMBL38	Tretinoin | Retinoic acid | NSC-122758 | Acticin | Altreno | Atralin | Avita | Renova | Retin-a | Retin-a micro | Retin-a-micro | Tretin-X | Vesanoid
SMAD2	ISOTRETINOIN	Retinoic acid receptor agonist	AGONIST	4	1982	0	0	700	370	805	ENSG00000175387	ENSP00000262160	CIDm00005538	CHEMBL547	Isotretinoin | Retinoic acid 13-cis-form | 13 Cis-Retinoic Acid | PAT-001 | RO 4-3780 | RO-4-3780 | RO-43780 | Absorica | Absorica ld | Accutane | Amnesteem | Claravis | Isotrex | Myorisan | Roaccutane | Sotret | Zenatane
SMAD2	ALITRETINOIN	Retinoid receptor agonist	AGONIST	4	1999	0	0	700	370	805	ENSG00000175387	ENSP00000262160	CIDm00005538	CHEMBL705	Alitretinoin | Retinoic acid 9-cis-form | Panretin | AGN 192013 | AGN-192013 | ALRT-1057 | ALRT1057 | BAL-4079 | LG-100057 | LG100057 | LGD-1057 | LGD1057 | NSC-659772 | Toctino
JUN	ESTRADIOL	Estrogen receptor alpha agonist	AGONIST	4	1975	0	0	700	367	804	ENSG00000177606	ENSP00000360266	CIDm00000450	CHEMBL135	Estradiol | Estradiol hemihydrate | Agofollin | Alfatradiol | Depo-Estradiol | Destradiol | Dihydrotheelin | Dihydroxyestrin | Estrasorb | Gynergon | Gynoestryl | Oestradiol | NSC-20293 | NSC-9895 | WC-3011 | WC3011 | Adgyn estro | Alora | Aquagen | Bedol | Climara | Climara Pro | Dermestril 100 | Dermestril 25 | Dermestril 50 | Dermestril septem 25 | Dermestril septem 50 | Dermestril septem 75 |…
RXRA	TROGLITAZONE	Peroxisome proliferator-activated receptor gamma agonist	AGONIST	4	1997	180	0	700	242	802	ENSG00000186350	ENSP00000419692	CIDm00005591	CHEMBL408	Troglitazone | Rezulin | CI-991 | CS-045 | GR-92132X | GR92132X | Prelay | Romozin
HDAC6	BORTEZOMIB	26S proteosome inhibitor	INHIBITOR	4	2003	0	0	700	358	801	ENSG00000094631	ENSP00000334061	CIDm00093860	CHEMBL325041	Bortezomib | Bortezomib hydrate | Velcade | LDP-341 | NSC-681239 | PS-341
AHR	NIMODIPINE	Mineralocorticoid receptor antagonist	ANTAGONIST	4	1988	0	0	800	0	800	ENSG00000106546	ENSP00000242057	CIDm00004497	CHEMBL1428	Nimodipine | BAY E 9736 | BAY-E-9736 | Nimotop | Nymalize
AHR	NIMODIPINE	Voltage-gated L-type calcium channel blocker	BLOCKER	4	1988	0	0	800	0	800	ENSG00000106546	ENSP00000242057	CIDm00004497	CHEMBL1428	Nimodipine | BAY E 9736 | BAY-E-9736 | Nimotop | Nymalize
AHR	MEXILETINE HYDROCHLORIDE	Sodium channel alpha subunit blocker	BLOCKER	4	1985	0	0	800	0	800	ENSG00000106546	ENSP00000242057	CIDm00004178	CHEMBL1200606	Mexiletine hydrochloride | KO 1173 CL | KO-1173 | KO-1173 CL | KO-1173-CL | Mexitil | Mexitil p.l.
AHR	FLUTAMIDE	Androgen Receptor antagonist	ANTAGONIST	4	1989	0	0	800	0	800	ENSG00000106546	ENSP00000242057	CIDm00003397	CHEMBL806	Flutamide | NSC-215876 | SCH 13521 | SCH-13521 | Chimax | Drogenil | Eulexin
AHR	ATORVASTATIN CALCIUM	HMG-CoA reductase inhibitor	INHIBITOR	4	1996	0	0	800	0	800	ENSG00000106546	ENSP00000242057	CIDm00002250	CHEMBL393220	Atorvastatin calcium | Atorvastatin calcium hydrate | Atorvastatin calcium salt anhydrous | Atorvastatin calcium salt trihydrate | Atorvastatin calcium trihydrate | CI-981 | Lipitor
HIF1A	CARVEDILOL PHOSPHATE	Adrenergic receptor beta antagonist	ANTAGONIST	4	2006	0	0	800	0	800	ENSG00000100644	ENSP00000338018	CIDm00002585	CHEMBL1201167	Carvedilol phosphate | Carvedilol phosphate hydrate | Carvedilol phosphate hemihydrate | SK&F-105517-D | SKF 105517D | SKF-105517D | Coreg cr
HIF1A	CARVEDILOL PHOSPHATE	Adrenergic receptor alpha-1 antagonist	ANTAGONIST	4	2006	0	0	800	0	800	ENSG00000100644	ENSP00000338018	CIDm00002585	CHEMBL1201167	Carvedilol phosphate | Carvedilol phosphate hydrate | Carvedilol phosphate hemihydrate | SK&F-105517-D | SKF 105517D | SKF-105517D | Coreg cr
HIF1A	CARVEDILOL	Adrenergic receptor beta antagonist	ANTAGONIST	4	1995	0	0	800	0	800	ENSG00000100644	ENSP00000338018	CIDm00002585	CHEMBL723	Carvedilol | BM 14.190 | BM-14-190 | BM-14.190 | BM-14190 | C07AG02 | DQ-2466 | SKF-105517 | Coreg | Coreg CR | Eucardic 12.5 | Eucardic 25 | Eucardic 3.125 | Eucardic 6.25
HIF1A	CARVEDILOL	Adrenergic receptor alpha-1 antagonist	ANTAGONIST	4	1995	0	0	800	0	800	ENSG00000100644	ENSP00000338018	CIDm00002585	CHEMBL723	Carvedilol | BM 14.190 | BM-14-190 | BM-14.190 | BM-14190 | C07AG02 | DQ-2466 | SKF-105517 | Coreg | Coreg CR | Eucardic 12.5 | Eucardic 25 | Eucardic 3.125 | Eucardic 6.25
RING1	ADENOSINE PHOSPHATE	Unknown	#N/A	4	#N/A	0	0	800	0	800	ENSG00000204227	ENSP00000363787	CIDm00000224	CHEMBL752	Adenosine phosphate | 5'-adenylic acid | Adenosine Monophosphate | Vitamin b8 | A 5MP | A-5MP | NSC-20264 | Adenyl | My-b-den
RNF2	ADENOSINE PHOSPHATE	Unknown	#N/A	4	#N/A	0	0	800	0	800	ENSG00000121481	ENSP00000356480	CIDm00000224	CHEMBL752	Adenosine phosphate | 5'-adenylic acid | Adenosine Monophosphate | Vitamin b8 | A 5MP | A-5MP | NSC-20264 | Adenyl | My-b-den
PPARG	SULFASALAZINE	Arachidonate 5-lipoxygenase inhibitor	INHIBITOR	4	1950	0	0	800	0	800	ENSG00000132170	ENSP00000287820	CIDm05353980	CHEMBL421	Sulfasalazine | Salazosulfapyridine | Azulfidine | Salicylazosulfapyridine | Sulphasalazine | NSC-203730 | NSC-667219 | SAS-500 | Azulfidine EN | Azulfidine en-tabs | Colizine | S.a.s. | S.a.s.-500 | Salazopyrin | Salazopyrin e.c. | Salazopyrin-en | Ucine
PPARG	SULFASALAZINE	Cyclooxygenase inhibitor	INHIBITOR	4	1950	0	0	800	0	800	ENSG00000132170	ENSP00000287820	CIDm05353980	CHEMBL421	Sulfasalazine | Salazosulfapyridine | Azulfidine | Salicylazosulfapyridine | Sulphasalazine | NSC-203730 | NSC-667219 | SAS-500 | Azulfidine EN | Azulfidine en-tabs | Colizine | S.a.s. | S.a.s.-500 | Salazopyrin | Salazopyrin e.c. | Salazopyrin-en | Ucine
PPARG	ORANTINIB	Fibroblast growth factor receptor inhibitor	INHIBITOR	3	#N/A	0	0	800	0	800	ENSG00000132170	ENSP00000287820	CIDm00206042	CHEMBL274654	Orantinib | Su-6668 | NSC-702827 | SU-6668 | TSU-68
PPARG	ORANTINIB	Platelet-derived growth factor receptor inhibitor	INHIBITOR	3	#N/A	0	0	800	0	800	ENSG00000132170	ENSP00000287820	CIDm00206042	CHEMBL274654	Orantinib | Su-6668 | NSC-702827 | SU-6668 | TSU-68
PPARG	ORANTINIB	Vascular endothelial growth factor receptor 2 inhibitor	INHIBITOR	3	#N/A	0	0	800	0	800	ENSG00000132170	ENSP00000287820	CIDm00206042	CHEMBL274654	Orantinib | Su-6668 | NSC-702827 | SU-6668 | TSU-68
RXRB	ADAPALENE	Retinoic acid receptor agonist	AGONIST	4	1996	0	0	800	0	800	ENSG00000204231	ENSP00000363812	CIDm00060164	CHEMBL1265	Adapalene | Differin | CD 271 | CD-271
RXRB	ACITRETIN	Retinoid receptor agonist	AGONIST	4	1996	0	0	800	0	800	ENSG00000204231	ENSP00000363812	CIDm00041317	CHEMBL1131	Acitretin | Etretin | RO 10-1670 | RO 10-1670/000 | RO-101670000 | Neotigason | Soriatane
RXRB	TAZAROTENE	Retinoic acid receptor agonist	AGONIST	4	1997	0	0	800	0	800	ENSG00000204231	ENSP00000363812	CIDm00005381	CHEMBL1657	Tazarotene | AGN 190168 | AGN-190168 | Arazlo | Avage | Fabior | Tazorac | Zorac
RXRB	ETRETINATE	Retinoid receptor agonist	AGONIST	4	1986	0	0	800	0	800	ENSG00000204231	ENSP00000363812	CIDm00003312	CHEMBL464	Etretinate | RO 10-9359 | Ro-109359 | Tegison | Tigason
HDAC1	SODIUM PHENYLBUTYRATE	Glutamine sequestering agent	SEQUESTERING AGENT	4	1996	0	0	800	0	800	ENSG00000116478	ENSP00000362649	CIDm00004775	CHEMBL1746	Sodium phenylbutyrate | ACER-001 | AMX-0035 COMPONENT SODIUM PHENYLBUTYRATE | AMX0035 COMPONENT SODIUM PHENYLBUTYRATE | NSC-657802 | Ambutyrate | Ammonaps | Buphenyl | Pheburane
MED1	BECOCALCIDIOL	Vitamin D receptor agonist	AGONIST	2	#N/A	0	0	800	0	800	ENSG00000125686	ENSP00000300651	CIDm05289547	CHEMBL2104955	Becocalcidiol | Qrx-101 | 2MBisP | DP-006 | DP006 | QRX 101 | QRX-101
NR3C1	HALOBETASOL PROPIONATE	Glucocorticoid receptor agonist	AGONIST	4	1990	0	0	800	0	800	ENSG00000113580	ENSP00000231509	CIDm00048175	CHEMBL1200908	Ulobetasol | Ulobetasol propionate | Halobetasol propionate | BMY-30056 | CGP-14,458 | CGP-14458 | Bryhali | Lexette | Ultravate
NR3C1	HYDROCORTAMATE HYDROCHLORIDE	Glucocorticoid receptor agonist	AGONIST	4	1956	0	0	800	0	800	ENSG00000113580	ENSP00000231509	CIDm00031312	CHEMBL1200635	Hydrocortamate hydrochloride | Hydrocortamate chloride | Magnacort
NR3C1	DESONIDE	Glucocorticoid receptor agonist	AGONIST	4	1972	0	0	800	0	800	ENSG00000113580	ENSP00000231509	CIDm00012536	CHEMBL1201109	Desonide | Desonate | D-2083 | D2083 | Desowen | Tridesilon | Verdeso
NR3C1	MEDRYSONE	Glucocorticoid receptor agonist	AGONIST	4	1969	0	0	800	0	800	ENSG00000113580	ENSP00000231509	CIDm00004043	CHEMBL1201173	Medrysone | Hydroxymesterone | U-8471
NR3C1	FLUMETHASONE PIVALATE	Glucocorticoid receptor agonist	AGONIST	4	1982	0	0	800	0	800	ENSG00000113580	ENSP00000231509	CIDm00003376	CHEMBL1200877	Flumetasone pivalate | Flumethasone pivalate | Locorten | Locorten-vioform
NR3C1	DIFLUPREDNATE	Glucocorticoid receptor agonist	AGONIST	4	2008	0	0	800	0	800	ENSG00000113580	ENSP00000231509	CIDm00003060	CHEMBL1201749	Difluprednate | W 6309 | W-6309 | Durezol
ESR1	DROSPIRENONE	Mineralocorticoid receptor antagonist	ANTAGONIST	4	2001	0	0	800	0	800	ENSG00000091831	ENSP00000206249	CIDm00068873	CHEMBL1509	Drospirenone | ZK 30595 | ZK-30595 | Angeliq | Slynd
ESR1	DROSPIRENONE	Progesterone receptor agonist	AGONIST	4	2001	0	0	800	0	800	ENSG00000091831	ENSP00000206249	CIDm00068873	CHEMBL1509	Drospirenone | ZK 30595 | ZK-30595 | Angeliq | Slynd
ESR1	ETONOGESTREL	Progesterone receptor agonist	AGONIST	4	2001	0	0	800	0	800	ENSG00000091831	ENSP00000206249	CIDm00040976	CHEMBL1531	Etonogestrel | Implanon | ORG 3236 | ORG-3236 | Nexplanon
ESR1	DESOGESTREL	Progesterone receptor agonist	AGONIST	4	1992	0	0	800	0	800	ENSG00000091831	ENSP00000206249	CIDm00040973	CHEMBL1533	Desogestrel | ORG 2969 | ORG-2969 | Aizea | Cerazette | Cerelle | Desomono | Feanolla | Nacrez | Zelleta
ESR1	NORGESTIMATE	Progesterone receptor agonist	AGONIST	4	1989	0	0	800	0	800	ENSG00000091831	ENSP00000206249	CIDm00037083	CHEMBL1200934	Norgestimate | Dexnorgestrel acetime | ORF 10131 | ORF-10131 | RWJ 10131 | RWJ-10131
ESR1	MITOTANE	Cytochrome P450 11A1 inhibitor	INHIBITOR	4	1970	0	0	800	0	800	ENSG00000091831	ENSP00000206249	CIDm00004211	CHEMBL1670	Mitotane | O,p'-ddd | CB 313 | CB-313 | NSC-38721 | Lysodren | Opddd
ESR1	MITOTANE	Cytochrome P450 11B1 inhibitor	INHIBITOR	4	1970	0	0	800	0	800	ENSG00000091831	ENSP00000206249	CIDm00004211	CHEMBL1670	Mitotane | O,p'-ddd | CB 313 | CB-313 | NSC-38721 | Lysodren | Opddd
ESR1	DIETHYLSTILBESTROL DIPHOSPHATE	Estrogen receptor agonist	AGONIST	4	1982	0	0	800	0	800	ENSG00000091831	ENSP00000206249	CIDm00003416	CHEMBL1200598	Fosfestrol | Diethylstilbestrol diphosphate | Stilphostrol
ESR1	ALLYLESTRENOL	Estrogen receptor agonist	AGONIST	4	#N/A	0	0	800	0	800	ENSG00000091831	ENSP00000206249	CIDm00002096	CHEMBL2105618	Allylestrenol | Allyloestrenol | Gestanin
ESR1	ALLYLESTRENOL	Progesterone receptor agonist	AGONIST	4	#N/A	0	0	800	0	800	ENSG00000091831	ENSP00000206249	CIDm00002096	CHEMBL2105618	Allylestrenol | Allyloestrenol | Gestanin
ESR1	QUINESTROL	Estrogen receptor agonist	AGONIST	4	1982	0	0	800	0	800	ENSG00000091831	ENSP00000206249	CIDm00001451	CHEMBL1201165	Quinestrol | W 3566 | W-3566 | Estrovis
RELA	SCOPOLAMINE	Muscarinic acetylcholine receptor M1 antagonist	ANTAGONIST	4	1979	0	0	800	0	800	ENSG00000173039	ENSP00000384273	CIDm00005184	CHEMBL569713	Scopolamine | Isoptpo Hyoscine | Transderm scop
CHUK	SULFASALAZINE	Arachidonate 5-lipoxygenase inhibitor	INHIBITOR	4	1950	0	0	800	0	800	ENSG00000213341	ENSP00000359424	CIDm05353980	CHEMBL421	Sulfasalazine | Salazosulfapyridine | Azulfidine | Salicylazosulfapyridine | Sulphasalazine | NSC-203730 | NSC-667219 | SAS-500 | Azulfidine EN | Azulfidine en-tabs | Colizine | S.a.s. | S.a.s.-500 | Salazopyrin | Salazopyrin e.c. | Salazopyrin-en | Ucine
CHUK	SULFASALAZINE	Cyclooxygenase inhibitor	INHIBITOR	4	1950	0	0	800	0	800	ENSG00000213341	ENSP00000359424	CIDm05353980	CHEMBL421	Sulfasalazine | Salazosulfapyridine | Azulfidine | Salicylazosulfapyridine | Sulphasalazine | NSC-203730 | NSC-667219 | SAS-500 | Azulfidine EN | Azulfidine en-tabs | Colizine | S.a.s. | S.a.s.-500 | Salazopyrin | Salazopyrin e.c. | Salazopyrin-en | Ucine
CHUK	AMINOSALICYLIC ACID	Dihydrofolate reductase inhibitor	INHIBITOR	4	1950	0	0	800	0	800	ENSG00000213341	ENSP00000359424	CIDm00004649	CHEMBL1169	4-aminosalicylic acid | Aminosalicylic acid | Aminosalicylic acid resin complex | P-aminosalicylic acid | Para-aminosalicylic acid | Pas | Paskalium | Teebacin | NSC-2083 | Granupas | Parasal | Paser | Rezipas | Aminosalicylic Acid
CHUK	AMINOSALICYLATE POTASSIUM	Dihydrofolate reductase inhibitor	INHIBITOR	4	1955	0	0	800	0	800	ENSG00000213341	ENSP00000359424	CIDm00004649	CHEMBL1200584	Potassium aminosalicylate | Paskalium | Aminosalicylate potassium
CHUK	AMINOSALICYLATE SODIUM	Dihydrofolate reductase inhibitor	INHIBITOR	4	1950	0	0	800	0	800	ENSG00000213341	ENSP00000359424	CIDm00004649	CHEMBL2096646	Aminosalicylate sodium | Sodium Aminosalicylate | Aminosalyle sodium | P.a.s. sodium | Parasal sodium | Sodium aminosalicylate | Sodium p.a.s. | Teebacin
CHUK	MESALAMINE	Arachidonate 5-lipoxygenase inhibitor	INHIBITOR	4	1987	0	0	800	0	800	ENSG00000213341	ENSP00000359424	CIDm00004075	CHEMBL704	Mesalazine | Mesalazine | Mesalamine | Fisalamine | MAX-002 | NSC-38877 | Apriso | Asacol | Asacol hd | Canasa | Coltec ec | Delzicol | Ipocol | Lialda | Mesren mr | Mezavant xl | Octasa | Pentasa | Pentasa sr | Rowasa | Salofalk | Sfrowasa
CHUK	MESALAMINE	Peroxisome proliferator-activated receptor gamma agonist	AGONIST	4	1987	0	0	800	0	800	ENSG00000213341	ENSP00000359424	CIDm00004075	CHEMBL704	Mesalazine | Mesalazine | Mesalamine | Fisalamine | MAX-002 | NSC-38877 | Apriso | Asacol | Asacol hd | Canasa | Coltec ec | Delzicol | Ipocol | Lialda | Mesren mr | Mezavant xl | Octasa | Pentasa | Pentasa sr | Rowasa | Salofalk | Sfrowasa
CHUK	MESALAMINE	Cyclooxygenase inhibitor	INHIBITOR	4	1987	0	0	800	0	800	ENSG00000213341	ENSP00000359424	CIDm00004075	CHEMBL704	Mesalazine | Mesalazine | Mesalamine | Fisalamine | MAX-002 | NSC-38877 | Apriso | Asacol | Asacol hd | Canasa | Coltec ec | Delzicol | Ipocol | Lialda | Mesren mr | Mezavant xl | Octasa | Pentasa | Pentasa sr | Rowasa | Salofalk | Sfrowasa
CHUK	ACETYLCYSTEINE	Glutathione precursor	#N/A	4	1963	0	0	800	0	800	ENSG00000213341	ENSP00000359424	CIDm00000581	CHEMBL600	Acetylcysteine | N-acetyl-l-cysteine | 5052 | Rk-0202 | NSC-111180 | RK-0202 | A-cys | Acc-600 | Acetadote | Airbron | Cetylev | En-cys | Fabrol | Fluimucil | Fluimucil 600 | Fluimucil long | Fluimucil n | Ilube | Mucomyst | Mucosil | Mucosil-10 | Mucosil-20 | N-Acetyl-L-Cysteine | Oronac 600 | Parvolex | Respi-nac | Siran | Solmucol | Yournac
CHUK	ACETYLCYSTEINE	Mycolytic	#N/A	4	1963	0	0	800	0	800	ENSG00000213341	ENSP00000359424	CIDm00000581	CHEMBL600	Acetylcysteine | N-acetyl-l-cysteine | 5052 | Rk-0202 | NSC-111180 | RK-0202 | A-cys | Acc-600 | Acetadote | Airbron | Cetylev | En-cys | Fabrol | Fluimucil | Fluimucil 600 | Fluimucil long | Fluimucil n | Ilube | Mucomyst | Mucosil | Mucosil-10 | Mucosil-20 | N-Acetyl-L-Cysteine | Oronac 600 | Parvolex | Respi-nac | Siran | Solmucol | Yournac
HDAC2	OXTRIPHYLLINE	Phosphodiesterase 4 inhibitor	INHIBITOR	4	1981	0	0	800	0	800	ENSG00000196591	ENSP00000430432	CIDm00020585	CHEMBL1200434	Choline theophyllinate | Oxtriphylline | Choline theophylline | Choledyl | Choledyl sa | Oxtriphylline pediatric | Sabidal
HDAC2	OXTRIPHYLLINE	Phosphodiesterase 3 inhibitor	INHIBITOR	4	1981	0	0	800	0	800	ENSG00000196591	ENSP00000430432	CIDm00020585	CHEMBL1200434	Choline theophyllinate | Oxtriphylline | Choline theophylline | Choledyl | Choledyl sa | Oxtriphylline pediatric | Sabidal
HDAC2	OXTRIPHYLLINE	Adenosine receptor antagonist	ANTAGONIST	4	1981	0	0	800	0	800	ENSG00000196591	ENSP00000430432	CIDm00020585	CHEMBL1200434	Choline theophyllinate | Oxtriphylline | Choline theophylline | Choledyl | Choledyl sa | Oxtriphylline pediatric | Sabidal
HDAC2	AMINOPHYLLINE	Phosphodiesterase 4 inhibitor	INHIBITOR	4	1940	0	0	800	0	800	ENSG00000196591	ENSP00000430432	CIDm00009433	CHEMBL1370561	Aminophylline | Theophyllamine | Theophylline ethylenediamine | NSC-7919 | Aminophyllin | Aminophylline dye free | Aminophylline In Sodium Chloride | Ammophyllin | Amnivent-225 sr | Amnivent-350 sr | Peterphyllin | Phyllocontin | Somophyllin | Somophyllin-df | Truphylline
HDAC2	AMINOPHYLLINE	Phosphodiesterase 3 inhibitor	INHIBITOR	4	1940	0	0	800	0	800	ENSG00000196591	ENSP00000430432	CIDm00009433	CHEMBL1370561	Aminophylline | Theophyllamine | Theophylline ethylenediamine | NSC-7919 | Aminophyllin | Aminophylline dye free | Aminophylline In Sodium Chloride | Ammophyllin | Amnivent-225 sr | Amnivent-350 sr | Peterphyllin | Phyllocontin | Somophyllin | Somophyllin-df | Truphylline
HDAC2	AMINOPHYLLINE	Adenosine receptor antagonist	ANTAGONIST	4	1940	0	0	800	0	800	ENSG00000196591	ENSP00000430432	CIDm00009433	CHEMBL1370561	Aminophylline | Theophyllamine | Theophylline ethylenediamine | NSC-7919 | Aminophyllin | Aminophylline dye free | Aminophylline In Sodium Chloride | Ammophyllin | Amnivent-225 sr | Amnivent-350 sr | Peterphyllin | Phyllocontin | Somophyllin | Somophyllin-df | Truphylline
HDAC2	LOVASTATIN	HMG-CoA reductase inhibitor	INHIBITOR	4	1987	0	0	800	0	800	ENSG00000196591	ENSP00000430432	CIDm00003962	CHEMBL503	Lovastatin | Mevinolin | C10AA02 | L-154803 | MK-803 | Altoprev | Mevacor | Mevinacor | Mevinacor 10 | Mevinacor 40 | Simvastatin impurity, lovastatin-
JUN	IRBESARTAN	Type-1 angiotensin II receptor antagonist	ANTAGONIST	4	1997	0	0	800	0	800	ENSG00000177606	ENSP00000360266	CIDm00003749	CHEMBL1513	Irbesartan | BMS-186295 | SR 47436 | SR-47436 | Aprovel | Avapro | Ifirmasta | Karvea | Sabervel
NCOA1	INDEGLITAZAR	Peroxisome proliferator-activated receptor agonist	AGONIST	2	#N/A	0	0	800	0	800	ENSG00000084676	ENSP00000320940	CIDm11395145	CHEMBL1232583	Indeglitazar | PPM-204
NCOA1	GW590735	Peroxisome proliferator-activated receptor alpha agonist	AGONIST	2	#N/A	0	0	800	0	800	ENSG00000084676	ENSP00000320940	CIDm09956726	CHEMBL219586	Gw590735 | GW590735
NCOA1	ALEGLITAZAR	Peroxisome proliferator-activated receptor alpha agonist	AGONIST	3	#N/A	0	0	800	0	800	ENSG00000084676	ENSP00000320940	CIDm09910951	CHEMBL519504	Aleglitazar | Ro-0728804 | R-1439 | R1439 | RO-0728804 | RO0728804
NCOA1	ALEGLITAZAR	Peroxisome proliferator-activated receptor gamma agonist	AGONIST	3	#N/A	0	0	800	0	800	ENSG00000084676	ENSP00000320940	CIDm09910951	CHEMBL519504	Aleglitazar | Ro-0728804 | R-1439 | R1439 | RO-0728804 | RO0728804
NCOA1	PRINABEREL	Estrogen receptor beta agonist	AGONIST	2	#N/A	0	0	800	0	800	ENSG00000084676	ENSP00000320940	CIDm05326893	CHEMBL450940	Prinaberel | ERB-041 | PF-00913086
RARA	ACITRETIN	Retinoid receptor agonist	AGONIST	4	1996	0	0	800	0	800	ENSG00000131759	ENSP00000254066	CIDm00041317	CHEMBL1131	Acitretin | Etretin | RO 10-1670 | RO 10-1670/000 | RO-101670000 | Neotigason | Soriatane
RARA	ETRETINATE	Retinoid receptor agonist	AGONIST	4	1986	0	0	800	0	800	ENSG00000131759	ENSP00000254066	CIDm00003312	CHEMBL464	Etretinate | RO 10-9359 | Ro-109359 | Tegison | Tigason
RXRA	ADAPALENE	Retinoic acid receptor agonist	AGONIST	4	1996	0	0	800	0	800	ENSG00000186350	ENSP00000419692	CIDm00060164	CHEMBL1265	Adapalene | Differin | CD 271 | CD-271
RXRA	ACITRETIN	Retinoid receptor agonist	AGONIST	4	1996	0	0	800	0	800	ENSG00000186350	ENSP00000419692	CIDm00041317	CHEMBL1131	Acitretin | Etretin | RO 10-1670 | RO 10-1670/000 | RO-101670000 | Neotigason | Soriatane
RXRA	ETRETINATE	Retinoid receptor agonist	AGONIST	4	1986	0	0	800	0	800	ENSG00000186350	ENSP00000419692	CIDm00003312	CHEMBL464	Etretinate | RO 10-9359 | Ro-109359 | Tegison | Tigason
RXRA	SDX-101	Retinoid X receptor alpha modulator	MODULATOR	2	#N/A	0	0	800	0	800	ENSG00000186350	ENSP00000419692	CIDm00003308	CHEMBL1716091	Sdx-101 | KS-1056 | RAK-593 | SDX-101
RXRA	ETODOLAC	Cyclooxygenase-2 inhibitor	INHIBITOR	4	1991	0	0	800	0	800	ENSG00000186350	ENSP00000419692	CIDm00003308	CHEMBL622	Etodolac | Etodolic acid | AY-24,236 | AY-24-236 | AY-24236 | NIH-9918 | NSC-282126 | Ebretin | Etolyn | Etopan xl | Lodine | Lodine sr | Lodine xl | Ramodar
HSP90AA1	NEDOCROMIL SODIUM	Unknown	#N/A	4	1992	0	0	800	0	800	ENSG00000080824	ENSP00000335153	CIDm00050294	CHEMBL915	Nedocromil sodium | FPL 59002KP | FPL-59002KP | Alocril | Rapitil | Tilade | Tilarin
HSPA5	ASPIRIN	Cyclooxygenase inhibitor	INHIBITOR	4	1950	0	0	800	0	800	ENSG00000044574	ENSP00000324173	CIDm00002244	CHEMBL25	Acetylsalicylic acid | Aspirin | Acetylsalicylic Acid | BAY1019036 | NSC-27223 | NSC-406186 | 8-hour bayer | Acetosalic Acid | Acetylsalic acid | Alka rapid | Anadin all night | Angettes 75 | Aspro clr | Bayer extra strength aspirin for migraine pain | Danamep | Disprin cv | Disprin direct | Durlaza | Ecotrin | Enprin | Equi-Prin | Gencardia | Levius | Max strgh aspro clr | Measurin | Micropirin …
CDK2	BOSUTINIB	Tyrosine-protein kinase ABL inhibitor	INHIBITOR	4	2010	0	0	800	0	800	ENSG00000123374	ENSP00000266970	CIDm05328940	CHEMBL288441	Bosutinib | Bosutinib monohydrate | SK-606 | SKI-606 | Bosulif
CDK2	BOSUTINIB	Tyrosine-protein kinase SRC inhibitor	INHIBITOR	4	2010	0	0	800	0	800	ENSG00000123374	ENSP00000266970	CIDm05328940	CHEMBL288441	Bosutinib | Bosutinib monohydrate | SK-606 | SKI-606 | Bosulif
CDK2	BOSUTINIB	Tyrosine-protein kinase HCK inhibitor	INHIBITOR	4	2010	0	0	800	0	800	ENSG00000123374	ENSP00000266970	CIDm05328940	CHEMBL288441	Bosutinib | Bosutinib monohydrate | SK-606 | SKI-606 | Bosulif
CDK2	BOSUTINIB	Tyrosine-protein kinase Lyn inhibitor	INHIBITOR	4	2010	0	0	800	0	800	ENSG00000123374	ENSP00000266970	CIDm05328940	CHEMBL288441	Bosutinib | Bosutinib monohydrate | SK-606 | SKI-606 | Bosulif
CDK2	BOSUTINIB	Bcr/Abl fusion protein	INHIBITOR	4	2010	0	0	800	0	800	ENSG00000123374	ENSP00000266970	CIDm05328940	CHEMBL288441	Bosutinib | Bosutinib monohydrate | SK-606 | SKI-606 | Bosulif
CDK2	ENMD-981693	Serine/threonine-protein kinase Aurora-A inhibitor	INHIBITOR	2	#N/A	0	0	800	0	800	ENSG00000123374	ENSP00000266970	CIDm05327686	CHEMBL52885	Enmd-981693 | ENMD 981693 | ENMD-2076 | ENMD-981693 | MKC-1 | R-440 | Ro-317453
CDK2	ENMD-981693	Tyrosine-protein kinase receptor FLT3 inhibitor	INHIBITOR	2	#N/A	0	0	800	0	800	ENSG00000123374	ENSP00000266970	CIDm05327686	CHEMBL52885	Enmd-981693 | ENMD 981693 | ENMD-2076 | ENMD-981693 | MKC-1 | R-440 | Ro-317453
CDK2	ENMD-981693	SRC inhibitor	INHIBITOR	2	#N/A	0	0	800	0	800	ENSG00000123374	ENSP00000266970	CIDm05327686	CHEMBL52885	Enmd-981693 | ENMD 981693 | ENMD-2076 | ENMD-981693 | MKC-1 | R-440 | Ro-317453
CDK2	ENMD-981693	Vascular endothelial growth factor receptor 2 inhibitor	INHIBITOR	2	#N/A	0	0	800	0	800	ENSG00000123374	ENSP00000266970	CIDm05327686	CHEMBL52885	Enmd-981693 | ENMD 981693 | ENMD-2076 | ENMD-981693 | MKC-1 | R-440 | Ro-317453
CDK2	ENMD-981693	Fibroblast growth factor receptor inhibitor	INHIBITOR	2	#N/A	0	0	800	0	800	ENSG00000123374	ENSP00000266970	CIDm05327686	CHEMBL52885	Enmd-981693 | ENMD 981693 | ENMD-2076 | ENMD-981693 | MKC-1 | R-440 | Ro-317453
CDK2	ENMD-981693	Platelet-derived growth factor receptor inhibitor	INHIBITOR	2	#N/A	0	0	800	0	800	ENSG00000123374	ENSP00000266970	CIDm05327686	CHEMBL52885	Enmd-981693 | ENMD 981693 | ENMD-2076 | ENMD-981693 | MKC-1 | R-440 | Ro-317453
NFKB1	THALIDOMIDE	CRL4(CRBN) E3 ubiquitin ligase inhibitor	INHIBITOR	4	1998	0	0	800	0	800	ENSG00000109320	ENSP00000226574	CIDm00005426	CHEMBL468	Thalidomide | Thalidomide | K-17 | NSC-527179 | NSC-66847 | Talidex | Thalomid
HDAC3	CARBAMAZEPINE	Sodium channel alpha subunit blocker	BLOCKER	4	1968	0	0	800	0	800	ENSG00000171720	ENSP00000302967	CIDm00002554	CHEMBL108	Carbamazepine | G-32883 | GEIGY 32883 | NSC-169864 | Arbil mr | Carbagen sr | Carbatrol | Carnexiv | Epimaz | Epimaz ret | Epitol | Equetro | Sirtal ret | Tegretol | Tegretol chewtab | Tegretol prolonged release | Tegretol Xr | Tegretol-xr | Teril | Teril ret | Timonil 200 ret | Timonil 400 ret
TRIM32	ADENOSINE PHOSPHATE	Unknown	#N/A	4	#N/A	0	0	800	0	800	ENSG00000119401	ENSP00000363095	CIDm00000224	CHEMBL752	Adenosine phosphate | 5'-adenylic acid | Adenosine Monophosphate | Vitamin b8 | A 5MP | A-5MP | NSC-20264 | Adenyl | My-b-den
IL6ST	TOFOGLIFLOZIN	Sodium/glucose cotransporter 2 inhibitor	INHIBITOR	3	#N/A	0	0	800	0	800	ENSG00000134352	ENSP00000338799	CIDm11567213	CHEMBL2105711	Tofogliflozin | Tofogliflozin hydrate | Tofogliflozin monohydrate | CSG 452 | CSG-452 | CSG452 | R-7201 | RO-4998452 | RO4998452
STAT3	ACITRETIN	Retinoid receptor agonist	AGONIST	4	1996	0	0	800	0	800	ENSG00000168610	ENSP00000264657	CIDm00041317	CHEMBL1131	Acitretin | Etretin | RO 10-1670 | RO 10-1670/000 | RO-101670000 | Neotigason | Soriatane
NFKB2	TEGLARINAD CHLORIDE	Nicotinamide phosphoribosyltransferase inhibitor	INHIBITOR	1	#N/A	0	0	800	0	800	ENSG00000077150	ENSP00000358983	CIDm09961434	CHEMBL190412	Teglarinad chloride | EB-1627 | EB1627 | GMX-1777 | GMX1777
NFKB2	SULFASALAZINE	Arachidonate 5-lipoxygenase inhibitor	INHIBITOR	4	1950	0	0	800	0	800	ENSG00000077150	ENSP00000358983	CIDm05353980	CHEMBL421	Sulfasalazine | Salazosulfapyridine | Azulfidine | Salicylazosulfapyridine | Sulphasalazine | NSC-203730 | NSC-667219 | SAS-500 | Azulfidine EN | Azulfidine en-tabs | Colizine | S.a.s. | S.a.s.-500 | Salazopyrin | Salazopyrin e.c. | Salazopyrin-en | Ucine
NFKB2	SULFASALAZINE	Cyclooxygenase inhibitor	INHIBITOR	4	1950	0	0	800	0	800	ENSG00000077150	ENSP00000358983	CIDm05353980	CHEMBL421	Sulfasalazine | Salazosulfapyridine | Azulfidine | Salicylazosulfapyridine | Sulphasalazine | NSC-203730 | NSC-667219 | SAS-500 | Azulfidine EN | Azulfidine en-tabs | Colizine | S.a.s. | S.a.s.-500 | Salazopyrin | Salazopyrin e.c. | Salazopyrin-en | Ucine
NFKB2	GLUCOSAMINE	Supplement	#N/A	4	#N/A	0	0	800	0	800	ENSG00000077150	ENSP00000358983	CIDm00000739	CHEMBL493287	Glucosamine
BARD1	ADENOSINE PHOSPHATE	Unknown	#N/A	4	#N/A	0	0	800	0	800	ENSG00000138376	ENSP00000260947	CIDm00000224	CHEMBL752	Adenosine phosphate | 5'-adenylic acid | Adenosine Monophosphate | Vitamin b8 | A 5MP | A-5MP | NSC-20264 | Adenyl | My-b-den
ESR2	TRILOSTANE	3-beta-hydroxysteroid dehydrogenase/delta 5-->4-isomerase type II inhibitor	INHIBITOR	4	1984	0	0	800	0	800	ENSG00000140009	ENSP00000343925	CIDm00535161	CHEMBL1200907	Trilostane | WIN 24,540 | WIN-24540 | Modrastane | Modrenal
TP53	CYTARABINE	DNA inhibitor	INHIBITOR	4	1969	0	0	700	348	798	ENSG00000141510	ENSP00000269305	CIDm00000596	CHEMBL803	Cytarabine | Ara-cytidine | Arabinosyl cytosine | NSC-287459 | U-19,920 | U-19920 | Alexan | Alexan 100 | Cytosar | Cytosar-u | Depocyt | Depocyte | Tarabine Pfs
TP53	CYTARABINE	RNA inhibitor	INHIBITOR	4	1969	0	0	700	348	798	ENSG00000141510	ENSP00000269305	CIDm00000596	CHEMBL803	Cytarabine | Ara-cytidine | Arabinosyl cytosine | NSC-287459 | U-19,920 | U-19920 | Alexan | Alexan 100 | Cytosar | Cytosar-u | Depocyt | Depocyte | Tarabine Pfs
TP53	CYTARABINE	DNA polymerase (alpha/delta/epsilon) inhibitor	INHIBITOR	4	1969	0	0	700	348	798	ENSG00000141510	ENSP00000269305	CIDm00000596	CHEMBL803	Cytarabine | Ara-cytidine | Arabinosyl cytosine | NSC-287459 | U-19,920 | U-19920 | Alexan | Alexan 100 | Cytosar | Cytosar-u | Depocyt | Depocyte | Tarabine Pfs
SMAD3	TRETINOIN	Retinoic acid receptor agonist	AGONIST	4	1971	0	0	700	341	796	ENSG00000166949	ENSP00000332973	CIDm00005538	CHEMBL38	Tretinoin | Retinoic acid | NSC-122758 | Acticin | Altreno | Atralin | Avita | Renova | Retin-a | Retin-a micro | Retin-a-micro | Tretin-X | Vesanoid
SMAD3	ISOTRETINOIN	Retinoic acid receptor agonist	AGONIST	4	1982	0	0	700	341	796	ENSG00000166949	ENSP00000332973	CIDm00005538	CHEMBL547	Isotretinoin | Retinoic acid 13-cis-form | 13 Cis-Retinoic Acid | PAT-001 | RO 4-3780 | RO-4-3780 | RO-43780 | Absorica | Absorica ld | Accutane | Amnesteem | Claravis | Isotrex | Myorisan | Roaccutane | Sotret | Zenatane
SMAD3	ALITRETINOIN	Retinoid receptor agonist	AGONIST	4	1999	0	0	700	341	796	ENSG00000166949	ENSP00000332973	CIDm00005538	CHEMBL705	Alitretinoin | Retinoic acid 9-cis-form | Panretin | AGN 192013 | AGN-192013 | ALRT-1057 | ALRT1057 | BAL-4079 | LG-100057 | LG100057 | LGD-1057 | LGD1057 | NSC-659772 | Toctino
BCAR1	TAMOXIFEN CITRATE	Estrogen receptor alpha modulator	MODULATOR	4	1977	0	0	700	338	795	ENSG00000050820	ENSP00000391669	CIDm00005376	CHEMBL786	Tamoxifen citrate | I.C.I.46474 CITRATE | ICI 46,474 | ICI-46474 | Emblon | Fentamox 10 | Fentamox 20 | Kentadex | Kessar | Kessar 10 | Kessar 20 | Noltam | Nolvadex | Nolvadex d | Nolvadex fte | Oestrifen-10 | Oestrifen-20 | Oestrifen-40 | Soltamox | Tamofen | Zynoplex
TP53	CYCLOHEXIMIDE	80S Ribosome inhibitor	INHIBITOR	0	#N/A	0	0	700	320	789	ENSG00000141510	ENSP00000269305	CIDm00002900	CHEMBL123292	Cicloheximide | Cycloheximide | TCMDC-125838 | GNF-Pf-5118 | NSC-171
JUN	ACETYLCYSTEINE	Glutathione precursor	#N/A	4	1963	0	0	700	320	789	ENSG00000177606	ENSP00000360266	CIDm00000581	CHEMBL600	Acetylcysteine | N-acetyl-l-cysteine | 5052 | Rk-0202 | NSC-111180 | RK-0202 | A-cys | Acc-600 | Acetadote | Airbron | Cetylev | En-cys | Fabrol | Fluimucil | Fluimucil 600 | Fluimucil long | Fluimucil n | Ilube | Mucomyst | Mucosil | Mucosil-10 | Mucosil-20 | N-Acetyl-L-Cysteine | Oronac 600 | Parvolex | Respi-nac | Siran | Solmucol | Yournac
JUN	ACETYLCYSTEINE	Mycolytic	#N/A	4	1963	0	0	700	320	789	ENSG00000177606	ENSP00000360266	CIDm00000581	CHEMBL600	Acetylcysteine | N-acetyl-l-cysteine | 5052 | Rk-0202 | NSC-111180 | RK-0202 | A-cys | Acc-600 | Acetadote | Airbron | Cetylev | En-cys | Fabrol | Fluimucil | Fluimucil 600 | Fluimucil long | Fluimucil n | Ilube | Mucomyst | Mucosil | Mucosil-10 | Mucosil-20 | N-Acetyl-L-Cysteine | Oronac 600 | Parvolex | Respi-nac | Siran | Solmucol | Yournac
STAT3	GEMCITABINE HYDROCHLORIDE	Ribonucleoside-diphosphate reductase RR1 inhibitor	INHIBITOR	4	1996	0	0	700	319	789	ENSG00000168610	ENSP00000264657	CIDm00003461	CHEMBL1637	Gemcitabine hydrochloride | Gemzar | LY-188011 | LY-188011 HYDROCHLORIDE | LY188011 HYDROCHLORIDE | Infugem
STAT3	GEMCITABINE HYDROCHLORIDE	DNA polymerase (alpha/delta/epsilon) inhibitor	INHIBITOR	4	1996	0	0	700	319	789	ENSG00000168610	ENSP00000264657	CIDm00003461	CHEMBL1637	Gemcitabine hydrochloride | Gemzar | LY-188011 | LY-188011 HYDROCHLORIDE | LY188011 HYDROCHLORIDE | Infugem
BRCA1	INIPARIB	Reactive nitro radical	#N/A	3	#N/A	0	0	700	313	787	ENSG00000012048	ENSP00000418960	CIDm09796068	CHEMBL1170047	Iniparib | BSI-201
NR3C1	DOXORUBICIN HYDROCHLORIDE	DNA topoisomerase II alpha inhibitor	INHIBITOR	4	1974	0	0	700	308	786	ENSG00000113580	ENSP00000231509	CIDm00001690	CHEMBL359744	Doxorubicin hydrochloride | Doxorubicin liposomal complex of the hydrochloride | Liposomal doxorubicin hydrochloride | Adriamycin | Adriamycin pfs | Adriamycin Rdf | Caelyx | Doxil | Doxil (liposomal) | Doxorubicin hydrochloride (liposomal) | Myocet | Rubex | Doxorubicin HCl
NR3C1	DOXORUBICIN HYDROCHLORIDE	DNA inhibitor	INHIBITOR	4	1974	0	0	700	308	786	ENSG00000113580	ENSP00000231509	CIDm00001690	CHEMBL359744	Doxorubicin hydrochloride | Doxorubicin liposomal complex of the hydrochloride | Liposomal doxorubicin hydrochloride | Adriamycin | Adriamycin pfs | Adriamycin Rdf | Caelyx | Doxil | Doxil (liposomal) | Doxorubicin hydrochloride (liposomal) | Myocet | Rubex | Doxorubicin HCl
JUN	DOPAMINE HYDROCHLORIDE	Beta-1 adrenergic receptor agonist	AGONIST	4	1974	0	0	700	308	786	ENSG00000177606	ENSP00000360266	CIDm00000681	CHEMBL1557	Dopamine hydrochloride | ASL-279 | NSC-169105 | Dopamin-Natterman | Dopmin | Dynatra | Intropin | Sabax Dopamin | Selectajet
DNMT3B	ETOPOSIDE	DNA topoisomerase II inhibitor	INHIBITOR	4	1983	0	0	700	310	786	ENSG00000088305	ENSP00000328547	CIDm00003310	CHEMBL44657	Etoposide | NSC-141540 | VP-16-213 | Toposar | Vepesid | Etoposide resolution mixture
STAT3	DASATINIB	Tyrosine-protein kinase ABL inhibitor	INHIBITOR	4	2006	0	0	700	303	784	ENSG00000168610	ENSP00000264657	CIDm03062316	CHEMBL1421	Dasatinib | Dasatinib hydrate | Dasatinib monohydrate | BMS-354825 | BMS-354825 HYDRATE | BMS-354825-03 | Sprycel
STAT3	DASATINIB	Platelet-derived growth factor receptor beta inhibitor	INHIBITOR	4	2006	0	0	700	303	784	ENSG00000168610	ENSP00000264657	CIDm03062316	CHEMBL1421	Dasatinib | Dasatinib hydrate | Dasatinib monohydrate | BMS-354825 | BMS-354825 HYDRATE | BMS-354825-03 | Sprycel
STAT3	DASATINIB	Stem cell growth factor receptor inhibitor	INHIBITOR	4	2006	0	0	700	303	784	ENSG00000168610	ENSP00000264657	CIDm03062316	CHEMBL1421	Dasatinib | Dasatinib hydrate | Dasatinib monohydrate | BMS-354825 | BMS-354825 HYDRATE | BMS-354825-03 | Sprycel
STAT3	DASATINIB	Ephrin type-A receptor 2 inhibitor	INHIBITOR	4	2006	0	0	700	303	784	ENSG00000168610	ENSP00000264657	CIDm03062316	CHEMBL1421	Dasatinib | Dasatinib hydrate | Dasatinib monohydrate | BMS-354825 | BMS-354825 HYDRATE | BMS-354825-03 | Sprycel
STAT3	DASATINIB	SRC inhibitor	INHIBITOR	4	2006	0	0	700	303	784	ENSG00000168610	ENSP00000264657	CIDm03062316	CHEMBL1421	Dasatinib | Dasatinib hydrate | Dasatinib monohydrate | BMS-354825 | BMS-354825 HYDRATE | BMS-354825-03 | Sprycel
STAT3	DASATINIB	Bcr/Abl fusion protein	INHIBITOR	4	2006	0	0	700	303	784	ENSG00000168610	ENSP00000264657	CIDm03062316	CHEMBL1421	Dasatinib | Dasatinib hydrate | Dasatinib monohydrate | BMS-354825 | BMS-354825 HYDRATE | BMS-354825-03 | Sprycel
BRCA1	HYDROGEN PEROXIDE	Unknown	#N/A	4	2017	0	0	700	301	784	ENSG00000012048	ENSP00000418960	CIDm00000784	CHEMBL71595	Hydrogen peroxide | Hydrogen Peroxide | Oxydol | A-101 | NSC-19892 | Crystacide | Eskata | Hioxyl | Peroxyl
TP53	CHLOROQUINE PHOSPHATE	Ferriprotoporphyrin IX inhibitor	INHIBITOR	4	1949	0	0	700	298	783	ENSG00000141510	ENSP00000269305	CIDm00002719	CHEMBL58510	Chloroquine phosphate | Chloroquine diphosphate | NSC-14050 | SN-7618 | WR-1522 | Aralen | Avloclor | Malarivon | Chloroquine Diphosphate | Chloroquine Phosphate
CDK2	PACLITAXEL	Tubulin inhibitor	INHIBITOR	4	1992	0	0	700	295	782	ENSG00000123374	ENSP00000266970	CIDm00004666	CHEMBL428647	Paclitaxel | Taxol | ABI-007 | ABI-007 COMPONENT PACLITAXEL | BMS 181339-01 | BMS-181339-01 | DHP 107 | DHP-107 | MBT 0206 | MBT-0206 | NK 105 | NK-105 | NSC-125973 | QW-8184 | Abraxane | Pacitaxel | Paxene | Taxol 100
ATF4	BORTEZOMIB	26S proteosome inhibitor	INHIBITOR	4	2003	0	0	700	293	781	ENSG00000128272	ENSP00000336790	CIDm00093860	CHEMBL325041	Bortezomib | Bortezomib hydrate | Velcade | LDP-341 | NSC-681239 | PS-341
CDK2	ESTRADIOL	Estrogen receptor alpha agonist	AGONIST	4	1975	0	0	700	293	781	ENSG00000123374	ENSP00000266970	CIDm00000450	CHEMBL135	Estradiol | Estradiol hemihydrate | Agofollin | Alfatradiol | Depo-Estradiol | Destradiol | Dihydrotheelin | Dihydroxyestrin | Estrasorb | Gynergon | Gynoestryl | Oestradiol | NSC-20293 | NSC-9895 | WC-3011 | WC3011 | Adgyn estro | Alora | Aquagen | Bedol | Climara | Climara Pro | Dermestril 100 | Dermestril 25 | Dermestril 50 | Dermestril septem 25 | Dermestril septem 50 | Dermestril septem 75 |…
PRKCD	AFIMOXIFENE	Estrogen receptor modulator	MODULATOR	3	#N/A	0	0	700	289	780	ENSG00000163932	ENSP00000331602	CIDm00063062	CHEMBL489	4-Hydroxytamoxifen | Afimoxifene | 4-OHT | Tamogel
PRKCD	AFIMOXIFENE	Estrogen-related receptor gamma antagonist	ANTAGONIST	3	#N/A	0	0	700	289	780	ENSG00000163932	ENSP00000331602	CIDm00063062	CHEMBL489	4-Hydroxytamoxifen | Afimoxifene | 4-OHT | Tamogel
SRC	GEMCITABINE HYDROCHLORIDE	Ribonucleoside-diphosphate reductase RR1 inhibitor	INHIBITOR	4	1996	0	0	700	286	779	ENSG00000197122	ENSP00000350941	CIDm00003461	CHEMBL1637	Gemcitabine hydrochloride | Gemzar | LY-188011 | LY-188011 HYDROCHLORIDE | LY188011 HYDROCHLORIDE | Infugem
SRC	GEMCITABINE HYDROCHLORIDE	DNA polymerase (alpha/delta/epsilon) inhibitor	INHIBITOR	4	1996	0	0	700	286	779	ENSG00000197122	ENSP00000350941	CIDm00003461	CHEMBL1637	Gemcitabine hydrochloride | Gemzar | LY-188011 | LY-188011 HYDROCHLORIDE | LY188011 HYDROCHLORIDE | Infugem
PPARG	ASPIRIN	Cyclooxygenase inhibitor	INHIBITOR	4	1950	0	0	700	282	778	ENSG00000132170	ENSP00000287820	CIDm00002244	CHEMBL25	Acetylsalicylic acid | Aspirin | Acetylsalicylic Acid | BAY1019036 | NSC-27223 | NSC-406186 | 8-hour bayer | Acetosalic Acid | Acetylsalic acid | Alka rapid | Anadin all night | Angettes 75 | Aspro clr | Bayer extra strength aspirin for migraine pain | Danamep | Disprin cv | Disprin direct | Durlaza | Ecotrin | Enprin | Equi-Prin | Gencardia | Levius | Max strgh aspro clr | Measurin | Micropirin …
BRCA2	TEMOZOLOMIDE	DNA inhibitor	INHIBITOR	4	1999	0	0	700	273	775	ENSG00000139618	ENSP00000369497	CIDm00005394	CHEMBL810	Temozolomide | CCRG-81045 | M&B 39831 | M&B-39831 | M-39831 | NSC-362856 | SCH 52365 | SCH-52365 | Temodal | Temodar | Temomedac
PPARG	HYDROGEN PEROXIDE	Unknown	#N/A	4	2017	0	0	700	267	773	ENSG00000132170	ENSP00000287820	CIDm00000784	CHEMBL71595	Hydrogen peroxide | Hydrogen Peroxide | Oxydol | A-101 | NSC-19892 | Crystacide | Eskata | Hioxyl | Peroxyl
CTNNB1	CALCITRIOL	Vitamin D receptor agonist	AGONIST	4	1978	0	0	700	262	772	ENSG00000168036	ENSP00000344456	CIDm00002524	CHEMBL846	Calcitriol | 1alpha,25-dihydroxycholecalciferol | 1alpha,25-dihydroxyvitamin d3 | RO 21-5535 | RO-21-5535 | RO-215535 | Calcijex | Dihydroxycholecalciferol | Dihydroxyvitamin D 3 | Rocaltrol | Silkis | Topitriol | Vectical
CDK2	TAMOXIFEN CITRATE	Estrogen receptor alpha modulator	MODULATOR	4	1977	0	0	700	255	769	ENSG00000123374	ENSP00000266970	CIDm00005376	CHEMBL786	Tamoxifen citrate | I.C.I.46474 CITRATE | ICI 46,474 | ICI-46474 | Emblon | Fentamox 10 | Fentamox 20 | Kentadex | Kessar | Kessar 10 | Kessar 20 | Noltam | Nolvadex | Nolvadex d | Nolvadex fte | Oestrifen-10 | Oestrifen-20 | Oestrifen-40 | Soltamox | Tamofen | Zynoplex
CDK2	PROGESTERONE	Progesterone receptor agonist	AGONIST	4	1976	0	0	700	250	768	ENSG00000123374	ENSP00000266970	CIDm00004920	CHEMBL103	Progesterone | NSC-64377 | NSC-9704 | U 3672 | Crinone | Cyclogest | Endometrin | Gesterol | Lutigest | Milprosa | Prochieve | Progesta-care | Progestasert | Progestin | Prometrium | Regumate | Serenity for women | Syngestrone | Utrogestan
NCOA3	TRETINOIN	Retinoic acid receptor agonist	AGONIST	4	1971	0	0	700	245	766	ENSG00000124151	ENSP00000361066	CIDm00005538	CHEMBL38	Tretinoin | Retinoic acid | NSC-122758 | Acticin | Altreno | Atralin | Avita | Renova | Retin-a | Retin-a micro | Retin-a-micro | Tretin-X | Vesanoid
NCOA3	ISOTRETINOIN	Retinoic acid receptor agonist	AGONIST	4	1982	0	0	700	245	766	ENSG00000124151	ENSP00000361066	CIDm00005538	CHEMBL547	Isotretinoin | Retinoic acid 13-cis-form | 13 Cis-Retinoic Acid | PAT-001 | RO 4-3780 | RO-4-3780 | RO-43780 | Absorica | Absorica ld | Accutane | Amnesteem | Claravis | Isotrex | Myorisan | Roaccutane | Sotret | Zenatane
NCOA3	ALITRETINOIN	Retinoid receptor agonist	AGONIST	4	1999	0	0	700	245	766	ENSG00000124151	ENSP00000361066	CIDm00005538	CHEMBL705	Alitretinoin | Retinoic acid 9-cis-form | Panretin | AGN 192013 | AGN-192013 | ALRT-1057 | ALRT1057 | BAL-4079 | LG-100057 | LG100057 | LGD-1057 | LGD1057 | NSC-659772 | Toctino
NFKB2	BORTEZOMIB	26S proteosome inhibitor	INHIBITOR	4	2003	0	0	700	244	766	ENSG00000077150	ENSP00000358983	CIDm00093860	CHEMBL325041	Bortezomib | Bortezomib hydrate | Velcade | LDP-341 | NSC-681239 | PS-341
NCOA1	TROGLITAZONE	Peroxisome proliferator-activated receptor gamma agonist	AGONIST	4	1997	0	0	700	237	764	ENSG00000084676	ENSP00000320940	CIDm00005591	CHEMBL408	Troglitazone | Rezulin | CI-991 | CS-045 | GR-92132X | GR92132X | Prelay | Romozin
NFKB1	ASPIRIN	Cyclooxygenase inhibitor	INHIBITOR	4	1950	0	0	700	236	764	ENSG00000109320	ENSP00000226574	CIDm00002244	CHEMBL25	Acetylsalicylic acid | Aspirin | Acetylsalicylic Acid | BAY1019036 | NSC-27223 | NSC-406186 | 8-hour bayer | Acetosalic Acid | Acetylsalic acid | Alka rapid | Anadin all night | Angettes 75 | Aspro clr | Bayer extra strength aspirin for migraine pain | Danamep | Disprin cv | Disprin direct | Durlaza | Ecotrin | Enprin | Equi-Prin | Gencardia | Levius | Max strgh aspro clr | Measurin | Micropirin …
STAT3	ESTRADIOL	Estrogen receptor alpha agonist	AGONIST	4	1975	0	0	700	239	764	ENSG00000168610	ENSP00000264657	CIDm00000450	CHEMBL135	Estradiol | Estradiol hemihydrate | Agofollin | Alfatradiol | Depo-Estradiol | Destradiol | Dihydrotheelin | Dihydroxyestrin | Estrasorb | Gynergon | Gynoestryl | Oestradiol | NSC-20293 | NSC-9895 | WC-3011 | WC3011 | Adgyn estro | Alora | Aquagen | Bedol | Climara | Climara Pro | Dermestril 100 | Dermestril 25 | Dermestril 50 | Dermestril septem 25 | Dermestril septem 50 | Dermestril septem 75 |…
CTNNB1	PACLITAXEL	Tubulin inhibitor	INHIBITOR	4	1992	0	0	700	232	762	ENSG00000168036	ENSP00000344456	CIDm00004666	CHEMBL428647	Paclitaxel | Taxol | ABI-007 | ABI-007 COMPONENT PACLITAXEL | BMS 181339-01 | BMS-181339-01 | DHP 107 | DHP-107 | MBT 0206 | MBT-0206 | NK 105 | NK-105 | NSC-125973 | QW-8184 | Abraxane | Pacitaxel | Paxene | Taxol 100
PRKCD	ETOPOSIDE	DNA topoisomerase II inhibitor	INHIBITOR	4	1983	0	0	700	232	762	ENSG00000163932	ENSP00000331602	CIDm00003310	CHEMBL44657	Etoposide | NSC-141540 | VP-16-213 | Toposar | Vepesid | Etoposide resolution mixture
EPAS1	DEFEROXAMINE MESYLATE	Iron chelating agent	CHELATING AGENT	4	1968	0	0	700	228	761	ENSG00000116016	ENSP00000263734	CIDm00002973	CHEMBL1234	Desferrioxamine mesilate | Deferoxamine mesylate | Deferoxamine mesilate | Deferoxamine methanesulfonate | BA-33112 | Desferal | Desferal Mesylate | Desferrioxamine Mesylate
NR3C1	LAMOTRIGINE	Sodium channel alpha subunit blocker	BLOCKER	4	1994	0	0	700	227	761	ENSG00000113580	ENSP00000231509	CIDm00003878	CHEMBL741	Lamotrigine | BW 430C | BW-430C | Lamictal | Lamictal cd | Lamictal odt | Lamictal xr
HIF1A	ASCORBIC ACID	Supplement	#N/A	4	1985	0	0	700	223	760	ENSG00000100644	ENSP00000338018	CIDm11020241	CHEMBL196	Ascorbic acid | Ascorbic acid (vit c) | E300 | Cevitamic acid | Vitamin c | E-300 | FEMA NO. 2109 | INS NO.300 | INS-300 | NSC-218455 | NSC-33832 | Ascor | Ascorbicap | Ascur | Bassett's | Cebione | Cecon | Cenolate | Cetane | Cetane-caps tc | Cevalin | Cevex | Haliborange | Redoxon | Redoxon c | Redoxon chew-c | Redoxon slow release | Top c | Vital life | Vitamin C | Ascorbic Acid
JUN	DOXORUBICIN HYDROCHLORIDE	DNA topoisomerase II alpha inhibitor	INHIBITOR	4	1974	0	0	700	219	758	ENSG00000177606	ENSP00000360266	CIDm00001690	CHEMBL359744	Doxorubicin hydrochloride | Doxorubicin liposomal complex of the hydrochloride | Liposomal doxorubicin hydrochloride | Adriamycin | Adriamycin pfs | Adriamycin Rdf | Caelyx | Doxil | Doxil (liposomal) | Doxorubicin hydrochloride (liposomal) | Myocet | Rubex | Doxorubicin HCl
JUN	DOXORUBICIN HYDROCHLORIDE	DNA inhibitor	INHIBITOR	4	1974	0	0	700	219	758	ENSG00000177606	ENSP00000360266	CIDm00001690	CHEMBL359744	Doxorubicin hydrochloride | Doxorubicin liposomal complex of the hydrochloride | Liposomal doxorubicin hydrochloride | Adriamycin | Adriamycin pfs | Adriamycin Rdf | Caelyx | Doxil | Doxil (liposomal) | Doxorubicin hydrochloride (liposomal) | Myocet | Rubex | Doxorubicin HCl
ESR1	GEFITINIB	Epidermal growth factor receptor erbB1 inhibitor	INHIBITOR	4	2003	0	0	700	214	757	ENSG00000091831	ENSP00000206249	CIDm00123631	CHEMBL939	Gefitinib | Iressa | ZD-1839 | ZD1839
ATF3	BORTEZOMIB	26S proteosome inhibitor	INHIBITOR	4	2003	0	0	700	213	756	ENSG00000162772	ENSP00000344352	CIDm00093860	CHEMBL325041	Bortezomib | Bortezomib hydrate | Velcade | LDP-341 | NSC-681239 | PS-341
SP1	TRETINOIN	Retinoic acid receptor agonist	AGONIST	4	1971	0	0	700	211	756	ENSG00000185591	ENSP00000329357	CIDm00005538	CHEMBL38	Tretinoin | Retinoic acid | NSC-122758 | Acticin | Altreno | Atralin | Avita | Renova | Retin-a | Retin-a micro | Retin-a-micro | Tretin-X | Vesanoid
SP1	ISOTRETINOIN	Retinoic acid receptor agonist	AGONIST	4	1982	0	0	700	211	756	ENSG00000185591	ENSP00000329357	CIDm00005538	CHEMBL547	Isotretinoin | Retinoic acid 13-cis-form | 13 Cis-Retinoic Acid | PAT-001 | RO 4-3780 | RO-4-3780 | RO-43780 | Absorica | Absorica ld | Accutane | Amnesteem | Claravis | Isotrex | Myorisan | Roaccutane | Sotret | Zenatane
SP1	ALITRETINOIN	Retinoid receptor agonist	AGONIST	4	1999	0	0	700	211	756	ENSG00000185591	ENSP00000329357	CIDm00005538	CHEMBL705	Alitretinoin | Retinoic acid 9-cis-form | Panretin | AGN 192013 | AGN-192013 | ALRT-1057 | ALRT1057 | BAL-4079 | LG-100057 | LG100057 | LGD-1057 | LGD1057 | NSC-659772 | Toctino
CDK2	PALBOCICLIB	CDK6/cyclin D1 inhibitor	INHIBITOR	4	2015	0	0	700	211	756	ENSG00000123374	ENSP00000266970	CIDm05330286	CHEMBL189963	Palbociclib | PD-0332991 | Ibrance
CDK2	PALBOCICLIB	Cyclin-dependent kinase 4/cyclin D1 inhibitor	INHIBITOR	4	2015	0	0	700	211	756	ENSG00000123374	ENSP00000266970	CIDm05330286	CHEMBL189963	Palbociclib | PD-0332991 | Ibrance
STAT3	FLUOROURACIL	Thymidylate synthase inhibitor	INHIBITOR	4	1962	0	0	700	211	756	ENSG00000168610	ENSP00000264657	CIDm00003385	CHEMBL185	Fluorouracil | 5-Fluorouracil | 5-FU | Fluracil | 5 FU | NSC-19893 | RO 2-9757 | RO-2-9757 | RO-29757 | 5.f.u. | Accusite | Actikerall | Adrucil | Carac | Efudex | Efudix | Fluoro-uracil roche | Fluoroplex | Tolak
STAT3	FLUOROURACIL	DNA inhibitor	INHIBITOR	4	1962	0	0	700	211	756	ENSG00000168610	ENSP00000264657	CIDm00003385	CHEMBL185	Fluorouracil | 5-Fluorouracil | 5-FU | Fluracil | 5 FU | NSC-19893 | RO 2-9757 | RO-2-9757 | RO-29757 | 5.f.u. | Accusite | Actikerall | Adrucil | Carac | Efudex | Efudix | Fluoro-uracil roche | Fluoroplex | Tolak
STAT3	FLUOROURACIL	RNA inhibitor	INHIBITOR	4	1962	0	0	700	211	756	ENSG00000168610	ENSP00000264657	CIDm00003385	CHEMBL185	Fluorouracil | 5-Fluorouracil | 5-FU | Fluracil | 5 FU | NSC-19893 | RO 2-9757 | RO-2-9757 | RO-29757 | 5.f.u. | Accusite | Actikerall | Adrucil | Carac | Efudex | Efudix | Fluoro-uracil roche | Fluoroplex | Tolak
NFKBIA	ACETYLCYSTEINE	Glutathione precursor	#N/A	4	1963	0	0	700	212	756	ENSG00000100906	ENSP00000216797	CIDm00000581	CHEMBL600	Acetylcysteine | N-acetyl-l-cysteine | 5052 | Rk-0202 | NSC-111180 | RK-0202 | A-cys | Acc-600 | Acetadote | Airbron | Cetylev | En-cys | Fabrol | Fluimucil | Fluimucil 600 | Fluimucil long | Fluimucil n | Ilube | Mucomyst | Mucosil | Mucosil-10 | Mucosil-20 | N-Acetyl-L-Cysteine | Oronac 600 | Parvolex | Respi-nac | Siran | Solmucol | Yournac
NFKBIA	ACETYLCYSTEINE	Mycolytic	#N/A	4	1963	0	0	700	212	756	ENSG00000100906	ENSP00000216797	CIDm00000581	CHEMBL600	Acetylcysteine | N-acetyl-l-cysteine | 5052 | Rk-0202 | NSC-111180 | RK-0202 | A-cys | Acc-600 | Acetadote | Airbron | Cetylev | En-cys | Fabrol | Fluimucil | Fluimucil 600 | Fluimucil long | Fluimucil n | Ilube | Mucomyst | Mucosil | Mucosil-10 | Mucosil-20 | N-Acetyl-L-Cysteine | Oronac 600 | Parvolex | Respi-nac | Siran | Solmucol | Yournac
WT1	ESTRADIOL	Estrogen receptor alpha agonist	AGONIST	4	1975	0	0	700	202	753	ENSG00000184937	ENSP00000331327	CIDm00000450	CHEMBL135	Estradiol | Estradiol hemihydrate | Agofollin | Alfatradiol | Depo-Estradiol | Destradiol | Dihydrotheelin | Dihydroxyestrin | Estrasorb | Gynergon | Gynoestryl | Oestradiol | NSC-20293 | NSC-9895 | WC-3011 | WC3011 | Adgyn estro | Alora | Aquagen | Bedol | Climara | Climara Pro | Dermestril 100 | Dermestril 25 | Dermestril 50 | Dermestril septem 25 | Dermestril septem 50 | Dermestril septem 75 |…
CDK2	DEFERASIROX	Iron chelating agent	CHELATING AGENT	4	2005	0	0	700	200	752	ENSG00000123374	ENSP00000266970	CIDm05493381	CHEMBL550348	Deferasirox | ICL-670 | ICL-670A | ICL670 | ICL670A | Exjade | Jadenu | Jadenu sprinkle
CDK2	LOVASTATIN	HMG-CoA reductase inhibitor	INHIBITOR	4	1987	0	0	700	199	752	ENSG00000123374	ENSP00000266970	CIDm00003962	CHEMBL503	Lovastatin | Mevinolin | C10AA02 | L-154803 | MK-803 | Altoprev | Mevacor | Mevinacor | Mevinacor 10 | Mevinacor 40 | Simvastatin impurity, lovastatin-
RBL2	TRETINOIN	Retinoic acid receptor agonist	AGONIST	4	1971	0	0	700	200	752	ENSG00000103479	ENSP00000262133	CIDm00005538	CHEMBL38	Tretinoin | Retinoic acid | NSC-122758 | Acticin | Altreno | Atralin | Avita | Renova | Retin-a | Retin-a micro | Retin-a-micro | Tretin-X | Vesanoid
RBL2	ISOTRETINOIN	Retinoic acid receptor agonist	AGONIST	4	1982	0	0	700	200	752	ENSG00000103479	ENSP00000262133	CIDm00005538	CHEMBL547	Isotretinoin | Retinoic acid 13-cis-form | 13 Cis-Retinoic Acid | PAT-001 | RO 4-3780 | RO-4-3780 | RO-43780 | Absorica | Absorica ld | Accutane | Amnesteem | Claravis | Isotrex | Myorisan | Roaccutane | Sotret | Zenatane
RBL2	ALITRETINOIN	Retinoid receptor agonist	AGONIST	4	1999	0	0	700	200	752	ENSG00000103479	ENSP00000262133	CIDm00005538	CHEMBL705	Alitretinoin | Retinoic acid 9-cis-form | Panretin | AGN 192013 | AGN-192013 | ALRT-1057 | ALRT1057 | BAL-4079 | LG-100057 | LG100057 | LGD-1057 | LGD1057 | NSC-659772 | Toctino
NR3C1	COLCHICINE	Tubulin inhibitor	INHIBITOR	4	1961	0	0	700	197	751	ENSG00000113580	ENSP00000231509	CIDm00002833	CHEMBL107	Colchicine | NSC-757 | Colcrys | Gloperba | Mitigare
CTNNB1	BORTEZOMIB	26S proteosome inhibitor	INHIBITOR	4	2003	0	0	700	195	751	ENSG00000168036	ENSP00000344456	CIDm00093860	CHEMBL325041	Bortezomib | Bortezomib hydrate | Velcade | LDP-341 | NSC-681239 | PS-341
FOXO1	ETOPOSIDE	DNA topoisomerase II inhibitor	INHIBITOR	4	1983	0	0	700	195	751	ENSG00000150907	ENSP00000368880	CIDm00003310	CHEMBL44657	Etoposide | NSC-141540 | VP-16-213 | Toposar | Vepesid | Etoposide resolution mixture
RELA	DIETHYLSTILBESTROL	Estrogen receptor alpha agonist	AGONIST	4	1973	0	0	700	192	750	ENSG00000173039	ENSP00000384273	CIDm00003054	CHEMBL411	Diethylstilbestrol | Cyren a | Estrobene | Estrogenine | Estromenin | Fonatol | New-estranol 1 | Palestrol | Stilbestroform | Stilbestrol | Stilboestrol | Synestrin | Synthestrin | NSC-3070 | Apstil | Distilbene | Stilbetin | Stilboesterol | Tampovagan
JUN	INDOMETHACIN	Cyclooxygenase inhibitor	INHIBITOR	4	1965	0	0	700	187	748	ENSG00000177606	ENSP00000360266	CIDm00003715	CHEMBL6	Indometacin | Indomethacin | Indometacin farnesil | NSC-77541 | Artracin | Artracin sr | Berlind 75 ret | Flexin-25 continus | Flexin-50 continus | Flexin-75 continus | Imbrilon | Indo-lemmon | Indo-paed | Indocid ret | Indocid-r | Indocin | Indocin sr | Indoderm | Indoflex | Indolar | Indolar sr | Indomax-25 | Indomax-75 sr | Indomod | Indoptol | Indotard mr 75 | Ledmecin | Maximet sr | Mobilan …
NFKB1	NICOTINE	Neuronal acetylcholine receptor; alpha4/beta2 agonist	AGONIST	4	1984	0	0	700	185	748	ENSG00000109320	ENSP00000226574	CIDm00000942	CHEMBL3	Nicotine | Habitrol | Nicabate | Nicoderm | Nicoderm cq | Nicopass | Nicopatch | Nicorette invisi | Nicotinell classic | Nicotinell support | Nicotinell tts 10 | Nicotinell tts 20 | Nicotinell tts 30 | Nicotrol | Nicotrol Inhaler | Nicotrol NS | Niquitin | Niquitin clr | Niquitin minis cherry | Niquitin minis mint | Niquitin minis orange | Niquitin mint | Niquitin pre-quit | Niquitin strips mint …
AHR	AFIMOXIFENE	Estrogen receptor modulator	MODULATOR	3	#N/A	0	0	700	182	747	ENSG00000106546	ENSP00000242057	CIDm00063062	CHEMBL489	4-Hydroxytamoxifen | Afimoxifene | 4-OHT | Tamogel
AHR	AFIMOXIFENE	Estrogen-related receptor gamma antagonist	ANTAGONIST	3	#N/A	0	0	700	182	747	ENSG00000106546	ENSP00000242057	CIDm00063062	CHEMBL489	4-Hydroxytamoxifen | Afimoxifene | 4-OHT | Tamogel
RELA	ASPIRIN	Cyclooxygenase inhibitor	INHIBITOR	4	1950	0	0	700	184	747	ENSG00000173039	ENSP00000384273	CIDm00002244	CHEMBL25	Acetylsalicylic acid | Aspirin | Acetylsalicylic Acid | BAY1019036 | NSC-27223 | NSC-406186 | 8-hour bayer | Acetosalic Acid | Acetylsalic acid | Alka rapid | Anadin all night | Angettes 75 | Aspro clr | Bayer extra strength aspirin for migraine pain | Danamep | Disprin cv | Disprin direct | Durlaza | Ecotrin | Enprin | Equi-Prin | Gencardia | Levius | Max strgh aspro clr | Measurin | Micropirin …
CTNNB1	ASPIRIN	Cyclooxygenase inhibitor	INHIBITOR	4	1950	0	0	700	182	747	ENSG00000168036	ENSP00000344456	CIDm00002244	CHEMBL25	Acetylsalicylic acid | Aspirin | Acetylsalicylic Acid | BAY1019036 | NSC-27223 | NSC-406186 | 8-hour bayer | Acetosalic Acid | Acetylsalic acid | Alka rapid | Anadin all night | Angettes 75 | Aspro clr | Bayer extra strength aspirin for migraine pain | Danamep | Disprin cv | Disprin direct | Durlaza | Ecotrin | Enprin | Equi-Prin | Gencardia | Levius | Max strgh aspro clr | Measurin | Micropirin …
NFKBIB	BORTEZOMIB	26S proteosome inhibitor	INHIBITOR	4	2003	0	0	700	181	747	ENSG00000104825	ENSP00000312988	CIDm00093860	CHEMBL325041	Bortezomib | Bortezomib hydrate | Velcade | LDP-341 | NSC-681239 | PS-341
SRC	FLUOROURACIL	Thymidylate synthase inhibitor	INHIBITOR	4	1962	0	0	700	179	746	ENSG00000197122	ENSP00000350941	CIDm00003385	CHEMBL185	Fluorouracil | 5-Fluorouracil | 5-FU | Fluracil | 5 FU | NSC-19893 | RO 2-9757 | RO-2-9757 | RO-29757 | 5.f.u. | Accusite | Actikerall | Adrucil | Carac | Efudex | Efudix | Fluoro-uracil roche | Fluoroplex | Tolak
SRC	FLUOROURACIL	DNA inhibitor	INHIBITOR	4	1962	0	0	700	179	746	ENSG00000197122	ENSP00000350941	CIDm00003385	CHEMBL185	Fluorouracil | 5-Fluorouracil | 5-FU | Fluracil | 5 FU | NSC-19893 | RO 2-9757 | RO-2-9757 | RO-29757 | 5.f.u. | Accusite | Actikerall | Adrucil | Carac | Efudex | Efudix | Fluoro-uracil roche | Fluoroplex | Tolak
SRC	FLUOROURACIL	RNA inhibitor	INHIBITOR	4	1962	0	0	700	179	746	ENSG00000197122	ENSP00000350941	CIDm00003385	CHEMBL185	Fluorouracil | 5-Fluorouracil | 5-FU | Fluracil | 5 FU | NSC-19893 | RO 2-9757 | RO-2-9757 | RO-29757 | 5.f.u. | Accusite | Actikerall | Adrucil | Carac | Efudex | Efudix | Fluoro-uracil roche | Fluoroplex | Tolak
CDK2	HYDROGEN PEROXIDE	Unknown	#N/A	4	2017	0	0	700	179	746	ENSG00000123374	ENSP00000266970	CIDm00000784	CHEMBL71595	Hydrogen peroxide | Hydrogen Peroxide | Oxydol | A-101 | NSC-19892 | Crystacide | Eskata | Hioxyl | Peroxyl
FOS	ACETYLCYSTEINE	Glutathione precursor	#N/A	4	1963	0	0	700	179	746	ENSG00000170345	ENSP00000306245	CIDm00000581	CHEMBL600	Acetylcysteine | N-acetyl-l-cysteine | 5052 | Rk-0202 | NSC-111180 | RK-0202 | A-cys | Acc-600 | Acetadote | Airbron | Cetylev | En-cys | Fabrol | Fluimucil | Fluimucil 600 | Fluimucil long | Fluimucil n | Ilube | Mucomyst | Mucosil | Mucosil-10 | Mucosil-20 | N-Acetyl-L-Cysteine | Oronac 600 | Parvolex | Respi-nac | Siran | Solmucol | Yournac
FOS	ACETYLCYSTEINE	Mycolytic	#N/A	4	1963	0	0	700	179	746	ENSG00000170345	ENSP00000306245	CIDm00000581	CHEMBL600	Acetylcysteine | N-acetyl-l-cysteine | 5052 | Rk-0202 | NSC-111180 | RK-0202 | A-cys | Acc-600 | Acetadote | Airbron | Cetylev | En-cys | Fabrol | Fluimucil | Fluimucil 600 | Fluimucil long | Fluimucil n | Ilube | Mucomyst | Mucosil | Mucosil-10 | Mucosil-20 | N-Acetyl-L-Cysteine | Oronac 600 | Parvolex | Respi-nac | Siran | Solmucol | Yournac
TP53	OXIGLUTATIONE	Glutathione reductase	OTHER	4	2008	0	0	700	176	745	ENSG00000141510	ENSP00000269305	CIDm00000975	CHEMBL1372	Glutathione disulfide | Oxiglutatione
NPM1	BORTEZOMIB	26S proteosome inhibitor	INHIBITOR	4	2003	0	0	700	177	745	ENSG00000181163	ENSP00000296930	CIDm00093860	CHEMBL325041	Bortezomib | Bortezomib hydrate | Velcade | LDP-341 | NSC-681239 | PS-341
HIF1A	DOXORUBICIN HYDROCHLORIDE	DNA topoisomerase II alpha inhibitor	INHIBITOR	4	1974	0	0	700	173	744	ENSG00000100644	ENSP00000338018	CIDm00001690	CHEMBL359744	Doxorubicin hydrochloride | Doxorubicin liposomal complex of the hydrochloride | Liposomal doxorubicin hydrochloride | Adriamycin | Adriamycin pfs | Adriamycin Rdf | Caelyx | Doxil | Doxil (liposomal) | Doxorubicin hydrochloride (liposomal) | Myocet | Rubex | Doxorubicin HCl
HIF1A	DOXORUBICIN HYDROCHLORIDE	DNA inhibitor	INHIBITOR	4	1974	0	0	700	173	744	ENSG00000100644	ENSP00000338018	CIDm00001690	CHEMBL359744	Doxorubicin hydrochloride | Doxorubicin liposomal complex of the hydrochloride | Liposomal doxorubicin hydrochloride | Adriamycin | Adriamycin pfs | Adriamycin Rdf | Caelyx | Doxil | Doxil (liposomal) | Doxorubicin hydrochloride (liposomal) | Myocet | Rubex | Doxorubicin HCl
CTNNB1	DOXORUBICIN HYDROCHLORIDE	DNA topoisomerase II alpha inhibitor	INHIBITOR	4	1974	0	0	700	174	744	ENSG00000168036	ENSP00000344456	CIDm00001690	CHEMBL359744	Doxorubicin hydrochloride | Doxorubicin liposomal complex of the hydrochloride | Liposomal doxorubicin hydrochloride | Adriamycin | Adriamycin pfs | Adriamycin Rdf | Caelyx | Doxil | Doxil (liposomal) | Doxorubicin hydrochloride (liposomal) | Myocet | Rubex | Doxorubicin HCl
CTNNB1	DOXORUBICIN HYDROCHLORIDE	DNA inhibitor	INHIBITOR	4	1974	0	0	700	174	744	ENSG00000168036	ENSP00000344456	CIDm00001690	CHEMBL359744	Doxorubicin hydrochloride | Doxorubicin liposomal complex of the hydrochloride | Liposomal doxorubicin hydrochloride | Adriamycin | Adriamycin pfs | Adriamycin Rdf | Caelyx | Doxil | Doxil (liposomal) | Doxorubicin hydrochloride (liposomal) | Myocet | Rubex | Doxorubicin HCl
CDK2	TRETINOIN	Retinoic acid receptor agonist	AGONIST	4	1971	0	0	700	174	744	ENSG00000123374	ENSP00000266970	CIDm00005538	CHEMBL38	Tretinoin | Retinoic acid | NSC-122758 | Acticin | Altreno | Atralin | Avita | Renova | Retin-a | Retin-a micro | Retin-a-micro | Tretin-X | Vesanoid
CDK2	ISOTRETINOIN	Retinoic acid receptor agonist	AGONIST	4	1982	0	0	700	174	744	ENSG00000123374	ENSP00000266970	CIDm00005538	CHEMBL547	Isotretinoin | Retinoic acid 13-cis-form | 13 Cis-Retinoic Acid | PAT-001 | RO 4-3780 | RO-4-3780 | RO-43780 | Absorica | Absorica ld | Accutane | Amnesteem | Claravis | Isotrex | Myorisan | Roaccutane | Sotret | Zenatane
CDK2	ALITRETINOIN	Retinoid receptor agonist	AGONIST	4	1999	0	0	700	174	744	ENSG00000123374	ENSP00000266970	CIDm00005538	CHEMBL705	Alitretinoin | Retinoic acid 9-cis-form | Panretin | AGN 192013 | AGN-192013 | ALRT-1057 | ALRT1057 | BAL-4079 | LG-100057 | LG100057 | LGD-1057 | LGD1057 | NSC-659772 | Toctino
HSPA5	DEOXYCHOLIC ACID	Cell membrane disrupting agent	DISRUPTING AGENT	4	2015	0	0	700	169	743	ENSG00000044574	ENSP00000324173	CIDm00002987	CHEMBL406393	Deoxycholic acid | Desoxycholic acid | Deoxycholate | ATX-101 | DWJ-211 | DWJ211 | NSC-8797 | Kybella
STAT3	CRIZOTINIB	Hepatocyte growth factor receptor inhibitor	INHIBITOR	4	2011	0	0	700	169	743	ENSG00000168610	ENSP00000264657	CIDm11597571	CHEMBL601719	Crizotinib | PF-02341066 | PF-2341066 | Xalkori
STAT3	CRIZOTINIB	ALK tyrosine kinase receptor inhibitor	INHIBITOR	4	2011	0	0	700	169	743	ENSG00000168610	ENSP00000264657	CIDm11597571	CHEMBL601719	Crizotinib | PF-02341066 | PF-2341066 | Xalkori
STAT3	CRIZOTINIB	EML4-ALK	INHIBITOR	4	2011	0	0	700	169	743	ENSG00000168610	ENSP00000264657	CIDm11597571	CHEMBL601719	Crizotinib | PF-02341066 | PF-2341066 | Xalkori
STAT3	CRIZOTINIB	NPM/ALK (Nucleophosmin/ALK tyrosine kinase receptor)	INHIBITOR	4	2011	0	0	700	169	743	ENSG00000168610	ENSP00000264657	CIDm11597571	CHEMBL601719	Crizotinib | PF-02341066 | PF-2341066 | Xalkori
MLH1	FLOXURIDINE	Thymidylate synthase inhibitor	INHIBITOR	4	1970	0	0	700	170	743	ENSG00000076242	ENSP00000231790	CIDm00003363	CHEMBL917	Floxuridine | 5-Fluoro-2-deoxyuridine | Fluoruridine deoxyribose | FUDR | NSC-27640 | F.u.d.r. | Fudr
RUNX1	ETOPOSIDE	DNA topoisomerase II inhibitor	INHIBITOR	4	1983	0	0	700	169	743	ENSG00000159216	ENSP00000300305	CIDm00003310	CHEMBL44657	Etoposide | NSC-141540 | VP-16-213 | Toposar | Vepesid | Etoposide resolution mixture
RELA	DOXORUBICIN HYDROCHLORIDE	DNA topoisomerase II alpha inhibitor	INHIBITOR	4	1974	0	0	700	165	742	ENSG00000173039	ENSP00000384273	CIDm00001690	CHEMBL359744	Doxorubicin hydrochloride | Doxorubicin liposomal complex of the hydrochloride | Liposomal doxorubicin hydrochloride | Adriamycin | Adriamycin pfs | Adriamycin Rdf | Caelyx | Doxil | Doxil (liposomal) | Doxorubicin hydrochloride (liposomal) | Myocet | Rubex | Doxorubicin HCl
RELA	DOXORUBICIN HYDROCHLORIDE	DNA inhibitor	INHIBITOR	4	1974	0	0	700	165	742	ENSG00000173039	ENSP00000384273	CIDm00001690	CHEMBL359744	Doxorubicin hydrochloride | Doxorubicin liposomal complex of the hydrochloride | Liposomal doxorubicin hydrochloride | Adriamycin | Adriamycin pfs | Adriamycin Rdf | Caelyx | Doxil | Doxil (liposomal) | Doxorubicin hydrochloride (liposomal) | Myocet | Rubex | Doxorubicin HCl
CTNNB1	DECITABINE	DNA (cytosine-5)-methyltransferase 3A inhibitor	INHIBITOR	4	2006	0	0	700	165	742	ENSG00000168036	ENSP00000344456	CIDm00016886	CHEMBL1201129	Decitabine | DAC | NSC-127716 | Dacogen
CTNNB1	DECITABINE	DNA (cytosine-5)-methyltransferase 1 inhibitor	INHIBITOR	4	2006	0	0	700	165	742	ENSG00000168036	ENSP00000344456	CIDm00016886	CHEMBL1201129	Decitabine | DAC | NSC-127716 | Dacogen
CTNNB1	DECITABINE	DNA inhibitor	INHIBITOR	4	2006	0	0	700	165	742	ENSG00000168036	ENSP00000344456	CIDm00016886	CHEMBL1201129	Decitabine | DAC | NSC-127716 | Dacogen
RELA	DEOXYCHOLIC ACID	Cell membrane disrupting agent	DISRUPTING AGENT	4	2015	0	0	700	156	739	ENSG00000173039	ENSP00000384273	CIDm00002987	CHEMBL406393	Deoxycholic acid | Desoxycholic acid | Deoxycholate | ATX-101 | DWJ-211 | DWJ211 | NSC-8797 | Kybella
NFKB1	RITONAVIR	Human immunodeficiency virus type 1 protease inhibitor	INHIBITOR	4	1996	0	0	700	155	739	ENSG00000109320	ENSP00000226574	CIDm00005076	CHEMBL163	Ritonavir | ABBOTT-84538 | Norvir | A-84538 | ABT-538 | NSC-693184 | Ritonavir related compounds mixture
NFKB1	RITONAVIR	Cytochrome P450 3A inhibitor	INHIBITOR	4	1996	0	0	700	155	739	ENSG00000109320	ENSP00000226574	CIDm00005076	CHEMBL163	Ritonavir | ABBOTT-84538 | Norvir | A-84538 | ABT-538 | NSC-693184 | Ritonavir related compounds mixture
NFKBIA	RITONAVIR	Human immunodeficiency virus type 1 protease inhibitor	INHIBITOR	4	1996	0	0	700	155	739	ENSG00000100906	ENSP00000216797	CIDm00005076	CHEMBL163	Ritonavir | ABBOTT-84538 | Norvir | A-84538 | ABT-538 | NSC-693184 | Ritonavir related compounds mixture
NFKBIA	RITONAVIR	Cytochrome P450 3A inhibitor	INHIBITOR	4	1996	0	0	700	155	739	ENSG00000100906	ENSP00000216797	CIDm00005076	CHEMBL163	Ritonavir | ABBOTT-84538 | Norvir | A-84538 | ABT-538 | NSC-693184 | Ritonavir related compounds mixture
NFKBIB	HYDROGEN PEROXIDE	Unknown	#N/A	4	2017	0	0	700	156	739	ENSG00000104825	ENSP00000312988	CIDm00000784	CHEMBL71595	Hydrogen peroxide | Hydrogen Peroxide | Oxydol | A-101 | NSC-19892 | Crystacide | Eskata | Hioxyl | Peroxyl
TP53	AMIFOSTINE	Reactive metabolite scavenging agent	#N/A	4	1995	0	0	700	152	738	ENSG00000141510	ENSP00000269305	CIDm00002141	CHEMBL1006	Amifostine | Amifostine trihydrate | Ethiofos | Gammaphos | NSC-296961 | WR-2721 | WR-2721 TRIHYDRATE | YM-08310 | Ethyol | Amifostine disulfide
MBD2	DECITABINE	DNA (cytosine-5)-methyltransferase 3A inhibitor	INHIBITOR	4	2006	0	0	700	153	738	ENSG00000134046	ENSP00000256429	CIDm00016886	CHEMBL1201129	Decitabine | DAC | NSC-127716 | Dacogen
MBD2	DECITABINE	DNA (cytosine-5)-methyltransferase 1 inhibitor	INHIBITOR	4	2006	0	0	700	153	738	ENSG00000134046	ENSP00000256429	CIDm00016886	CHEMBL1201129	Decitabine | DAC | NSC-127716 | Dacogen
MBD2	DECITABINE	DNA inhibitor	INHIBITOR	4	2006	0	0	700	153	738	ENSG00000134046	ENSP00000256429	CIDm00016886	CHEMBL1201129	Decitabine | DAC | NSC-127716 | Dacogen
PRKCD	DOXORUBICIN HYDROCHLORIDE	DNA topoisomerase II alpha inhibitor	INHIBITOR	4	1974	0	66	700	118	738	ENSG00000163932	ENSP00000331602	CIDm00001690	CHEMBL359744	Doxorubicin hydrochloride | Doxorubicin liposomal complex of the hydrochloride | Liposomal doxorubicin hydrochloride | Adriamycin | Adriamycin pfs | Adriamycin Rdf | Caelyx | Doxil | Doxil (liposomal) | Doxorubicin hydrochloride (liposomal) | Myocet | Rubex | Doxorubicin HCl
PRKCD	DOXORUBICIN HYDROCHLORIDE	DNA inhibitor	INHIBITOR	4	1974	0	66	700	118	738	ENSG00000163932	ENSP00000331602	CIDm00001690	CHEMBL359744	Doxorubicin hydrochloride | Doxorubicin liposomal complex of the hydrochloride | Liposomal doxorubicin hydrochloride | Adriamycin | Adriamycin pfs | Adriamycin Rdf | Caelyx | Doxil | Doxil (liposomal) | Doxorubicin hydrochloride (liposomal) | Myocet | Rubex | Doxorubicin HCl
RUNX1	DOXORUBICIN HYDROCHLORIDE	DNA topoisomerase II alpha inhibitor	INHIBITOR	4	1974	0	0	700	151	737	ENSG00000159216	ENSP00000300305	CIDm00001690	CHEMBL359744	Doxorubicin hydrochloride | Doxorubicin liposomal complex of the hydrochloride | Liposomal doxorubicin hydrochloride | Adriamycin | Adriamycin pfs | Adriamycin Rdf | Caelyx | Doxil | Doxil (liposomal) | Doxorubicin hydrochloride (liposomal) | Myocet | Rubex | Doxorubicin HCl
RUNX1	DOXORUBICIN HYDROCHLORIDE	DNA inhibitor	INHIBITOR	4	1974	0	0	700	151	737	ENSG00000159216	ENSP00000300305	CIDm00001690	CHEMBL359744	Doxorubicin hydrochloride | Doxorubicin liposomal complex of the hydrochloride | Liposomal doxorubicin hydrochloride | Adriamycin | Adriamycin pfs | Adriamycin Rdf | Caelyx | Doxil | Doxil (liposomal) | Doxorubicin hydrochloride (liposomal) | Myocet | Rubex | Doxorubicin HCl
HIF1A	FLUOROURACIL	Thymidylate synthase inhibitor	INHIBITOR	4	1962	0	0	700	146	736	ENSG00000100644	ENSP00000338018	CIDm00003385	CHEMBL185	Fluorouracil | 5-Fluorouracil | 5-FU | Fluracil | 5 FU | NSC-19893 | RO 2-9757 | RO-2-9757 | RO-29757 | 5.f.u. | Accusite | Actikerall | Adrucil | Carac | Efudex | Efudix | Fluoro-uracil roche | Fluoroplex | Tolak
HIF1A	FLUOROURACIL	DNA inhibitor	INHIBITOR	4	1962	0	0	700	146	736	ENSG00000100644	ENSP00000338018	CIDm00003385	CHEMBL185	Fluorouracil | 5-Fluorouracil | 5-FU | Fluracil | 5 FU | NSC-19893 | RO 2-9757 | RO-2-9757 | RO-29757 | 5.f.u. | Accusite | Actikerall | Adrucil | Carac | Efudex | Efudix | Fluoro-uracil roche | Fluoroplex | Tolak
HIF1A	FLUOROURACIL	RNA inhibitor	INHIBITOR	4	1962	0	0	700	146	736	ENSG00000100644	ENSP00000338018	CIDm00003385	CHEMBL185	Fluorouracil | 5-Fluorouracil | 5-FU | Fluracil | 5 FU | NSC-19893 | RO 2-9757 | RO-2-9757 | RO-29757 | 5.f.u. | Accusite | Actikerall | Adrucil | Carac | Efudex | Efudix | Fluoro-uracil roche | Fluoroplex | Tolak
SREBF1	SIMVASTATIN	HMG-CoA reductase inhibitor	INHIBITOR	4	1991	0	0	700	146	736	ENSG00000072310	ENSP00000348069	CIDm00054454	CHEMBL1064	Simvastatin | Simvastatin hydroxy acid | Synvinolin | C10AA01 | MK-0733 | MK-733 | Flolipid | Lacersa | Ranzolont | Simvador | Zocor | Zocor heart-pro
STAT3	NICOTINE	Neuronal acetylcholine receptor; alpha4/beta2 agonist	AGONIST	4	1984	0	0	700	146	736	ENSG00000168610	ENSP00000264657	CIDm00000942	CHEMBL3	Nicotine | Habitrol | Nicabate | Nicoderm | Nicoderm cq | Nicopass | Nicopatch | Nicorette invisi | Nicotinell classic | Nicotinell support | Nicotinell tts 10 | Nicotinell tts 20 | Nicotinell tts 30 | Nicotrol | Nicotrol Inhaler | Nicotrol NS | Niquitin | Niquitin clr | Niquitin minis cherry | Niquitin minis mint | Niquitin minis orange | Niquitin mint | Niquitin pre-quit | Niquitin strips mint …
PRKCD	ASPIRIN	Cyclooxygenase inhibitor	INHIBITOR	4	1950	0	0	700	148	736	ENSG00000163932	ENSP00000331602	CIDm00002244	CHEMBL25	Acetylsalicylic acid | Aspirin | Acetylsalicylic Acid | BAY1019036 | NSC-27223 | NSC-406186 | 8-hour bayer | Acetosalic Acid | Acetylsalic acid | Alka rapid | Anadin all night | Angettes 75 | Aspro clr | Bayer extra strength aspirin for migraine pain | Danamep | Disprin cv | Disprin direct | Durlaza | Ecotrin | Enprin | Equi-Prin | Gencardia | Levius | Max strgh aspro clr | Measurin | Micropirin …
NFKBIA	DOXORUBICIN HYDROCHLORIDE	DNA topoisomerase II alpha inhibitor	INHIBITOR	4	1974	0	0	700	146	736	ENSG00000100906	ENSP00000216797	CIDm00001690	CHEMBL359744	Doxorubicin hydrochloride | Doxorubicin liposomal complex of the hydrochloride | Liposomal doxorubicin hydrochloride | Adriamycin | Adriamycin pfs | Adriamycin Rdf | Caelyx | Doxil | Doxil (liposomal) | Doxorubicin hydrochloride (liposomal) | Myocet | Rubex | Doxorubicin HCl
NFKBIA	DOXORUBICIN HYDROCHLORIDE	DNA inhibitor	INHIBITOR	4	1974	0	0	700	146	736	ENSG00000100906	ENSP00000216797	CIDm00001690	CHEMBL359744	Doxorubicin hydrochloride | Doxorubicin liposomal complex of the hydrochloride | Liposomal doxorubicin hydrochloride | Adriamycin | Adriamycin pfs | Adriamycin Rdf | Caelyx | Doxil | Doxil (liposomal) | Doxorubicin hydrochloride (liposomal) | Myocet | Rubex | Doxorubicin HCl
RUNX3	DOXORUBICIN HYDROCHLORIDE	DNA topoisomerase II alpha inhibitor	INHIBITOR	4	1974	0	0	700	144	735	ENSG00000020633	ENSP00000343477	CIDm00001690	CHEMBL359744	Doxorubicin hydrochloride | Doxorubicin liposomal complex of the hydrochloride | Liposomal doxorubicin hydrochloride | Adriamycin | Adriamycin pfs | Adriamycin Rdf | Caelyx | Doxil | Doxil (liposomal) | Doxorubicin hydrochloride (liposomal) | Myocet | Rubex | Doxorubicin HCl
RUNX3	DOXORUBICIN HYDROCHLORIDE	DNA inhibitor	INHIBITOR	4	1974	0	0	700	144	735	ENSG00000020633	ENSP00000343477	CIDm00001690	CHEMBL359744	Doxorubicin hydrochloride | Doxorubicin liposomal complex of the hydrochloride | Liposomal doxorubicin hydrochloride | Adriamycin | Adriamycin pfs | Adriamycin Rdf | Caelyx | Doxil | Doxil (liposomal) | Doxorubicin hydrochloride (liposomal) | Myocet | Rubex | Doxorubicin HCl
NPM1	DECITABINE	DNA (cytosine-5)-methyltransferase 3A inhibitor	INHIBITOR	4	2006	0	0	700	144	735	ENSG00000181163	ENSP00000296930	CIDm00016886	CHEMBL1201129	Decitabine | DAC | NSC-127716 | Dacogen
NPM1	DECITABINE	DNA (cytosine-5)-methyltransferase 1 inhibitor	INHIBITOR	4	2006	0	0	700	144	735	ENSG00000181163	ENSP00000296930	CIDm00016886	CHEMBL1201129	Decitabine | DAC | NSC-127716 | Dacogen
NPM1	DECITABINE	DNA inhibitor	INHIBITOR	4	2006	0	0	700	144	735	ENSG00000181163	ENSP00000296930	CIDm00016886	CHEMBL1201129	Decitabine | DAC | NSC-127716 | Dacogen
ESR1	DINOPROSTONE	Prostaglandin E2 receptor agonist	AGONIST	4	1977	0	0	700	142	734	ENSG00000091831	ENSP00000206249	CIDm00000158	CHEMBL548	Dinoprostone | Dinoprostone beta-cyclodextrin clathrate | Prostaglandin e2 | NSC-165560 | NSC-196514 | U-12,062 | U-12062 | Cervidil | Prepidil | Propess | Prostin e2
TP53	PALBOCICLIB	CDK6/cyclin D1 inhibitor	INHIBITOR	4	2015	0	0	700	141	734	ENSG00000141510	ENSP00000269305	CIDm05330286	CHEMBL189963	Palbociclib | PD-0332991 | Ibrance
TP53	PALBOCICLIB	Cyclin-dependent kinase 4/cyclin D1 inhibitor	INHIBITOR	4	2015	0	0	700	141	734	ENSG00000141510	ENSP00000269305	CIDm05330286	CHEMBL189963	Palbociclib | PD-0332991 | Ibrance
SP1	ESTRADIOL	Estrogen receptor alpha agonist	AGONIST	4	1975	0	0	700	142	734	ENSG00000185591	ENSP00000329357	CIDm00000450	CHEMBL135	Estradiol | Estradiol hemihydrate | Agofollin | Alfatradiol | Depo-Estradiol | Destradiol | Dihydrotheelin | Dihydroxyestrin | Estrasorb | Gynergon | Gynoestryl | Oestradiol | NSC-20293 | NSC-9895 | WC-3011 | WC3011 | Adgyn estro | Alora | Aquagen | Bedol | Climara | Climara Pro | Dermestril 100 | Dermestril 25 | Dermestril 50 | Dermestril septem 25 | Dermestril septem 50 | Dermestril septem 75 |…
CDK2	BORTEZOMIB	26S proteosome inhibitor	INHIBITOR	4	2003	0	0	700	141	734	ENSG00000123374	ENSP00000266970	CIDm00093860	CHEMBL325041	Bortezomib | Bortezomib hydrate | Velcade | LDP-341 | NSC-681239 | PS-341
PPARG	CAPSAICIN	Vanilloid receptor opener	OPENER	4	2009	0	0	700	137	733	ENSG00000132170	ENSP00000287820	CIDm00002548	CHEMBL294199	Capsaicin | Ngx-1998 | ALGRX 4975 | ALGRX-4975 | FEMA NO. 3404 | NGX-1998 | NGX-4010 | NSC-56353 | Qutenza | Zacin | Zostrix | Zostrix hp
PPARG	ZUCAPSAICIN	Vanilloid receptor agonist	AGONIST	3	#N/A	0	0	700	137	733	ENSG00000132170	ENSP00000287820	CIDm00002548	CHEMBL313971	Zucapsaicin
ESR1	TEMSIROLIMUS	FK506-binding protein 1A inhibitor	INHIBITOR	4	2007	0	0	700	136	733	ENSG00000091831	ENSP00000206249	CIDm00148191	CHEMBL1201182	Temsirolimus | CCI-779 | Torisel
SRC	RITONAVIR	Human immunodeficiency virus type 1 protease inhibitor	INHIBITOR	4	1996	0	0	700	138	733	ENSG00000197122	ENSP00000350941	CIDm00005076	CHEMBL163	Ritonavir | ABBOTT-84538 | Norvir | A-84538 | ABT-538 | NSC-693184 | Ritonavir related compounds mixture
SRC	RITONAVIR	Cytochrome P450 3A inhibitor	INHIBITOR	4	1996	0	0	700	138	733	ENSG00000197122	ENSP00000350941	CIDm00005076	CHEMBL163	Ritonavir | ABBOTT-84538 | Norvir | A-84538 | ABT-538 | NSC-693184 | Ritonavir related compounds mixture
DNMT3B	HYDROGEN PEROXIDE	Unknown	#N/A	4	2017	0	0	700	136	733	ENSG00000088305	ENSP00000328547	CIDm00000784	CHEMBL71595	Hydrogen peroxide | Hydrogen Peroxide | Oxydol | A-101 | NSC-19892 | Crystacide | Eskata | Hioxyl | Peroxyl
BRCA1	BORTEZOMIB	26S proteosome inhibitor	INHIBITOR	4	2003	0	0	700	136	733	ENSG00000012048	ENSP00000418960	CIDm00093860	CHEMBL325041	Bortezomib | Bortezomib hydrate | Velcade | LDP-341 | NSC-681239 | PS-341
HIF1A	TAMOXIFEN CITRATE	Estrogen receptor alpha modulator	MODULATOR	4	1977	0	0	700	125	729	ENSG00000100644	ENSP00000338018	CIDm00005376	CHEMBL786	Tamoxifen citrate | I.C.I.46474 CITRATE | ICI 46,474 | ICI-46474 | Emblon | Fentamox 10 | Fentamox 20 | Kentadex | Kessar | Kessar 10 | Kessar 20 | Noltam | Nolvadex | Nolvadex d | Nolvadex fte | Oestrifen-10 | Oestrifen-20 | Oestrifen-40 | Soltamox | Tamofen | Zynoplex
PPARG	DICLOFENAC SODIUM	Cyclooxygenase inhibitor	INHIBITOR	4	1988	0	0	700	122	728	ENSG00000132170	ENSP00000287820	CIDm00003032	CHEMBL1034	Diclofenac sod | Diclofenac sodium | Diclofenac sodium salt | GP 45840 | GP-45840 | Acoflam | Acoflam ret | Acoflam sr | Arthronac | Arthrotec 50 | Arthrotec 75 | Closteril 100 | Defanac | Defanac retard | Defanac sr | Dexomon ret | Dexomon sr | Dicloflex | Dicloflex ret | Dicloflex sr | Diclomax ret | Diclomax sr | Diclotard 100 mr | Diclotard 75 mr | Diclovol | Diclovol ret | Diclovol sr | Dicl…
PPARG	DICLOFENAC POTASSIUM	Cyclooxygenase inhibitor	INHIBITOR	4	1993	0	0	700	122	728	ENSG00000132170	ENSP00000287820	CIDm00003032	CHEMBL1200804	Diclofenac potassium | Diclofenac potassium salt | CGP 45840B | CGP-45840B | Cambia | Cataflam | Voltarol joint pain | Voltarol pain-eze | Voltarol pain-eze extra strgh | Voltarol rapid | Zipsor
PPARG	DICLOFENAC	Cyclooxygenase inhibitor	INHIBITOR	4	1988	0	0	700	122	728	ENSG00000132170	ENSP00000287820	CIDm00003032	CHEMBL139	Diclofenac | Arthrotec | Cataflam | Las41007 | Solaraze | Voltaren | Voltaren-XR | LAS-41007 | LAS41007 | Cambia | Voltaren Ophthalmic | Voltaren Xr | Zorvolex | Zorvolex capsules
ESR1	VORINOSTAT	Histone deacetylase 1 inhibitor	INHIBITOR	4	2006	0	0	700	122	728	ENSG00000091831	ENSP00000206249	CIDm00005311	CHEMBL98	Vorinostat | MK-0683 | MK0683 | Zolinza
ESR1	VORINOSTAT	Histone deacetylase 3 inhibitor	INHIBITOR	4	2006	0	0	700	122	728	ENSG00000091831	ENSP00000206249	CIDm00005311	CHEMBL98	Vorinostat | MK-0683 | MK0683 | Zolinza
ESR1	VORINOSTAT	Histone deacetylase 6 inhibitor	INHIBITOR	4	2006	0	0	700	122	728	ENSG00000091831	ENSP00000206249	CIDm00005311	CHEMBL98	Vorinostat | MK-0683 | MK0683 | Zolinza
ESR1	VORINOSTAT	Histone deacetylase 2 inhibitor	INHIBITOR	4	2006	0	0	700	122	728	ENSG00000091831	ENSP00000206249	CIDm00005311	CHEMBL98	Vorinostat | MK-0683 | MK0683 | Zolinza
ESR1	VALPROIC ACID	Succinate semialdehyde dehydrogenase inhibitor	INHIBITOR	4	1978	0	0	700	122	728	ENSG00000091831	ENSP00000206249	CIDm00003121	CHEMBL109	Valproic acid | 44089 | NSC-93819 | Convulex | Depakene | Depakote | Stavzor
ESR1	DIVALPROEX SODIUM	Succinate semialdehyde dehydrogenase inhibitor	INHIBITOR	4	1983	0	0	700	122	728	ENSG00000091831	ENSP00000206249	CIDm00003121	CHEMBL2105613	Semisodium valproate | Divalproex sodium | Valproate semisodium | Valproic acid sodium salt (2:1) | ABBOTT 50711 | ABBOTT-50711 | Depakote | Depakote cp | Depakote er
ESR1	VALPROATE SODIUM	Succinate semialdehyde dehydrogenase inhibitor	INHIBITOR	4	1996	0	0	700	122	728	ENSG00000091831	ENSP00000206249	CIDm00003121	CHEMBL433	Sodium valproate | Valproate sodium | Valproic acid sodium salt (1:1) | ABBOTT-44090 | A-44090 | ABBOTT 44090 | KW-6066N | Delepsine | Depacon | Depakine | Depakote | Depakote CP | Depakote ER | Epilim | Epilim 200 | Epilim 500 | Epilim chrono 200 | Epilim chrono 300 | Epilim chrono 500 | Epilim chronosphere | Epilim iv | Episenta | Kentilim | Orfiril | Orlept
ESR1	LINDANE	GABA-A receptor negative allosteric modulator	NEGATIVE ALLOSTERIC MODULATOR	4	1974	0	0	700	122	728	ENSG00000091831	ENSP00000206249	CIDm00000727	CHEMBL15891	Lindane | Benzene hexachloride, gamma | gamma-Hexachlorocyclohexane | Gammallin | Gammaxene | Hexachlorane | Hexicide | Esoderm | Gamene | Gamma Benzene HCl | Gexane | Kwell | Lorexane | Lorexane no 3 | Quellada | Scabene
RELA	SULFASALAZINE	Arachidonate 5-lipoxygenase inhibitor	INHIBITOR	4	1950	0	0	700	121	728	ENSG00000173039	ENSP00000384273	CIDm05353980	CHEMBL421	Sulfasalazine | Salazosulfapyridine | Azulfidine | Salicylazosulfapyridine | Sulphasalazine | NSC-203730 | NSC-667219 | SAS-500 | Azulfidine EN | Azulfidine en-tabs | Colizine | S.a.s. | S.a.s.-500 | Salazopyrin | Salazopyrin e.c. | Salazopyrin-en | Ucine
RELA	SULFASALAZINE	Cyclooxygenase inhibitor	INHIBITOR	4	1950	0	0	700	121	728	ENSG00000173039	ENSP00000384273	CIDm05353980	CHEMBL421	Sulfasalazine | Salazosulfapyridine | Azulfidine | Salicylazosulfapyridine | Sulphasalazine | NSC-203730 | NSC-667219 | SAS-500 | Azulfidine EN | Azulfidine en-tabs | Colizine | S.a.s. | S.a.s.-500 | Salazopyrin | Salazopyrin e.c. | Salazopyrin-en | Ucine
SRC	CAPSAICIN	Vanilloid receptor opener	OPENER	4	2009	0	0	700	122	728	ENSG00000197122	ENSP00000350941	CIDm00002548	CHEMBL294199	Capsaicin | Ngx-1998 | ALGRX 4975 | ALGRX-4975 | FEMA NO. 3404 | NGX-1998 | NGX-4010 | NSC-56353 | Qutenza | Zacin | Zostrix | Zostrix hp
SRC	ZUCAPSAICIN	Vanilloid receptor agonist	AGONIST	3	#N/A	0	0	700	122	728	ENSG00000197122	ENSP00000350941	CIDm00002548	CHEMBL313971	Zucapsaicin
JUN	AFIMOXIFENE	Estrogen receptor modulator	MODULATOR	3	#N/A	0	0	700	121	728	ENSG00000177606	ENSP00000360266	CIDm00063062	CHEMBL489	4-Hydroxytamoxifen | Afimoxifene | 4-OHT | Tamogel
JUN	AFIMOXIFENE	Estrogen-related receptor gamma antagonist	ANTAGONIST	3	#N/A	0	0	700	121	728	ENSG00000177606	ENSP00000360266	CIDm00063062	CHEMBL489	4-Hydroxytamoxifen | Afimoxifene | 4-OHT | Tamogel
JUN	VINCRISTINE SULFATE	Tubulin inhibitor	INHIBITOR	4	1963	0	0	700	120	728	ENSG00000177606	ENSP00000360266	CIDm00005978	CHEMBL501867	Vincristine sulfate | 37231 | LILLY-37231 | NSC-67574 | Kyocristine | Leurocristine Sulfate | Marqibo kit | Oncovin | Vincasar | Vincasar pfs | Vincrex | Vincristine sulfate pfs
MYC	FLUOXETINE HYDROCHLORIDE	Serotonin transporter inhibitor	INHIBITOR	4	1987	0	0	700	120	728	ENSG00000136997	ENSP00000367207	CIDm00003386	CHEMBL1201082	Fluoxetine hydrochloride | LY-110140 | LY110140 | Felicium | Fluoxetine | Olena | Oxactin | Prozac | Prozac 60 | Prozac weekly | Prozep | Prozit | Ranflutin | Sarafem | Selfemra
STAT3	SULINDAC	Cyclooxygenase inhibitor	INHIBITOR	4	1978	0	0	700	120	728	ENSG00000168610	ENSP00000264657	CIDm00005352	CHEMBL15770	Sulindac | MK-231 | Clinoril
SMAD2	TAMOXIFEN CITRATE	Estrogen receptor alpha modulator	MODULATOR	4	1977	0	0	700	121	728	ENSG00000175387	ENSP00000262160	CIDm00005376	CHEMBL786	Tamoxifen citrate | I.C.I.46474 CITRATE | ICI 46,474 | ICI-46474 | Emblon | Fentamox 10 | Fentamox 20 | Kentadex | Kessar | Kessar 10 | Kessar 20 | Noltam | Nolvadex | Nolvadex d | Nolvadex fte | Oestrifen-10 | Oestrifen-20 | Oestrifen-40 | Soltamox | Tamofen | Zynoplex
HIF1A	PREDNISONE	Glucocorticoid receptor agonist	AGONIST	4	1955	0	0	700	118	727	ENSG00000100644	ENSP00000338018	CIDm00004900	CHEMBL635	Prednisone | NSC-10023 | Cortan | Cortancyl | Decortisyl | Delta-dome | Deltasone | Fernisone | Liquid pred | Lodotra | Meticorten | Orasone | Paracort | Prednicen-m | Prednisone intensol | Rayos | Servisone | Sterapred | Prednisone tablets
CREB1	DEXAMETHASONE	Glucocorticoid receptor agonist	AGONIST	4	1958	0	0	700	116	727	ENSG00000118260	ENSP00000387699	CIDm00003003	CHEMBL384467	Dexamethasone | Dexamethasone metasulfobenzoate sodium | Dexamethasone palmitate | Dexamethasone valerate | Decadron-LA | Dexacen-4 | Dexacort | Dexair | Dexycu | Fluormethylprednisolone | Mymethasone | Neodecadron | ISV-305 | NSC-34521 | OTO-104 | Aeroseb-dex | Dalalone | Decaderm | Decadron | Decadron-75 | Decaspray | Dexacortisyl | Dexafree | Dexamethasone intensol | Dexone | Dexone 0.5 | Dexo…
CREB1	BETAMETHASONE	Glucocorticoid receptor agonist	AGONIST	4	1961	0	0	700	116	727	ENSG00000118260	ENSP00000387699	CIDm00003003	CHEMBL632	Betamethasone | BETA-VAL | Betatrex | Dermabet | Flubenisolone | Lotrisone | Taclonex | Uticort | NSC-39470 | SCH 4831 | SCH-4831 | VISUBETA | Alphatrex | Betasolan | Betnelan | Celestone
RELA	BELINOSTAT	Histone deacetylase inhibitor	INHIBITOR	4	2014	0	0	700	118	727	ENSG00000173039	ENSP00000384273	CIDm06918638	CHEMBL408513	Belinostat | NSC726630 | PX-105684 | PXD-101 | PXD101 | Beleodaq
SMAD3	TAMOXIFEN CITRATE	Estrogen receptor alpha modulator	MODULATOR	4	1977	0	0	700	119	727	ENSG00000166949	ENSP00000332973	CIDm00005376	CHEMBL786	Tamoxifen citrate | I.C.I.46474 CITRATE | ICI 46,474 | ICI-46474 | Emblon | Fentamox 10 | Fentamox 20 | Kentadex | Kessar | Kessar 10 | Kessar 20 | Noltam | Nolvadex | Nolvadex d | Nolvadex fte | Oestrifen-10 | Oestrifen-20 | Oestrifen-40 | Soltamox | Tamofen | Zynoplex
SMAD3	ESTRADIOL	Estrogen receptor alpha agonist	AGONIST	4	1975	0	0	700	117	727	ENSG00000166949	ENSP00000332973	CIDm00000450	CHEMBL135	Estradiol | Estradiol hemihydrate | Agofollin | Alfatradiol | Depo-Estradiol | Destradiol | Dihydrotheelin | Dihydroxyestrin | Estrasorb | Gynergon | Gynoestryl | Oestradiol | NSC-20293 | NSC-9895 | WC-3011 | WC3011 | Adgyn estro | Alora | Aquagen | Bedol | Climara | Climara Pro | Dermestril 100 | Dermestril 25 | Dermestril 50 | Dermestril septem 25 | Dermestril septem 50 | Dermestril septem 75 |…
E2F1	ALVOCIDIB	Cyclin-dependent kinase 2 inhibitor	INHIBITOR	3	#N/A	0	0	700	116	727	ENSG00000101412	ENSP00000345571	CIDm05287969	CHEMBL428690	Alvocidib | Flavopiridol | HL 275 | HL-275 | HMR 1275 | HMR-1275 | L 86 8275 | L-868275 | L86-8275 | MDL 107,826A | MDL-107826A | NSC-649890
E2F1	ALVOCIDIB	Cyclin-dependent kinase 4 inhibitor	INHIBITOR	3	#N/A	0	0	700	116	727	ENSG00000101412	ENSP00000345571	CIDm05287969	CHEMBL428690	Alvocidib | Flavopiridol | HL 275 | HL-275 | HMR 1275 | HMR-1275 | L 86 8275 | L-868275 | L86-8275 | MDL 107,826A | MDL-107826A | NSC-649890
E2F1	ALVOCIDIB	Cyclin-dependent kinase 6 inhibitor	INHIBITOR	3	#N/A	0	0	700	116	727	ENSG00000101412	ENSP00000345571	CIDm05287969	CHEMBL428690	Alvocidib | Flavopiridol | HL 275 | HL-275 | HMR 1275 | HMR-1275 | L 86 8275 | L-868275 | L86-8275 | MDL 107,826A | MDL-107826A | NSC-649890
E2F1	ALVOCIDIB	Cyclin-dependent kinase 9 inhibitor	INHIBITOR	3	#N/A	0	0	700	116	727	ENSG00000101412	ENSP00000345571	CIDm05287969	CHEMBL428690	Alvocidib | Flavopiridol | HL 275 | HL-275 | HMR 1275 | HMR-1275 | L 86 8275 | L-868275 | L86-8275 | MDL 107,826A | MDL-107826A | NSC-649890
E2F1	ALVOCIDIB	Cyclin-dependent kinase 1 inhibitor	INHIBITOR	3	#N/A	0	0	700	116	727	ENSG00000101412	ENSP00000345571	CIDm05287969	CHEMBL428690	Alvocidib | Flavopiridol | HL 275 | HL-275 | HMR 1275 | HMR-1275 | L 86 8275 | L-868275 | L86-8275 | MDL 107,826A | MDL-107826A | NSC-649890
E2F1	ALVOCIDIB	Cyclin-dependent kinase 7 inhibitor	INHIBITOR	3	#N/A	0	0	700	116	727	ENSG00000101412	ENSP00000345571	CIDm05287969	CHEMBL428690	Alvocidib | Flavopiridol | HL 275 | HL-275 | HMR 1275 | HMR-1275 | L 86 8275 | L-868275 | L86-8275 | MDL 107,826A | MDL-107826A | NSC-649890
CDK2	DEFEROXAMINE MESYLATE	Iron chelating agent	CHELATING AGENT	4	1968	0	0	700	118	727	ENSG00000123374	ENSP00000266970	CIDm00002973	CHEMBL1234	Desferrioxamine mesilate | Deferoxamine mesylate | Deferoxamine mesilate | Deferoxamine methanesulfonate | BA-33112 | Desferal | Desferal Mesylate | Desferrioxamine Mesylate
SMAD2	MELPHALAN HYDROCHLORIDE	DNA inhibitor	INHIBITOR	4	1992	0	0	700	117	727	ENSG00000175387	ENSP00000262160	CIDm00004053	CHEMBL1200863	Melphalan hydrochloride | CB 3025 HYDROCHLORIDE | CB-3025 HYDROCHLORIDE | Alkeran | Evomela
SMAD2	MELPHALAN	DNA inhibitor	INHIBITOR	4	1964	0	0	700	117	727	ENSG00000175387	ENSP00000262160	CIDm00004053	CHEMBL852	Melphalan | Alanine nitrogen mustard | L-sarcolysin | Melfalan | Phenylalanine mustard | CB 3025 | CB-3025 | NCI-C04853 | NSC-241286 | NSC-8806 | SK 15673 | SK-15673 | Aikeran | Alkeran
MYC	NICOTINE	Neuronal acetylcholine receptor; alpha4/beta2 agonist	AGONIST	4	1984	0	0	700	115	726	ENSG00000136997	ENSP00000367207	CIDm00000942	CHEMBL3	Nicotine | Habitrol | Nicabate | Nicoderm | Nicoderm cq | Nicopass | Nicopatch | Nicorette invisi | Nicotinell classic | Nicotinell support | Nicotinell tts 10 | Nicotinell tts 20 | Nicotinell tts 30 | Nicotrol | Nicotrol Inhaler | Nicotrol NS | Niquitin | Niquitin clr | Niquitin minis cherry | Niquitin minis mint | Niquitin minis orange | Niquitin mint | Niquitin pre-quit | Niquitin strips mint …
STAT3	SIMVASTATIN	HMG-CoA reductase inhibitor	INHIBITOR	4	1991	0	0	700	116	726	ENSG00000168610	ENSP00000264657	CIDm00054454	CHEMBL1064	Simvastatin | Simvastatin hydroxy acid | Synvinolin | C10AA01 | MK-0733 | MK-733 | Flolipid | Lacersa | Ranzolont | Simvador | Zocor | Zocor heart-pro
NFKBIA	CYCLOSPORINE	Cyclophilin A modulator	MODULATOR	4	1983	0	0	700	116	726	ENSG00000100906	ENSP00000216797	CIDm00002909	CHEMBL160	Ciclosporin | Cyclosporine | Cyclosporin a | 27-400 | ANTIBIOTIC S-7481F1 | NSC-290193 | OL-27-400 | SANG-35 | SDZ-OXL-400 | Capimune | Capsorin | Cequa | Deximune | Gengraf | Ikervis | Neoral | Optimmune | Restasis | Restasis multidose | Sandimmun | Sandimmune | Sangcya | Vanquoral
HIF1A	BALSALAZIDE DISODIUM	Arachidonate 5-lipoxygenase inhibitor	INHIBITOR	4	2000	0	0	700	110	725	ENSG00000100644	ENSP00000338018	CIDm00000923	CHEMBL1200760	Balsalazide sodium | Balsalazide disodium | Balsalazide disodium salt dihydrate | Balsalazide disodium dihydrate | Balsalazine | BX-661A | BX661A | Colazal | Colazide | Giazo
HIF1A	BALSALAZIDE DISODIUM	Peroxisome proliferator-activated receptor gamma agonist	AGONIST	4	2000	0	0	700	110	725	ENSG00000100644	ENSP00000338018	CIDm00000923	CHEMBL1200760	Balsalazide sodium | Balsalazide disodium | Balsalazide disodium salt dihydrate | Balsalazide disodium dihydrate | Balsalazine | BX-661A | BX661A | Colazal | Colazide | Giazo
HIF1A	BALSALAZIDE DISODIUM	Cyclooxygenase inhibitor	INHIBITOR	4	2000	0	0	700	110	725	ENSG00000100644	ENSP00000338018	CIDm00000923	CHEMBL1200760	Balsalazide sodium | Balsalazide disodium | Balsalazide disodium salt dihydrate | Balsalazide disodium dihydrate | Balsalazine | BX-661A | BX661A | Colazal | Colazide | Giazo
RELA	TROGLITAZONE	Peroxisome proliferator-activated receptor gamma agonist	AGONIST	4	1997	0	0	700	113	725	ENSG00000173039	ENSP00000384273	CIDm00005591	CHEMBL408	Troglitazone | Rezulin | CI-991 | CS-045 | GR-92132X | GR92132X | Prelay | Romozin
JUN	SIMVASTATIN	HMG-CoA reductase inhibitor	INHIBITOR	4	1991	0	0	700	110	725	ENSG00000177606	ENSP00000360266	CIDm00054454	CHEMBL1064	Simvastatin | Simvastatin hydroxy acid | Synvinolin | C10AA01 | MK-0733 | MK-733 | Flolipid | Lacersa | Ranzolont | Simvador | Zocor | Zocor heart-pro
KLF4	FLUOROURACIL	Thymidylate synthase inhibitor	INHIBITOR	4	1962	0	0	700	112	725	ENSG00000136826	ENSP00000363804	CIDm00003385	CHEMBL185	Fluorouracil | 5-Fluorouracil | 5-FU | Fluracil | 5 FU | NSC-19893 | RO 2-9757 | RO-2-9757 | RO-29757 | 5.f.u. | Accusite | Actikerall | Adrucil | Carac | Efudex | Efudix | Fluoro-uracil roche | Fluoroplex | Tolak
KLF4	FLUOROURACIL	DNA inhibitor	INHIBITOR	4	1962	0	0	700	112	725	ENSG00000136826	ENSP00000363804	CIDm00003385	CHEMBL185	Fluorouracil | 5-Fluorouracil | 5-FU | Fluracil | 5 FU | NSC-19893 | RO 2-9757 | RO-2-9757 | RO-29757 | 5.f.u. | Accusite | Actikerall | Adrucil | Carac | Efudex | Efudix | Fluoro-uracil roche | Fluoroplex | Tolak
KLF4	FLUOROURACIL	RNA inhibitor	INHIBITOR	4	1962	0	0	700	112	725	ENSG00000136826	ENSP00000363804	CIDm00003385	CHEMBL185	Fluorouracil | 5-Fluorouracil | 5-FU | Fluracil | 5 FU | NSC-19893 | RO 2-9757 | RO-2-9757 | RO-29757 | 5.f.u. | Accusite | Actikerall | Adrucil | Carac | Efudex | Efudix | Fluoro-uracil roche | Fluoroplex | Tolak
ETV6	DOXORUBICIN HYDROCHLORIDE	DNA topoisomerase II alpha inhibitor	INHIBITOR	4	1974	0	0	700	110	725	ENSG00000139083	ENSP00000379658	CIDm00001690	CHEMBL359744	Doxorubicin hydrochloride | Doxorubicin liposomal complex of the hydrochloride | Liposomal doxorubicin hydrochloride | Adriamycin | Adriamycin pfs | Adriamycin Rdf | Caelyx | Doxil | Doxil (liposomal) | Doxorubicin hydrochloride (liposomal) | Myocet | Rubex | Doxorubicin HCl
ETV6	DOXORUBICIN HYDROCHLORIDE	DNA inhibitor	INHIBITOR	4	1974	0	0	700	110	725	ENSG00000139083	ENSP00000379658	CIDm00001690	CHEMBL359744	Doxorubicin hydrochloride | Doxorubicin liposomal complex of the hydrochloride | Liposomal doxorubicin hydrochloride | Adriamycin | Adriamycin pfs | Adriamycin Rdf | Caelyx | Doxil | Doxil (liposomal) | Doxorubicin hydrochloride (liposomal) | Myocet | Rubex | Doxorubicin HCl
NFKBIA	ETOPOSIDE	DNA topoisomerase II inhibitor	INHIBITOR	4	1983	0	0	700	110	725	ENSG00000100906	ENSP00000216797	CIDm00003310	CHEMBL44657	Etoposide | NSC-141540 | VP-16-213 | Toposar | Vepesid | Etoposide resolution mixture
MRE11A	VELIPARIB	PARP 1, 2 and 3 inhibitor	INHIBITOR	3	#N/A	0	0	700	111	725	ENSG00000020922	ENSP00000325863	CIDm11842604	CHEMBL506871	Veliparib | ABT-888 | PARP-1 INHIBITOR ABT-888
JUN	COLCHICINE	Tubulin inhibitor	INHIBITOR	4	1961	0	0	700	108	724	ENSG00000177606	ENSP00000360266	CIDm00002833	CHEMBL107	Colchicine | NSC-757 | Colcrys | Gloperba | Mitigare
NFKBIA	TRETINOIN	Retinoic acid receptor agonist	AGONIST	4	1971	0	0	700	108	724	ENSG00000100906	ENSP00000216797	CIDm00005538	CHEMBL38	Tretinoin | Retinoic acid | NSC-122758 | Acticin | Altreno | Atralin | Avita | Renova | Retin-a | Retin-a micro | Retin-a-micro | Tretin-X | Vesanoid
NFKBIA	ISOTRETINOIN	Retinoic acid receptor agonist	AGONIST	4	1982	0	0	700	108	724	ENSG00000100906	ENSP00000216797	CIDm00005538	CHEMBL547	Isotretinoin | Retinoic acid 13-cis-form | 13 Cis-Retinoic Acid | PAT-001 | RO 4-3780 | RO-4-3780 | RO-43780 | Absorica | Absorica ld | Accutane | Amnesteem | Claravis | Isotrex | Myorisan | Roaccutane | Sotret | Zenatane
NFKBIA	ALITRETINOIN	Retinoid receptor agonist	AGONIST	4	1999	0	0	700	108	724	ENSG00000100906	ENSP00000216797	CIDm00005538	CHEMBL705	Alitretinoin | Retinoic acid 9-cis-form | Panretin | AGN 192013 | AGN-192013 | ALRT-1057 | ALRT1057 | BAL-4079 | LG-100057 | LG100057 | LGD-1057 | LGD1057 | NSC-659772 | Toctino
EGR1	TROGLITAZONE	Peroxisome proliferator-activated receptor gamma agonist	AGONIST	4	1997	0	0	700	106	723	ENSG00000120738	ENSP00000239938	CIDm00005591	CHEMBL408	Troglitazone | Rezulin | CI-991 | CS-045 | GR-92132X | GR92132X | Prelay | Romozin
CCNA1	TRETINOIN	Retinoic acid receptor agonist	AGONIST	4	1971	0	0	700	104	723	ENSG00000133101	ENSP00000255465	CIDm00005538	CHEMBL38	Tretinoin | Retinoic acid | NSC-122758 | Acticin | Altreno | Atralin | Avita | Renova | Retin-a | Retin-a micro | Retin-a-micro | Tretin-X | Vesanoid
CCNA1	ISOTRETINOIN	Retinoic acid receptor agonist	AGONIST	4	1982	0	0	700	104	723	ENSG00000133101	ENSP00000255465	CIDm00005538	CHEMBL547	Isotretinoin | Retinoic acid 13-cis-form | 13 Cis-Retinoic Acid | PAT-001 | RO 4-3780 | RO-4-3780 | RO-43780 | Absorica | Absorica ld | Accutane | Amnesteem | Claravis | Isotrex | Myorisan | Roaccutane | Sotret | Zenatane
CCNA1	ALITRETINOIN	Retinoid receptor agonist	AGONIST	4	1999	0	0	700	104	723	ENSG00000133101	ENSP00000255465	CIDm00005538	CHEMBL705	Alitretinoin | Retinoic acid 9-cis-form | Panretin | AGN 192013 | AGN-192013 | ALRT-1057 | ALRT1057 | BAL-4079 | LG-100057 | LG100057 | LGD-1057 | LGD1057 | NSC-659772 | Toctino
STAT3	CAPSAICIN	Vanilloid receptor opener	OPENER	4	2009	0	0	700	106	723	ENSG00000168610	ENSP00000264657	CIDm00002548	CHEMBL294199	Capsaicin | Ngx-1998 | ALGRX 4975 | ALGRX-4975 | FEMA NO. 3404 | NGX-1998 | NGX-4010 | NSC-56353 | Qutenza | Zacin | Zostrix | Zostrix hp
STAT3	ZUCAPSAICIN	Vanilloid receptor agonist	AGONIST	3	#N/A	0	0	700	106	723	ENSG00000168610	ENSP00000264657	CIDm00002548	CHEMBL313971	Zucapsaicin
STAT3	CHOLIC ACID	Unknown	#N/A	4	2015	0	0	700	106	723	ENSG00000168610	ENSP00000264657	CIDm00000303	CHEMBL205596	Cholic acid | E1000 | Cholic Acid | NSC-6135 | Cholbam | Kolbam | Orphacol
NFKBIE	BORTEZOMIB	26S proteosome inhibitor	INHIBITOR	4	2003	0	0	700	105	723	ENSG00000146232	ENSP00000275015	CIDm00093860	CHEMBL325041	Bortezomib | Bortezomib hydrate | Velcade | LDP-341 | NSC-681239 | PS-341
CREB1	TROGLITAZONE	Peroxisome proliferator-activated receptor gamma agonist	AGONIST	4	1997	0	0	700	103	722	ENSG00000118260	ENSP00000387699	CIDm00005591	CHEMBL408	Troglitazone | Rezulin | CI-991 | CS-045 | GR-92132X | GR92132X | Prelay | Romozin
RELA	PROGESTERONE	Progesterone receptor agonist	AGONIST	4	1976	0	0	700	100	722	ENSG00000173039	ENSP00000384273	CIDm00004920	CHEMBL103	Progesterone | NSC-64377 | NSC-9704 | U 3672 | Crinone | Cyclogest | Endometrin | Gesterol | Lutigest | Milprosa | Prochieve | Progesta-care | Progestasert | Progestin | Prometrium | Regumate | Serenity for women | Syngestrone | Utrogestan
MYC	DEFEROXAMINE MESYLATE	Iron chelating agent	CHELATING AGENT	4	1968	0	0	700	101	722	ENSG00000136997	ENSP00000367207	CIDm00002973	CHEMBL1234	Desferrioxamine mesilate | Deferoxamine mesylate | Deferoxamine mesilate | Deferoxamine methanesulfonate | BA-33112 | Desferal | Desferal Mesylate | Desferrioxamine Mesylate
SP1	ETOPOSIDE	DNA topoisomerase II inhibitor	INHIBITOR	4	1983	0	0	700	100	722	ENSG00000185591	ENSP00000329357	CIDm00003310	CHEMBL44657	Etoposide | NSC-141540 | VP-16-213 | Toposar | Vepesid | Etoposide resolution mixture
RBL2	HYDROGEN PEROXIDE	Unknown	#N/A	4	2017	0	0	700	101	722	ENSG00000103479	ENSP00000262133	CIDm00000784	CHEMBL71595	Hydrogen peroxide | Hydrogen Peroxide | Oxydol | A-101 | NSC-19892 | Crystacide | Eskata | Hioxyl | Peroxyl
BRCA1	VINCRISTINE SULFATE	Tubulin inhibitor	INHIBITOR	4	1963	0	0	700	102	722	ENSG00000012048	ENSP00000418960	CIDm00005978	CHEMBL501867	Vincristine sulfate | 37231 | LILLY-37231 | NSC-67574 | Kyocristine | Leurocristine Sulfate | Marqibo kit | Oncovin | Vincasar | Vincasar pfs | Vincrex | Vincristine sulfate pfs
ESR2	DECITABINE	DNA (cytosine-5)-methyltransferase 3A inhibitor	INHIBITOR	4	2006	0	0	700	101	722	ENSG00000140009	ENSP00000343925	CIDm00016886	CHEMBL1201129	Decitabine | DAC | NSC-127716 | Dacogen
ESR2	DECITABINE	DNA (cytosine-5)-methyltransferase 1 inhibitor	INHIBITOR	4	2006	0	0	700	101	722	ENSG00000140009	ENSP00000343925	CIDm00016886	CHEMBL1201129	Decitabine | DAC | NSC-127716 | Dacogen
ESR2	DECITABINE	DNA inhibitor	INHIBITOR	4	2006	0	0	700	101	722	ENSG00000140009	ENSP00000343925	CIDm00016886	CHEMBL1201129	Decitabine | DAC | NSC-127716 | Dacogen
RELA	FLUOROURACIL	Thymidylate synthase inhibitor	INHIBITOR	4	1962	0	0	700	100	721	ENSG00000173039	ENSP00000384273	CIDm00003385	CHEMBL185	Fluorouracil | 5-Fluorouracil | 5-FU | Fluracil | 5 FU | NSC-19893 | RO 2-9757 | RO-2-9757 | RO-29757 | 5.f.u. | Accusite | Actikerall | Adrucil | Carac | Efudex | Efudix | Fluoro-uracil roche | Fluoroplex | Tolak
RELA	FLUOROURACIL	DNA inhibitor	INHIBITOR	4	1962	0	0	700	100	721	ENSG00000173039	ENSP00000384273	CIDm00003385	CHEMBL185	Fluorouracil | 5-Fluorouracil | 5-FU | Fluracil | 5 FU | NSC-19893 | RO 2-9757 | RO-2-9757 | RO-29757 | 5.f.u. | Accusite | Actikerall | Adrucil | Carac | Efudex | Efudix | Fluoro-uracil roche | Fluoroplex | Tolak
RELA	FLUOROURACIL	RNA inhibitor	INHIBITOR	4	1962	0	0	700	100	721	ENSG00000173039	ENSP00000384273	CIDm00003385	CHEMBL185	Fluorouracil | 5-Fluorouracil | 5-FU | Fluracil | 5 FU | NSC-19893 | RO 2-9757 | RO-2-9757 | RO-29757 | 5.f.u. | Accusite | Actikerall | Adrucil | Carac | Efudex | Efudix | Fluoro-uracil roche | Fluoroplex | Tolak
NFKB1	DOXORUBICIN HYDROCHLORIDE	DNA topoisomerase II alpha inhibitor	INHIBITOR	4	1974	0	0	700	100	721	ENSG00000109320	ENSP00000226574	CIDm00001690	CHEMBL359744	Doxorubicin hydrochloride | Doxorubicin liposomal complex of the hydrochloride | Liposomal doxorubicin hydrochloride | Adriamycin | Adriamycin pfs | Adriamycin Rdf | Caelyx | Doxil | Doxil (liposomal) | Doxorubicin hydrochloride (liposomal) | Myocet | Rubex | Doxorubicin HCl
NFKB1	DOXORUBICIN HYDROCHLORIDE	DNA inhibitor	INHIBITOR	4	1974	0	0	700	100	721	ENSG00000109320	ENSP00000226574	CIDm00001690	CHEMBL359744	Doxorubicin hydrochloride | Doxorubicin liposomal complex of the hydrochloride | Liposomal doxorubicin hydrochloride | Adriamycin | Adriamycin pfs | Adriamycin Rdf | Caelyx | Doxil | Doxil (liposomal) | Doxorubicin hydrochloride (liposomal) | Myocet | Rubex | Doxorubicin HCl
NFKBIA	DEOXYCHOLIC ACID	Cell membrane disrupting agent	DISRUPTING AGENT	4	2015	0	0	700	100	721	ENSG00000100906	ENSP00000216797	CIDm00002987	CHEMBL406393	Deoxycholic acid | Desoxycholic acid | Deoxycholate | ATX-101 | DWJ-211 | DWJ211 | NSC-8797 | Kybella
PRKCD	DAUNORUBICIN CITRATE	DNA topoisomerase II alpha inhibitor	INHIBITOR	4	1996	0	63	700	0	710	ENSG00000163932	ENSP00000331602	CIDm00002958	CHEMBL1200475	Daunorubicin citrate | Daunoxome
PRKCD	DAUNORUBICIN CITRATE	DNA inhibitor	INHIBITOR	4	1996	0	63	700	0	710	ENSG00000163932	ENSP00000331602	CIDm00002958	CHEMBL1200475	Daunorubicin citrate | Daunoxome
PRKCD	DAUNORUBICIN HYDROCHLORIDE	DNA topoisomerase II alpha inhibitor	INHIBITOR	4	1979	0	63	700	0	710	ENSG00000163932	ENSP00000331602	CIDm00002958	CHEMBL1563	Daunorubicin hydrochloride | FI 6339 HYDROCHLORIDE | FI 6339 [AS THE BASE] | FI-6339 | FI-6339 HYDROCHLORIDE | NDC 0082-4155 | NDC-0082-4155 | NSC-82151 | RP 13057 HYDROCHLORIDE | RP 13057 [AS THE BASE) | RP-13057 | RP-13057 HYDROCHLORIDE | Cerubidine | Daunoxome
PRKCD	DAUNORUBICIN HYDROCHLORIDE	DNA inhibitor	INHIBITOR	4	1979	0	63	700	0	710	ENSG00000163932	ENSP00000331602	CIDm00002958	CHEMBL1563	Daunorubicin hydrochloride | FI 6339 HYDROCHLORIDE | FI 6339 [AS THE BASE] | FI-6339 | FI-6339 HYDROCHLORIDE | NDC 0082-4155 | NDC-0082-4155 | NSC-82151 | RP 13057 HYDROCHLORIDE | RP 13057 [AS THE BASE) | RP-13057 | RP-13057 HYDROCHLORIDE | Cerubidine | Daunoxome
PRKCD	DAUNORUBICIN	DNA inhibitor	INHIBITOR	4	1979	0	63	700	0	710	ENSG00000163932	ENSP00000331602	CIDm00002958	CHEMBL178	Daunorubicin | Cerubidine | Daunoxome | FI 6339 | FI-6339 | NSC-83142 | RP 13057 | RP-13057 | Epirubicin hydrochloride impurity, daunorubicin- | Valrubicin impurity, daunorubicin
PRKCD	DAUNORUBICIN	DNA topoisomerase II alpha inhibitor	INHIBITOR	4	1979	0	63	700	0	710	ENSG00000163932	ENSP00000331602	CIDm00002958	CHEMBL178	Daunorubicin | Cerubidine | Daunoxome | FI 6339 | FI-6339 | NSC-83142 | RP 13057 | RP-13057 | Epirubicin hydrochloride impurity, daunorubicin- | Valrubicin impurity, daunorubicin
RUNX3	VINCRISTINE SULFATE	Tubulin inhibitor	INHIBITOR	4	1963	0	0	700	0	700	ENSG00000020633	ENSP00000343477	CIDm00005978	CHEMBL501867	Vincristine sulfate | 37231 | LILLY-37231 | NSC-67574 | Kyocristine | Leurocristine Sulfate | Marqibo kit | Oncovin | Vincasar | Vincasar pfs | Vincrex | Vincristine sulfate pfs
RUNX3	MITOMYCIN	DNA inhibitor	INHIBITOR	4	1981	0	0	700	0	700	ENSG00000020633	ENSP00000343477	CIDm00005746	CHEMBL105	Mitomycin | Mitomycin c | Mytozytrex | Ugn-102 | NSC-26980 | UGN-101 | UGN-102 | Jelmyto | Mitosol | Mitozytrex | Mutamycin
RUNX3	ETOPOSIDE	DNA topoisomerase II inhibitor	INHIBITOR	4	1983	0	0	700	0	700	ENSG00000020633	ENSP00000343477	CIDm00003310	CHEMBL44657	Etoposide | NSC-141540 | VP-16-213 | Toposar | Vepesid | Etoposide resolution mixture
AHR	BORTEZOMIB	26S proteosome inhibitor	INHIBITOR	4	2003	0	0	700	0	700	ENSG00000106546	ENSP00000242057	CIDm00093860	CHEMBL325041	Bortezomib | Bortezomib hydrate | Velcade | LDP-341 | NSC-681239 | PS-341
AHR	SULINDAC	Cyclooxygenase inhibitor	INHIBITOR	4	1978	0	0	700	0	700	ENSG00000106546	ENSP00000242057	CIDm00005352	CHEMBL15770	Sulindac | MK-231 | Clinoril
AHR	ESOMEPRAZOLE SODIUM	Potassium-transporting ATPase inhibitor	INHIBITOR	4	2005	0	0	700	0	700	ENSG00000106546	ENSP00000242057	CIDm00004594	CHEMBL1200470	Esomeprazole sodium | H199/18 SODIUM | Nexium | Nexium iv
AHR	OMEPRAZOLE	Potassium-transporting ATPase inhibitor	INHIBITOR	4	1989	0	0	700	0	700	ENSG00000106546	ENSP00000242057	CIDm00004594	CHEMBL1503	Omeprazole | H 168/68 | H-168/68 | Antra | Losec | Losec mups | Mezzopram | Mopral | Omeran | Prilosec | Zanprol
AHR	OMEPRAZOLE MAGNESIUM	Potassium-transporting ATPase inhibitor	INHIBITOR	4	2003	0	0	700	0	700	ENSG00000106546	ENSP00000242057	CIDm00004594	CHEMBL1567328	Omeprazole magnesium | Omeprazole magnesium salt | H 168/68 MAGNESIUM | Prilosec | Prilosec otc
AHR	ESOMEPRAZOLE MAGNESIUM	Potassium-transporting ATPase inhibitor	INHIBITOR	4	2001	0	0	700	0	700	ENSG00000106546	ENSP00000242057	CIDm00004594	CHEMBL2146133	Esomeprazole magnesium | Esomeprazole magnesium hydrate | Esomeprazole magnesium trihydrate | H199/18 MAGNESIUM TRIHYDRATE | Nexium | Nexium 24hr
AHR	NICARDIPINE HYDROCHLORIDE	Voltage-gated L-type calcium channel blocker	BLOCKER	4	1988	0	0	700	0	700	ENSG00000106546	ENSP00000242057	CIDm00004473	CHEMBL1200326	Nicardipine hydrochloride | RS-69216 | RS-69216-XX-07-0 | RS-69216XX07-0 | YC-93 | Cardene | Cardene sr
AHR	DEXAMETHASONE	Glucocorticoid receptor agonist	AGONIST	4	1958	0	0	700	0	700	ENSG00000106546	ENSP00000242057	CIDm00003003	CHEMBL384467	Dexamethasone | Dexamethasone metasulfobenzoate sodium | Dexamethasone palmitate | Dexamethasone valerate | Decadron-LA | Dexacen-4 | Dexacort | Dexair | Dexycu | Fluormethylprednisolone | Mymethasone | Neodecadron | ISV-305 | NSC-34521 | OTO-104 | Aeroseb-dex | Dalalone | Decaderm | Decadron | Decadron-75 | Decaspray | Dexacortisyl | Dexafree | Dexamethasone intensol | Dexone | Dexone 0.5 | Dexo…
AHR	BETAMETHASONE	Glucocorticoid receptor agonist	AGONIST	4	1961	0	0	700	0	700	ENSG00000106546	ENSP00000242057	CIDm00003003	CHEMBL632	Betamethasone | BETA-VAL | Betatrex | Dermabet | Flubenisolone | Lotrisone | Taclonex | Uticort | NSC-39470 | SCH 4831 | SCH-4831 | VISUBETA | Alphatrex | Betasolan | Betnelan | Celestone
AHR	COLCHICINE	Tubulin inhibitor	INHIBITOR	4	1961	0	0	700	0	700	ENSG00000106546	ENSP00000242057	CIDm00002833	CHEMBL107	Colchicine | NSC-757 | Colcrys | Gloperba | Mitigare
HIF1A	MINOCYCLINE HYDROCHLORIDE	Bacterial 70S ribosome inhibitor	INHIBITOR	4	1971	0	0	700	0	700	ENSG00000100644	ENSP00000338018	CIDm26275995	CHEMBL1200881	Minocycline hydrochloride | NSC-141993 | Acnamino | Aknemin | Aknemin 50 | Amzeeq | Arestin | Blemix 100 | Blemix 50 | Cyclomin | Dentomycin | Dynacin | Minocin | Minocin 50 | Minocin mr | Minogal | Minolira | Sebomin | Sebren mr | Solodyn | Ximino | Zilxi
HIF1A	SULFASALAZINE	Arachidonate 5-lipoxygenase inhibitor	INHIBITOR	4	1950	0	0	700	0	700	ENSG00000100644	ENSP00000338018	CIDm05353980	CHEMBL421	Sulfasalazine | Salazosulfapyridine | Azulfidine | Salicylazosulfapyridine | Sulphasalazine | NSC-203730 | NSC-667219 | SAS-500 | Azulfidine EN | Azulfidine en-tabs | Colizine | S.a.s. | S.a.s.-500 | Salazopyrin | Salazopyrin e.c. | Salazopyrin-en | Ucine
HIF1A	SULFASALAZINE	Cyclooxygenase inhibitor	INHIBITOR	4	1950	0	0	700	0	700	ENSG00000100644	ENSP00000338018	CIDm05353980	CHEMBL421	Sulfasalazine | Salazosulfapyridine | Azulfidine | Salicylazosulfapyridine | Sulphasalazine | NSC-203730 | NSC-667219 | SAS-500 | Azulfidine EN | Azulfidine en-tabs | Colizine | S.a.s. | S.a.s.-500 | Salazopyrin | Salazopyrin e.c. | Salazopyrin-en | Ucine
HIF1A	CAPECITABINE	Thymidylate synthase inhibitor	INHIBITOR	4	1998	0	0	700	0	700	ENSG00000100644	ENSP00000338018	CIDm00060953	CHEMBL1773	Capecitabine | Xeloda | RO 09-1978/000 | RO-09-1978000 | RO-091978000
HIF1A	CAPECITABINE	DNA inhibitor	INHIBITOR	4	1998	0	0	700	0	700	ENSG00000100644	ENSP00000338018	CIDm00060953	CHEMBL1773	Capecitabine | Xeloda | RO 09-1978/000 | RO-09-1978000 | RO-091978000
HIF1A	CAPECITABINE	RNA inhibitor	INHIBITOR	4	1998	0	0	700	0	700	ENSG00000100644	ENSP00000338018	CIDm00060953	CHEMBL1773	Capecitabine | Xeloda | RO 09-1978/000 | RO-09-1978000 | RO-091978000
HIF1A	TRIAMTERENE	Amiloride-sensitive sodium channel, ENaC blocker	BLOCKER	4	1964	0	0	700	0	700	ENSG00000100644	ENSP00000338018	CIDm00005546	CHEMBL585	Triamterene | NSC-639359 | NSC-77625 | SK&F 8542 | SK&F-8542 | SK-8542 | Dyrenium | Dytac
HIF1A	DOXIFLURIDINE	DNA disrupting agent	DISRUPTING AGENT	3	#N/A	0	0	700	0	700	ENSG00000100644	ENSP00000338018	CIDm00003159	CHEMBL1130	Doxifluridine | 5'-Deoxy-5-Fluorouridine | RO 219738 | RO-219738 | Capecitabine related compound b
HIF1A	DOXIFLURIDINE	RNA disrupting agent	DISRUPTING AGENT	3	#N/A	0	0	700	0	700	ENSG00000100644	ENSP00000338018	CIDm00003159	CHEMBL1130	Doxifluridine | 5'-Deoxy-5-Fluorouridine | RO 219738 | RO-219738 | Capecitabine related compound b
HIF1A	DOXIFLURIDINE	Thymidylate synthase inhibitor	INHIBITOR	3	#N/A	0	0	700	0	700	ENSG00000100644	ENSP00000338018	CIDm00003159	CHEMBL1130	Doxifluridine | 5'-Deoxy-5-Fluorouridine | RO 219738 | RO-219738 | Capecitabine related compound b
HIF1A	CLOFIBRATE	Peroxisome proliferator-activated receptor alpha agonist	AGONIST	4	1967	0	0	700	0	700	ENSG00000100644	ENSP00000338018	CIDm00002796	CHEMBL565	Clofibrate | Chlorfenisate | AY-61123 | ICI 28257 | ICI-28257 | NSC-79389 | Atromid | Atromid-s
HIF1A	CLIOQUINOL	Zinc chelating agent	CHELATING AGENT	4	1982	0	0	700	0	700	ENSG00000100644	ENSP00000338018	CIDm00002788	CHEMBL497	Clioquinol | Iodochlorhydroxyquin | 4-stearylamino-phenyl-trimethylam. metilsulf. | NSC-3531 | NSC-74938 | Domeform-hc | Oralcer | Quin-o-creme | Vioform
HIF1A	CLIOQUINOL	Copper chelating agent	CHELATING AGENT	4	1982	0	0	700	0	700	ENSG00000100644	ENSP00000338018	CIDm00002788	CHEMBL497	Clioquinol | Iodochlorhydroxyquin | 4-stearylamino-phenyl-trimethylam. metilsulf. | NSC-3531 | NSC-74938 | Domeform-hc | Oralcer | Quin-o-creme | Vioform
HIF1A	CLIOQUINOL	Iron chelating agent	CHELATING AGENT	4	1982	0	0	700	0	700	ENSG00000100644	ENSP00000338018	CIDm00002788	CHEMBL497	Clioquinol | Iodochlorhydroxyquin | 4-stearylamino-phenyl-trimethylam. metilsulf. | NSC-3531 | NSC-74938 | Domeform-hc | Oralcer | Quin-o-creme | Vioform
HIF1A	CICLOPIROX	Iron chelating agent	CHELATING AGENT	4	1982	0	0	700	0	700	ENSG00000100644	ENSP00000338018	CIDm00002749	CHEMBL1413	Ciclopirox | HOE 296B | HOE-296B | Loprox | Penlac
HIF1A	CICLOPIROX	Aluminium chelating agent	CHELATING AGENT	4	1982	0	0	700	0	700	ENSG00000100644	ENSP00000338018	CIDm00002749	CHEMBL1413	Ciclopirox | HOE 296B | HOE-296B | Loprox | Penlac
HIF1A	AMPHOTERICIN B	Ergosterol sequestering agent	SEQUESTERING AGENT	4	1964	0	0	700	0	700	ENSG00000100644	ENSP00000338018	CIDm00001972	CHEMBL267345	Amphotericin b | Amphotericin | Amphotericin b lipid complex | Amphotericin b liposomal complex | Amphotericin b deoxycholate | Amphotericin b, liposome | NSC-527017 | Abelcet | Ambisome | Amophotericin B | Ampho-moronal | Amphotec | Amphotercin B | Amphotericine B | Amphotericitin B | Amphotreicin B | Ampotericin B | Fungilin | Fungilin in orabase | Fungizone
RFX5	PACLITAXEL	Tubulin inhibitor	INHIBITOR	4	1992	0	0	700	0	700	ENSG00000143390	ENSP00000290524	CIDm00004666	CHEMBL428647	Paclitaxel | Taxol | ABI-007 | ABI-007 COMPONENT PACLITAXEL | BMS 181339-01 | BMS-181339-01 | DHP 107 | DHP-107 | MBT 0206 | MBT-0206 | NK 105 | NK-105 | NSC-125973 | QW-8184 | Abraxane | Pacitaxel | Paxene | Taxol 100
ELF3	DOXIFLURIDINE	DNA disrupting agent	DISRUPTING AGENT	3	#N/A	0	0	700	0	700	ENSG00000163435	ENSP00000352673	CIDm00003159	CHEMBL1130	Doxifluridine | 5'-Deoxy-5-Fluorouridine | RO 219738 | RO-219738 | Capecitabine related compound b
ELF3	DOXIFLURIDINE	RNA disrupting agent	DISRUPTING AGENT	3	#N/A	0	0	700	0	700	ENSG00000163435	ENSP00000352673	CIDm00003159	CHEMBL1130	Doxifluridine | 5'-Deoxy-5-Fluorouridine | RO 219738 | RO-219738 | Capecitabine related compound b
ELF3	DOXIFLURIDINE	Thymidylate synthase inhibitor	INHIBITOR	3	#N/A	0	0	700	0	700	ENSG00000163435	ENSP00000352673	CIDm00003159	CHEMBL1130	Doxifluridine | 5'-Deoxy-5-Fluorouridine | RO 219738 | RO-219738 | Capecitabine related compound b
CREB1	XAMOTEROL	Beta-1 adrenergic receptor partial agonist	PARTIAL AGONIST	4	#N/A	0	0	700	0	700	ENSG00000118260	ENSP00000387699	CIDm00155773	CHEMBL75753	Xamoterol
CREB1	MITOTANE	Cytochrome P450 11A1 inhibitor	INHIBITOR	4	1970	0	0	700	0	700	ENSG00000118260	ENSP00000387699	CIDm00004211	CHEMBL1670	Mitotane | O,p'-ddd | CB 313 | CB-313 | NSC-38721 | Lysodren | Opddd
CREB1	MITOTANE	Cytochrome P450 11B1 inhibitor	INHIBITOR	4	1970	0	0	700	0	700	ENSG00000118260	ENSP00000387699	CIDm00004211	CHEMBL1670	Mitotane | O,p'-ddd | CB 313 | CB-313 | NSC-38721 | Lysodren | Opddd
ATF4	DRONABINOL	Cannabinoid CB1 receptor agonist	AGONIST	4	1985	0	0	700	0	700	ENSG00000128272	ENSP00000336790	CIDm00002978	CHEMBL465	Dronabinol | Tetrahydrocannabinols (-)-trans-.delta.9-form | Delta-9-tetrahydrocannabinol | Delta-9-thc | ABBOTT 40566 | ABBOTT-40566 | J882F | NSC-134454 | QCD 84924 | QCD-84924 | SP 104 | SP-104 | Marinol | Syndros
BHLHE40	METHOXSALEN	DNA inhibitor	INHIBITOR	4	1954	0	0	700	0	700	ENSG00000134107	ENSP00000256495	CIDm00004114	CHEMBL416	Methoxsalen | 8-methoxypsoralen | Xanthotoxin | NSC-45923 | SM-88 COMPONENT METHOXSALEN | 8-mop | Deltasoralen | Meladinine | Oxsoralen | Oxsoralen-ultra | Puvasoralen-8 | Uvadex
PPARG	OXAPROZIN	Cyclooxygenase inhibitor	INHIBITOR	4	1992	0	0	700	0	700	ENSG00000132170	ENSP00000287820	CIDm00004614	CHEMBL1071	Oxaprozin | NSC-310839 | WY-21,743 | WY-21743 | Daypro
PPARG	OXAPROZIN POTASSIUM	Cyclooxygenase inhibitor	INHIBITOR	4	2002	0	0	700	0	700	ENSG00000132170	ENSP00000287820	CIDm00004614	CHEMBL1200463	Oxaprozin potassium | Daypro alta
PPARG	CILOSTAZOL	Phosphodiesterase 3A inhibitor	INHIBITOR	4	1999	0	0	700	0	700	ENSG00000132170	ENSP00000287820	CIDm00002754	CHEMBL799	Cilostazol | OPC-13013 | OPC-21 | Pletal
PPARG	AZELAIC ACID	Unknown	#N/A	4	1995	0	0	700	0	700	ENSG00000132170	ENSP00000287820	CIDm00002266	CHEMBL1238	Azelaic acid | NSC-19493 | ZK 62498 | ZK-62498 | Azelex | Finacea | Skinoren
RXRB	LINDANE	GABA-A receptor negative allosteric modulator	NEGATIVE ALLOSTERIC MODULATOR	4	1974	0	0	700	0	700	ENSG00000204231	ENSP00000363812	CIDm00000727	CHEMBL15891	Lindane | Benzene hexachloride, gamma | gamma-Hexachlorocyclohexane | Gammallin | Gammaxene | Hexachlorane | Hexicide | Esoderm | Gamene | Gamma Benzene HCl | Gexane | Kwell | Lorexane | Lorexane no 3 | Quellada | Scabene
HDAC7	CARBAMAZEPINE	Sodium channel alpha subunit blocker	BLOCKER	4	1968	0	0	700	0	700	ENSG00000061273	ENSP00000080059	CIDm00002554	CHEMBL108	Carbamazepine | G-32883 | GEIGY 32883 | NSC-169864 | Arbil mr | Carbagen sr | Carbatrol | Carnexiv | Epimaz | Epimaz ret | Epitol | Equetro | Sirtal ret | Tegretol | Tegretol chewtab | Tegretol prolonged release | Tegretol Xr | Tegretol-xr | Teril | Teril ret | Timonil 200 ret | Timonil 400 ret
HDAC1	THEOPHYLLINE	Phosphodiesterase 4 inhibitor	INHIBITOR	4	1940	0	0	700	0	700	ENSG00000116478	ENSP00000362649	CIDm00002153	CHEMBL190	Theophylline | Dimethylxanthine | Theophylline monohydrate | NSC-2066 | Accurbron | Aerolate | Aerolate iii | Aerolate jr | Aerolate sr | Aquaphyllin | Bronkodyl | Duraphyl | Elixicon | Elixomin | Elixophyllin | Elixophyllin sr | Labid | Lanophyllin | Lasma | Nuelin | Nuelin sa | Nuelin sa-250 | Pro-vent | Quibron | Quibron-t | Quibron-t/sr | Respbid | Slo-bid | Slo-phyllin | Somophyllin-crt | So…
HDAC1	THEOPHYLLINE	Phosphodiesterase 3 inhibitor	INHIBITOR	4	1940	0	0	700	0	700	ENSG00000116478	ENSP00000362649	CIDm00002153	CHEMBL190	Theophylline | Dimethylxanthine | Theophylline monohydrate | NSC-2066 | Accurbron | Aerolate | Aerolate iii | Aerolate jr | Aerolate sr | Aquaphyllin | Bronkodyl | Duraphyl | Elixicon | Elixomin | Elixophyllin | Elixophyllin sr | Labid | Lanophyllin | Lasma | Nuelin | Nuelin sa | Nuelin sa-250 | Pro-vent | Quibron | Quibron-t | Quibron-t/sr | Respbid | Slo-bid | Slo-phyllin | Somophyllin-crt | So…
HDAC1	THEOPHYLLINE	Adenosine receptor antagonist	ANTAGONIST	4	1940	0	0	700	0	700	ENSG00000116478	ENSP00000362649	CIDm00002153	CHEMBL190	Theophylline | Dimethylxanthine | Theophylline monohydrate | NSC-2066 | Accurbron | Aerolate | Aerolate iii | Aerolate jr | Aerolate sr | Aquaphyllin | Bronkodyl | Duraphyl | Elixicon | Elixomin | Elixophyllin | Elixophyllin sr | Labid | Lanophyllin | Lasma | Nuelin | Nuelin sa | Nuelin sa-250 | Pro-vent | Quibron | Quibron-t | Quibron-t/sr | Respbid | Slo-bid | Slo-phyllin | Somophyllin-crt | So…
CDK7	VINCRISTINE SULFATE	Tubulin inhibitor	INHIBITOR	4	1963	0	0	700	0	700	ENSG00000134058	ENSP00000256443	CIDm00005978	CHEMBL501867	Vincristine sulfate | 37231 | LILLY-37231 | NSC-67574 | Kyocristine | Leurocristine Sulfate | Marqibo kit | Oncovin | Vincasar | Vincasar pfs | Vincrex | Vincristine sulfate pfs
CDK7	PACLITAXEL	Tubulin inhibitor	INHIBITOR	4	1992	0	0	700	0	700	ENSG00000134058	ENSP00000256443	CIDm00004666	CHEMBL428647	Paclitaxel | Taxol | ABI-007 | ABI-007 COMPONENT PACLITAXEL | BMS 181339-01 | BMS-181339-01 | DHP 107 | DHP-107 | MBT 0206 | MBT-0206 | NK 105 | NK-105 | NSC-125973 | QW-8184 | Abraxane | Pacitaxel | Paxene | Taxol 100
CREBBP	MITOTANE	Cytochrome P450 11A1 inhibitor	INHIBITOR	4	1970	0	0	700	0	700	ENSG00000005339	ENSP00000262367	CIDm00004211	CHEMBL1670	Mitotane | O,p'-ddd | CB 313 | CB-313 | NSC-38721 | Lysodren | Opddd
CREBBP	MITOTANE	Cytochrome P450 11B1 inhibitor	INHIBITOR	4	1970	0	0	700	0	700	ENSG00000005339	ENSP00000262367	CIDm00004211	CHEMBL1670	Mitotane | O,p'-ddd | CB 313 | CB-313 | NSC-38721 | Lysodren | Opddd
NOTCH1	NICLOSAMIDE	DNA inhibitor	INHIBITOR	4	1982	0	0	700	0	700	ENSG00000148400	ENSP00000277541	CIDm00004477	CHEMBL1448	Niclosamide | BAY 2353 | BAY-2353 | NSC-178296 | WR 46234 | Ex A Lint | Lintex | Niclocide | Nicloside | Yomesan
NOTCH1	MITOTANE	Cytochrome P450 11A1 inhibitor	INHIBITOR	4	1970	0	0	700	0	700	ENSG00000148400	ENSP00000277541	CIDm00004211	CHEMBL1670	Mitotane | O,p'-ddd | CB 313 | CB-313 | NSC-38721 | Lysodren | Opddd
NOTCH1	MITOTANE	Cytochrome P450 11B1 inhibitor	INHIBITOR	4	1970	0	0	700	0	700	ENSG00000148400	ENSP00000277541	CIDm00004211	CHEMBL1670	Mitotane | O,p'-ddd | CB 313 | CB-313 | NSC-38721 | Lysodren | Opddd
CDK9	AFIMOXIFENE	Estrogen receptor modulator	MODULATOR	3	#N/A	0	0	700	0	700	ENSG00000136807	ENSP00000362361	CIDm00063062	CHEMBL489	4-Hydroxytamoxifen | Afimoxifene | 4-OHT | Tamogel
CDK9	AFIMOXIFENE	Estrogen-related receptor gamma antagonist	ANTAGONIST	3	#N/A	0	0	700	0	700	ENSG00000136807	ENSP00000362361	CIDm00063062	CHEMBL489	4-Hydroxytamoxifen | Afimoxifene | 4-OHT | Tamogel
FHL1	CAPECITABINE	Thymidylate synthase inhibitor	INHIBITOR	4	1998	0	0	700	0	700	ENSG00000022267	ENSP00000071281	CIDm00060953	CHEMBL1773	Capecitabine | Xeloda | RO 09-1978/000 | RO-09-1978000 | RO-091978000
FHL1	CAPECITABINE	DNA inhibitor	INHIBITOR	4	1998	0	0	700	0	700	ENSG00000022267	ENSP00000071281	CIDm00060953	CHEMBL1773	Capecitabine | Xeloda | RO 09-1978/000 | RO-09-1978000 | RO-091978000
FHL1	CAPECITABINE	RNA inhibitor	INHIBITOR	4	1998	0	0	700	0	700	ENSG00000022267	ENSP00000071281	CIDm00060953	CHEMBL1773	Capecitabine | Xeloda | RO 09-1978/000 | RO-09-1978000 | RO-091978000
FHL1	PACLITAXEL	Tubulin inhibitor	INHIBITOR	4	1992	0	0	700	0	700	ENSG00000022267	ENSP00000071281	CIDm00004666	CHEMBL428647	Paclitaxel | Taxol | ABI-007 | ABI-007 COMPONENT PACLITAXEL | BMS 181339-01 | BMS-181339-01 | DHP 107 | DHP-107 | MBT 0206 | MBT-0206 | NK 105 | NK-105 | NSC-125973 | QW-8184 | Abraxane | Pacitaxel | Paxene | Taxol 100
FHL1	DOXIFLURIDINE	DNA disrupting agent	DISRUPTING AGENT	3	#N/A	0	0	700	0	700	ENSG00000022267	ENSP00000071281	CIDm00003159	CHEMBL1130	Doxifluridine | 5'-Deoxy-5-Fluorouridine | RO 219738 | RO-219738 | Capecitabine related compound b
FHL1	DOXIFLURIDINE	RNA disrupting agent	DISRUPTING AGENT	3	#N/A	0	0	700	0	700	ENSG00000022267	ENSP00000071281	CIDm00003159	CHEMBL1130	Doxifluridine | 5'-Deoxy-5-Fluorouridine | RO 219738 | RO-219738 | Capecitabine related compound b
FHL1	DOXIFLURIDINE	Thymidylate synthase inhibitor	INHIBITOR	3	#N/A	0	0	700	0	700	ENSG00000022267	ENSP00000071281	CIDm00003159	CHEMBL1130	Doxifluridine | 5'-Deoxy-5-Fluorouridine | RO 219738 | RO-219738 | Capecitabine related compound b
NR3C1	ISOFLUROPHATE	Acetylcholinesterase inhibitor	INHIBITOR	4	1957	0	0	700	0	700	ENSG00000113580	ENSP00000231509	CIDm00005936	CHEMBL1025	Fluostigmine | Dyflos | Isoflurophate | Floropryl
NR3C1	MITOXANTRONE HYDROCHLORIDE	DNA topoisomerase II alpha inhibitor	INHIBITOR	4	1987	0	0	700	0	700	ENSG00000113580	ENSP00000231509	CIDm00004212	CHEMBL1417019	Mitozantrone | Mitoxantrone hydrochloride | Mitoxantrone dihydrochloride | Mitoxantrone Dihcl | Mitoxantrone Dihydrochloride | CL 232,315 | CL-232315 | NSC-301739 | Novantrone
NR3C1	MITOXANTRONE HYDROCHLORIDE	DNA inhibitor	INHIBITOR	4	1987	0	0	700	0	700	ENSG00000113580	ENSP00000231509	CIDm00004212	CHEMBL1417019	Mitozantrone | Mitoxantrone hydrochloride | Mitoxantrone dihydrochloride | Mitoxantrone Dihcl | Mitoxantrone Dihydrochloride | CL 232,315 | CL-232315 | NSC-301739 | Novantrone
NR3C1	DAUNORUBICIN CITRATE	DNA topoisomerase II alpha inhibitor	INHIBITOR	4	1996	0	0	700	0	700	ENSG00000113580	ENSP00000231509	CIDm00002958	CHEMBL1200475	Daunorubicin citrate | Daunoxome
NR3C1	DAUNORUBICIN CITRATE	DNA inhibitor	INHIBITOR	4	1996	0	0	700	0	700	ENSG00000113580	ENSP00000231509	CIDm00002958	CHEMBL1200475	Daunorubicin citrate | Daunoxome
NR3C1	DAUNORUBICIN HYDROCHLORIDE	DNA topoisomerase II alpha inhibitor	INHIBITOR	4	1979	0	0	700	0	700	ENSG00000113580	ENSP00000231509	CIDm00002958	CHEMBL1563	Daunorubicin hydrochloride | FI 6339 HYDROCHLORIDE | FI 6339 [AS THE BASE] | FI-6339 | FI-6339 HYDROCHLORIDE | NDC 0082-4155 | NDC-0082-4155 | NSC-82151 | RP 13057 HYDROCHLORIDE | RP 13057 [AS THE BASE) | RP-13057 | RP-13057 HYDROCHLORIDE | Cerubidine | Daunoxome
NR3C1	DAUNORUBICIN HYDROCHLORIDE	DNA inhibitor	INHIBITOR	4	1979	0	0	700	0	700	ENSG00000113580	ENSP00000231509	CIDm00002958	CHEMBL1563	Daunorubicin hydrochloride | FI 6339 HYDROCHLORIDE | FI 6339 [AS THE BASE] | FI-6339 | FI-6339 HYDROCHLORIDE | NDC 0082-4155 | NDC-0082-4155 | NSC-82151 | RP 13057 HYDROCHLORIDE | RP 13057 [AS THE BASE) | RP-13057 | RP-13057 HYDROCHLORIDE | Cerubidine | Daunoxome
NR3C1	DAUNORUBICIN	DNA inhibitor	INHIBITOR	4	1979	0	0	700	0	700	ENSG00000113580	ENSP00000231509	CIDm00002958	CHEMBL178	Daunorubicin | Cerubidine | Daunoxome | FI 6339 | FI-6339 | NSC-83142 | RP 13057 | RP-13057 | Epirubicin hydrochloride impurity, daunorubicin- | Valrubicin impurity, daunorubicin
NR3C1	DAUNORUBICIN	DNA topoisomerase II alpha inhibitor	INHIBITOR	4	1979	0	0	700	0	700	ENSG00000113580	ENSP00000231509	CIDm00002958	CHEMBL178	Daunorubicin | Cerubidine | Daunoxome | FI 6339 | FI-6339 | NSC-83142 | RP 13057 | RP-13057 | Epirubicin hydrochloride impurity, daunorubicin- | Valrubicin impurity, daunorubicin
NR3C1	CICLOPIROX	Iron chelating agent	CHELATING AGENT	4	1982	0	0	700	0	700	ENSG00000113580	ENSP00000231509	CIDm00002749	CHEMBL1413	Ciclopirox | HOE 296B | HOE-296B | Loprox | Penlac
NR3C1	CICLOPIROX	Aluminium chelating agent	CHELATING AGENT	4	1982	0	0	700	0	700	ENSG00000113580	ENSP00000231509	CIDm00002749	CHEMBL1413	Ciclopirox | HOE 296B | HOE-296B | Loprox | Penlac
ESR1	PERMETHRIN	Voltage-sensitive sodium channel blocker	BLOCKER	4	1986	0	0	700	0	700	ENSG00000091831	ENSP00000206249	CIDm00040159	CHEMBL1525	Permethrin | Elimite | Lyclear | Lythrin
ESR1	MALATHION	Acetylcholinesterase inhibitor	INHIBITOR	4	1982	0	0	700	0	700	ENSG00000091831	ENSP00000206249	CIDm00004004	CHEMBL1200468	Malathion | 8059HC | ENT 17,034 | ENT-17034 | NSC-6524 | OVIDE | Cythion | Derbac-m | Organoderm | Ovide | Prioderm | Quellada-m | Suleo-m
ESR1	HYDRALAZINE HYDROCHLORIDE	Unknown	#N/A	4	1953	0	0	700	0	700	ENSG00000091831	ENSP00000206249	CIDm00003637	CHEMBL542541	Hydralazine hydrochloride | MC-1101 | NSC-89394 | Apresoline | Dralzine
ESR1	METHAMPHETAMINE HYDROCHLORIDE	Monoamine transporter inhibitor	INHIBITOR	4	1943	0	0	700	0	700	ENSG00000091831	ENSP00000206249	CIDm00001206	CHEMBL1200952	Methylamfetamine hydrochloride | Methamphetamine hydrochloride | Desoxyephedrine hydrochloride | Metamfetamine hydrochloride | NSC-169505 | Desoxyn | Methampex | Methamphetamine hydrochloride cii
ESR1	SODIUM BENZOATE	Unknown	#N/A	4	1987	0	0	700	0	700	ENSG00000091831	ENSP00000206249	CIDm00000242	CHEMBL1356	Sodium benzoate | E211 | E-211 | FEMA NO. 3025 | INS NO.211 | INS-211 | Amzoate | Mthwsh
ESR1	BENZOIC ACID	Unknown	#N/A	4	#N/A	0	0	700	0	700	ENSG00000091831	ENSP00000206249	CIDm00000242	CHEMBL541	Benzoic acid | E210 | Benzoate | Whitfield's | Benzoic Acid
RELA	CETRORELIX ACETATE	Gonadotropin-releasing hormone receptor antagonist	ANTAGONIST	4	2000	0	0	700	0	700	ENSG00000173039	ENSP00000384273	CIDm25074886	CHEMBL2103735	Cetrorelix | Cetrorelix acetate | D-20761 | NS-75A | SB-075 ACETATE | Cetrotide
RELA	GEFITINIB	Epidermal growth factor receptor erbB1 inhibitor	INHIBITOR	4	2003	0	0	700	0	700	ENSG00000173039	ENSP00000384273	CIDm00123631	CHEMBL939	Gefitinib | Iressa | ZD-1839 | ZD1839
RELA	SIMVASTATIN	HMG-CoA reductase inhibitor	INHIBITOR	4	1991	0	0	700	0	700	ENSG00000173039	ENSP00000384273	CIDm00054454	CHEMBL1064	Simvastatin | Simvastatin hydroxy acid | Synvinolin | C10AA01 | MK-0733 | MK-733 | Flolipid | Lacersa | Ranzolont | Simvador | Zocor | Zocor heart-pro
RELA	TEMOZOLOMIDE	DNA inhibitor	INHIBITOR	4	1999	0	0	700	0	700	ENSG00000173039	ENSP00000384273	CIDm00005394	CHEMBL810	Temozolomide | CCRG-81045 | M&B 39831 | M&B-39831 | M-39831 | NSC-362856 | SCH 52365 | SCH-52365 | Temodal | Temodar | Temomedac
RELA	SULINDAC	Cyclooxygenase inhibitor	INHIBITOR	4	1978	0	0	700	0	700	ENSG00000173039	ENSP00000384273	CIDm00005352	CHEMBL15770	Sulindac | MK-231 | Clinoril
RELA	VORINOSTAT	Histone deacetylase 1 inhibitor	INHIBITOR	4	2006	0	0	700	0	700	ENSG00000173039	ENSP00000384273	CIDm00005311	CHEMBL98	Vorinostat | MK-0683 | MK0683 | Zolinza
RELA	VORINOSTAT	Histone deacetylase 3 inhibitor	INHIBITOR	4	2006	0	0	700	0	700	ENSG00000173039	ENSP00000384273	CIDm00005311	CHEMBL98	Vorinostat | MK-0683 | MK0683 | Zolinza
RELA	VORINOSTAT	Histone deacetylase 6 inhibitor	INHIBITOR	4	2006	0	0	700	0	700	ENSG00000173039	ENSP00000384273	CIDm00005311	CHEMBL98	Vorinostat | MK-0683 | MK0683 | Zolinza
RELA	VORINOSTAT	Histone deacetylase 2 inhibitor	INHIBITOR	4	2006	0	0	700	0	700	ENSG00000173039	ENSP00000384273	CIDm00005311	CHEMBL98	Vorinostat | MK-0683 | MK0683 | Zolinza
RELA	IMATINIB MESYLATE	Tyrosine-protein kinase ABL inhibitor	INHIBITOR	4	2001	0	0	700	0	700	ENSG00000173039	ENSP00000384273	CIDm00005291	CHEMBL1642	Imatinib mesylate | Imatinib mesilate | Imatinib methanesulfonate | Gleevec | Qti571 | QTI-571 | QTI571 | STI 571 | STI-571 | STI571 | Glivec
RELA	IMATINIB MESYLATE	Platelet-derived growth factor receptor beta inhibitor	INHIBITOR	4	2001	0	0	700	0	700	ENSG00000173039	ENSP00000384273	CIDm00005291	CHEMBL1642	Imatinib mesylate | Imatinib mesilate | Imatinib methanesulfonate | Gleevec | Qti571 | QTI-571 | QTI571 | STI 571 | STI-571 | STI571 | Glivec
RELA	IMATINIB MESYLATE	Stem cell growth factor receptor inhibitor	INHIBITOR	4	2001	0	0	700	0	700	ENSG00000173039	ENSP00000384273	CIDm00005291	CHEMBL1642	Imatinib mesylate | Imatinib mesilate | Imatinib methanesulfonate | Gleevec | Qti571 | QTI-571 | QTI571 | STI 571 | STI-571 | STI571 | Glivec
RELA	IMATINIB MESYLATE	Bcr/Abl fusion protein	INHIBITOR	4	2001	0	0	700	0	700	ENSG00000173039	ENSP00000384273	CIDm00005291	CHEMBL1642	Imatinib mesylate | Imatinib mesilate | Imatinib methanesulfonate | Gleevec | Qti571 | QTI-571 | QTI571 | STI 571 | STI-571 | STI571 | Glivec
RELA	RITONAVIR	Human immunodeficiency virus type 1 protease inhibitor	INHIBITOR	4	1996	0	0	700	0	700	ENSG00000173039	ENSP00000384273	CIDm00005076	CHEMBL163	Ritonavir | ABBOTT-84538 | Norvir | A-84538 | ABT-538 | NSC-693184 | Ritonavir related compounds mixture
RELA	RITONAVIR	Cytochrome P450 3A inhibitor	INHIBITOR	4	1996	0	0	700	0	700	ENSG00000173039	ENSP00000384273	CIDm00005076	CHEMBL163	Ritonavir | ABBOTT-84538 | Norvir | A-84538 | ABT-538 | NSC-693184 | Ritonavir related compounds mixture
RELA	RALOXIFENE HYDROCHLORIDE	Estrogen receptor beta modulator	MODULATOR	4	1997	0	0	700	0	700	ENSG00000173039	ENSP00000384273	CIDm00005035	CHEMBL1116	Raloxifene hydrochloride | Keoxifene hydrochloride | LY-156758 | LY156758 | Evirex | Evista | Optruma | Ostiral | Razylan
RELA	MORPHINE SULFATE	Mu opioid receptor agonist	AGONIST	4	1984	0	0	700	0	700	ENSG00000173039	ENSP00000384273	CIDm00004253	CHEMBL2103744	Morphine sulfate | Morphine sulfate hydrate | Morphine sulfate anhydrous | Morphine sulfate pentahydrate | NSC-11441 | Arymo er | Astramorph pf | Avinza | Depodur | Duramorph | Duramorph pf | Duromorph | Filnarine sr | Infumorph | Kadian | Moraxen | Morcap sr | Morphabond | Morphabond er | Morphgesic sr | Morphine sulfate (autoinjector) | Ms contin | Mst continus | Oramorph | Oramorph sr | Oramor…
RELA	METFORMIN HYDROCHLORIDE	Mitochondrial complex I (NADH dehydrogenase) inhibitor	INHIBITOR	4	1995	0	0	700	0	700	ENSG00000173039	ENSP00000384273	CIDm00004091	CHEMBL1703	Metformin hydrochloride | EX-404 | EX404 | LA-6023 | NSC-91485 | Bolamyn sr | Diagemet xl | Fortamet | Glucamet 500 | Glucamet 850 | Glucient sr | Glucophage | Glucophage sr | Glucophage xr | Glumetza | Glyformin | Janumet | Ledermetin | Metabet sr | Metsol | Milform | Orabet | Riomet | Riomet er | Sukkarto sr
RELA	METFORMIN HYDROCHLORIDE	Mitochondrial glycerol-3-phosphate dehydrogenase inhibitor	INHIBITOR	4	1995	0	0	700	0	700	ENSG00000173039	ENSP00000384273	CIDm00004091	CHEMBL1703	Metformin hydrochloride | EX-404 | EX404 | LA-6023 | NSC-91485 | Bolamyn sr | Diagemet xl | Fortamet | Glucamet 500 | Glucamet 850 | Glucient sr | Glucophage | Glucophage sr | Glucophage xr | Glumetza | Glyformin | Janumet | Ledermetin | Metabet sr | Metsol | Milform | Orabet | Riomet | Riomet er | Sukkarto sr
RELA	ROMIDEPSIN	Histone deacetylase inhibitor	INHIBITOR	4	2009	0	0	700	0	700	ENSG00000173039	ENSP00000384273	CIDm00003425	CHEMBL343448	Romidepsin | Depsipeptide | FK-228 | FK228 | FR-901228 | FR901228 | NSC-630176 | Chromadax | Istodax
RELA	FENOFIBRATE	Peroxisome proliferator-activated receptor alpha agonist	AGONIST	4	1993	0	0	700	0	700	ENSG00000173039	ENSP00000384273	CIDm00003339	CHEMBL672	Fenofibrate | NSC-281319 | Antara | Antara (micronized) | Fenofibrate (micronized) | Fenogal | Fenoglide | Lipantil | Lipantil micro 200 | Lipantil micro 267 | Lipantil micro 67 | Lipidil | Lipofen | Supralip 160 | Tricor | Tricor (micronized) | Triglide
RELA	DEXAMETHASONE	Glucocorticoid receptor agonist	AGONIST	4	1958	0	0	700	0	700	ENSG00000173039	ENSP00000384273	CIDm00003003	CHEMBL384467	Dexamethasone | Dexamethasone metasulfobenzoate sodium | Dexamethasone palmitate | Dexamethasone valerate | Decadron-LA | Dexacen-4 | Dexacort | Dexair | Dexycu | Fluormethylprednisolone | Mymethasone | Neodecadron | ISV-305 | NSC-34521 | OTO-104 | Aeroseb-dex | Dalalone | Decaderm | Decadron | Decadron-75 | Decaspray | Dexacortisyl | Dexafree | Dexamethasone intensol | Dexone | Dexone 0.5 | Dexo…
RELA	BETAMETHASONE	Glucocorticoid receptor agonist	AGONIST	4	1961	0	0	700	0	700	ENSG00000173039	ENSP00000384273	CIDm00003003	CHEMBL632	Betamethasone | BETA-VAL | Betatrex | Dermabet | Flubenisolone | Lotrisone | Taclonex | Uticort | NSC-39470 | SCH 4831 | SCH-4831 | VISUBETA | Alphatrex | Betasolan | Betnelan | Celestone
RELA	CYCLOSPORINE	Cyclophilin A modulator	MODULATOR	4	1983	0	0	700	0	700	ENSG00000173039	ENSP00000384273	CIDm00002909	CHEMBL160	Ciclosporin | Cyclosporine | Cyclosporin a | 27-400 | ANTIBIOTIC S-7481F1 | NSC-290193 | OL-27-400 | SANG-35 | SDZ-OXL-400 | Capimune | Capsorin | Cequa | Deximune | Gengraf | Ikervis | Neoral | Optimmune | Restasis | Restasis multidose | Sandimmun | Sandimmune | Sangcya | Vanquoral
RELA	CHLOROQUINE PHOSPHATE	Ferriprotoporphyrin IX inhibitor	INHIBITOR	4	1949	0	0	700	0	700	ENSG00000173039	ENSP00000384273	CIDm00002719	CHEMBL58510	Chloroquine phosphate | Chloroquine diphosphate | NSC-14050 | SN-7618 | WR-1522 | Aralen | Avloclor | Malarivon | Chloroquine Diphosphate | Chloroquine Phosphate
RELA	CAPSAICIN	Vanilloid receptor opener	OPENER	4	2009	0	0	700	0	700	ENSG00000173039	ENSP00000384273	CIDm00002548	CHEMBL294199	Capsaicin | Ngx-1998 | ALGRX 4975 | ALGRX-4975 | FEMA NO. 3404 | NGX-1998 | NGX-4010 | NSC-56353 | Qutenza | Zacin | Zostrix | Zostrix hp
RELA	ZUCAPSAICIN	Vanilloid receptor agonist	AGONIST	3	#N/A	0	0	700	0	700	ENSG00000173039	ENSP00000384273	CIDm00002548	CHEMBL313971	Zucapsaicin
RELA	CALCITRIOL	Vitamin D receptor agonist	AGONIST	4	1978	0	0	700	0	700	ENSG00000173039	ENSP00000384273	CIDm00002524	CHEMBL846	Calcitriol | 1alpha,25-dihydroxycholecalciferol | 1alpha,25-dihydroxyvitamin d3 | RO 21-5535 | RO-21-5535 | RO-215535 | Calcijex | Dihydroxycholecalciferol | Dihydroxyvitamin D 3 | Rocaltrol | Silkis | Topitriol | Vectical
RELA	AMIFOSTINE	Reactive metabolite scavenging agent	#N/A	4	1995	0	0	700	0	700	ENSG00000173039	ENSP00000384273	CIDm00002141	CHEMBL1006	Amifostine | Amifostine trihydrate | Ethiofos | Gammaphos | NSC-296961 | WR-2721 | WR-2721 TRIHYDRATE | YM-08310 | Ethyol | Amifostine disulfide
RELA	CYTARABINE	DNA inhibitor	INHIBITOR	4	1969	0	0	700	0	700	ENSG00000173039	ENSP00000384273	CIDm00000596	CHEMBL803	Cytarabine | Ara-cytidine | Arabinosyl cytosine | NSC-287459 | U-19,920 | U-19920 | Alexan | Alexan 100 | Cytosar | Cytosar-u | Depocyt | Depocyte | Tarabine Pfs
RELA	CYTARABINE	RNA inhibitor	INHIBITOR	4	1969	0	0	700	0	700	ENSG00000173039	ENSP00000384273	CIDm00000596	CHEMBL803	Cytarabine | Ara-cytidine | Arabinosyl cytosine | NSC-287459 | U-19,920 | U-19920 | Alexan | Alexan 100 | Cytosar | Cytosar-u | Depocyt | Depocyte | Tarabine Pfs
RELA	CYTARABINE	DNA polymerase (alpha/delta/epsilon) inhibitor	INHIBITOR	4	1969	0	0	700	0	700	ENSG00000173039	ENSP00000384273	CIDm00000596	CHEMBL803	Cytarabine | Ara-cytidine | Arabinosyl cytosine | NSC-287459 | U-19,920 | U-19920 | Alexan | Alexan 100 | Cytosar | Cytosar-u | Depocyt | Depocyte | Tarabine Pfs
RELA	ESTRADIOL	Estrogen receptor alpha agonist	AGONIST	4	1975	0	0	700	0	700	ENSG00000173039	ENSP00000384273	CIDm00000450	CHEMBL135	Estradiol | Estradiol hemihydrate | Agofollin | Alfatradiol | Depo-Estradiol | Destradiol | Dihydrotheelin | Dihydroxyestrin | Estrasorb | Gynergon | Gynoestryl | Oestradiol | NSC-20293 | NSC-9895 | WC-3011 | WC3011 | Adgyn estro | Alora | Aquagen | Bedol | Climara | Climara Pro | Dermestril 100 | Dermestril 25 | Dermestril 50 | Dermestril septem 25 | Dermestril septem 50 | Dermestril septem 75 |…
CHUK	SIMVASTATIN	HMG-CoA reductase inhibitor	INHIBITOR	4	1991	0	0	700	0	700	ENSG00000213341	ENSP00000359424	CIDm00054454	CHEMBL1064	Simvastatin | Simvastatin hydroxy acid | Synvinolin | C10AA01 | MK-0733 | MK-733 | Flolipid | Lacersa | Ranzolont | Simvador | Zocor | Zocor heart-pro
CHUK	VORINOSTAT	Histone deacetylase 1 inhibitor	INHIBITOR	4	2006	0	0	700	0	700	ENSG00000213341	ENSP00000359424	CIDm00005311	CHEMBL98	Vorinostat | MK-0683 | MK0683 | Zolinza
CHUK	VORINOSTAT	Histone deacetylase 3 inhibitor	INHIBITOR	4	2006	0	0	700	0	700	ENSG00000213341	ENSP00000359424	CIDm00005311	CHEMBL98	Vorinostat | MK-0683 | MK0683 | Zolinza
CHUK	VORINOSTAT	Histone deacetylase 6 inhibitor	INHIBITOR	4	2006	0	0	700	0	700	ENSG00000213341	ENSP00000359424	CIDm00005311	CHEMBL98	Vorinostat | MK-0683 | MK0683 | Zolinza
CHUK	VORINOSTAT	Histone deacetylase 2 inhibitor	INHIBITOR	4	2006	0	0	700	0	700	ENSG00000213341	ENSP00000359424	CIDm00005311	CHEMBL98	Vorinostat | MK-0683 | MK0683 | Zolinza
CHUK	DEXIBUPROFEN	Cyclooxygenase inhibitor	INHIBITOR	4	#N/A	0	0	700	0	700	ENSG00000213341	ENSP00000359424	CIDm00003672	CHEMBL175	Dexibuprofen | IBU-TAB | Neoprofen | Rufen | Seractil
CHUK	IBUPROFEN	Cyclooxygenase inhibitor	INHIBITOR	4	1974	0	0	700	0	700	ENSG00000213341	ENSP00000359424	CIDm00003672	CHEMBL521	Ibuprofen | IB-100 | IP-82 | M01AE01 | NSC-256857 | RD 13621 | U-18,573 | U-18573 | Aches-n-pain | Advil | Advil liqui-gels | Advil migraine liqui-gels | Anadin joint pain | Anadin liquifast | Anadin period pain relief | Anadin ultra | Apsifen | Apsifen-f | Arthrofen 200 | Arthrofen 400 | Arthrofen 600 | Brufen ret | Caldolor | Cap-profen | Children's advil | Children's advil-flavored | Children'…
CHUK	DOXORUBICIN HYDROCHLORIDE	DNA topoisomerase II alpha inhibitor	INHIBITOR	4	1974	0	0	700	0	700	ENSG00000213341	ENSP00000359424	CIDm00001690	CHEMBL359744	Doxorubicin hydrochloride | Doxorubicin liposomal complex of the hydrochloride | Liposomal doxorubicin hydrochloride | Adriamycin | Adriamycin pfs | Adriamycin Rdf | Caelyx | Doxil | Doxil (liposomal) | Doxorubicin hydrochloride (liposomal) | Myocet | Rubex | Doxorubicin HCl
CHUK	DOXORUBICIN HYDROCHLORIDE	DNA inhibitor	INHIBITOR	4	1974	0	0	700	0	700	ENSG00000213341	ENSP00000359424	CIDm00001690	CHEMBL359744	Doxorubicin hydrochloride | Doxorubicin liposomal complex of the hydrochloride | Liposomal doxorubicin hydrochloride | Adriamycin | Adriamycin pfs | Adriamycin Rdf | Caelyx | Doxil | Doxil (liposomal) | Doxorubicin hydrochloride (liposomal) | Myocet | Rubex | Doxorubicin HCl
SRC	SULINDAC	Cyclooxygenase inhibitor	INHIBITOR	4	1978	0	0	700	0	700	ENSG00000197122	ENSP00000350941	CIDm00005352	CHEMBL15770	Sulindac | MK-231 | Clinoril
SRC	LINDANE	GABA-A receptor negative allosteric modulator	NEGATIVE ALLOSTERIC MODULATOR	4	1974	0	0	700	0	700	ENSG00000197122	ENSP00000350941	CIDm00000727	CHEMBL15891	Lindane | Benzene hexachloride, gamma | gamma-Hexachlorocyclohexane | Gammallin | Gammaxene | Hexachlorane | Hexicide | Esoderm | Gamene | Gamma Benzene HCl | Gexane | Kwell | Lorexane | Lorexane no 3 | Quellada | Scabene
BCAR1	AFIMOXIFENE	Estrogen receptor modulator	MODULATOR	3	#N/A	0	0	700	0	700	ENSG00000050820	ENSP00000391669	CIDm00063062	CHEMBL489	4-Hydroxytamoxifen | Afimoxifene | 4-OHT | Tamogel
BCAR1	AFIMOXIFENE	Estrogen-related receptor gamma antagonist	ANTAGONIST	3	#N/A	0	0	700	0	700	ENSG00000050820	ENSP00000391669	CIDm00063062	CHEMBL489	4-Hydroxytamoxifen | Afimoxifene | 4-OHT | Tamogel
BCAR1	CELECOXIB	Cyclooxygenase-2 inhibitor	INHIBITOR	4	1998	0	0	700	0	700	ENSG00000050820	ENSP00000391669	CIDm00002662	CHEMBL118	Celecoxib | DFN-15 | DFN15 | SC-58635 | Celebra | Celebrex | Elyxyb | Onsenal
CCNH	TRETINOIN	Retinoic acid receptor agonist	AGONIST	4	1971	0	0	700	0	700	ENSG00000134480	ENSP00000256897	CIDm00005538	CHEMBL38	Tretinoin | Retinoic acid | NSC-122758 | Acticin | Altreno | Atralin | Avita | Renova | Retin-a | Retin-a micro | Retin-a-micro | Tretin-X | Vesanoid
CCNH	ISOTRETINOIN	Retinoic acid receptor agonist	AGONIST	4	1982	0	0	700	0	700	ENSG00000134480	ENSP00000256897	CIDm00005538	CHEMBL547	Isotretinoin | Retinoic acid 13-cis-form | 13 Cis-Retinoic Acid | PAT-001 | RO 4-3780 | RO-4-3780 | RO-43780 | Absorica | Absorica ld | Accutane | Amnesteem | Claravis | Isotrex | Myorisan | Roaccutane | Sotret | Zenatane
CCNH	ALITRETINOIN	Retinoid receptor agonist	AGONIST	4	1999	0	0	700	0	700	ENSG00000134480	ENSP00000256897	CIDm00005538	CHEMBL705	Alitretinoin | Retinoic acid 9-cis-form | Panretin | AGN 192013 | AGN-192013 | ALRT-1057 | ALRT1057 | BAL-4079 | LG-100057 | LG100057 | LGD-1057 | LGD1057 | NSC-659772 | Toctino
MNAT1	TRETINOIN	Retinoic acid receptor agonist	AGONIST	4	1971	0	0	700	0	700	ENSG00000020426	ENSP00000261245	CIDm00005538	CHEMBL38	Tretinoin | Retinoic acid | NSC-122758 | Acticin | Altreno | Atralin | Avita | Renova | Retin-a | Retin-a micro | Retin-a-micro | Tretin-X | Vesanoid
MNAT1	ISOTRETINOIN	Retinoic acid receptor agonist	AGONIST	4	1982	0	0	700	0	700	ENSG00000020426	ENSP00000261245	CIDm00005538	CHEMBL547	Isotretinoin | Retinoic acid 13-cis-form | 13 Cis-Retinoic Acid | PAT-001 | RO 4-3780 | RO-4-3780 | RO-43780 | Absorica | Absorica ld | Accutane | Amnesteem | Claravis | Isotrex | Myorisan | Roaccutane | Sotret | Zenatane
MNAT1	ALITRETINOIN	Retinoid receptor agonist	AGONIST	4	1999	0	0	700	0	700	ENSG00000020426	ENSP00000261245	CIDm00005538	CHEMBL705	Alitretinoin | Retinoic acid 9-cis-form | Panretin | AGN 192013 | AGN-192013 | ALRT-1057 | ALRT1057 | BAL-4079 | LG-100057 | LG100057 | LGD-1057 | LGD1057 | NSC-659772 | Toctino
TP53	WARFARIN POTASSIUM	Vitamin k epoxide reductase complex subunit 1 isoform 1 inhibitor	INHIBITOR	4	1982	0	0	700	0	700	ENSG00000141510	ENSP00000269305	CIDm05001396	CHEMBL1200772	Warfarin potassium | Athrombin-k
TP53	WARFARIN SODIUM	Vitamin k epoxide reductase complex subunit 1 isoform 1 inhibitor	INHIBITOR	4	1954	0	0	700	0	700	ENSG00000141510	ENSP00000269305	CIDm05001396	CHEMBL1200879	Warfarin sodium | Warfarin sodium salt | Athrombin | Coumadin | Jantoven | Marevan | Panwarfin
TP53	ARTENIMOL	Unknown	#N/A	4	#N/A	0	0	700	0	700	ENSG00000141510	ENSP00000269305	CIDm00107770	CHEMBL252518	Artenimol | Dihydroartemisinin | GNF-PF-5634 | Artemether related compound a
TP53	PHENINDIONE	Vitamin k epoxide reductase complex subunit 1 isoform 1 inhibitor	INHIBITOR	4	1982	0	0	700	0	700	ENSG00000141510	ENSP00000269305	CIDm00004760	CHEMBL711	Phenindione | Phenylindanedione | NSC-41693 | Dindevan | Hedulin
TP53	NIFEDIPINE	Voltage-gated L-type calcium channel blocker	BLOCKER	4	1981	0	0	700	0	700	ENSG00000141510	ENSP00000269305	CIDm00004485	CHEMBL193	Nifedipine | BAY A 1040 | BAY-A-1040 | Adalat | Adalat a.r. | Adalat cc | Adalat ic | Adalat la 20 | Adalat la 30 | Adalat la 60 | Adalat ret | Adalate lp | Adanif xl | Adipine mr 10 | Adipine mr 20 | Adipine xl | Afeditab cr | Angiopine 10 | Angiopine 40 la | Angiopine 5 | Angiopine mr 10 | Angiopine mr 20 | Calanif | Calchan mr 10 | Calchan mr 20 | Calcilat | Cardilate mr | Coracten sr | Coract…
TP53	MORPHINE SULFATE	Mu opioid receptor agonist	AGONIST	4	1984	0	0	700	0	700	ENSG00000141510	ENSP00000269305	CIDm00004253	CHEMBL2103744	Morphine sulfate | Morphine sulfate hydrate | Morphine sulfate anhydrous | Morphine sulfate pentahydrate | NSC-11441 | Arymo er | Astramorph pf | Avinza | Depodur | Duramorph | Duramorph pf | Duromorph | Filnarine sr | Infumorph | Kadian | Moraxen | Morcap sr | Morphabond | Morphabond er | Morphgesic sr | Morphine sulfate (autoinjector) | Ms contin | Mst continus | Oramorph | Oramorph sr | Oramor…
TP53	HYDRALAZINE HYDROCHLORIDE	Unknown	#N/A	4	1953	0	0	700	0	700	ENSG00000141510	ENSP00000269305	CIDm00003637	CHEMBL542541	Hydralazine hydrochloride | MC-1101 | NSC-89394 | Apresoline | Dralzine
TP53	CLIOQUINOL	Zinc chelating agent	CHELATING AGENT	4	1982	0	0	700	0	700	ENSG00000141510	ENSP00000269305	CIDm00002788	CHEMBL497	Clioquinol | Iodochlorhydroxyquin | 4-stearylamino-phenyl-trimethylam. metilsulf. | NSC-3531 | NSC-74938 | Domeform-hc | Oralcer | Quin-o-creme | Vioform
TP53	CLIOQUINOL	Copper chelating agent	CHELATING AGENT	4	1982	0	0	700	0	700	ENSG00000141510	ENSP00000269305	CIDm00002788	CHEMBL497	Clioquinol | Iodochlorhydroxyquin | 4-stearylamino-phenyl-trimethylam. metilsulf. | NSC-3531 | NSC-74938 | Domeform-hc | Oralcer | Quin-o-creme | Vioform
TP53	CLIOQUINOL	Iron chelating agent	CHELATING AGENT	4	1982	0	0	700	0	700	ENSG00000141510	ENSP00000269305	CIDm00002788	CHEMBL497	Clioquinol | Iodochlorhydroxyquin | 4-stearylamino-phenyl-trimethylam. metilsulf. | NSC-3531 | NSC-74938 | Domeform-hc | Oralcer | Quin-o-creme | Vioform
TP53	AMODIAQUINE HYDROCHLORIDE	Ferriprotoporphyrin IX inhibitor	INHIBITOR	4	1982	0	0	700	0	700	ENSG00000141510	ENSP00000269305	CIDm00002165	CHEMBL1357648	Amodiaquine hydrochloride | Camoquin | Camoquin hydrochloride
JUN	TOPOTECAN HYDROCHLORIDE	DNA topoisomerase I, mitochondrial inhibitor	INHIBITOR	4	1996	0	0	700	0	700	ENSG00000177606	ENSP00000360266	CIDm00005515	CHEMBL1607	Topotecan hydrochloride | Nogitecan hydrochloride | SK&F S-104864-A | SK&F-S-104864A | SK-S-104864-A | Hycamptin | Hycamtin | Topotecan
JUN	VORINOSTAT	Histone deacetylase 1 inhibitor	INHIBITOR	4	2006	0	0	700	0	700	ENSG00000177606	ENSP00000360266	CIDm00005311	CHEMBL98	Vorinostat | MK-0683 | MK0683 | Zolinza
JUN	VORINOSTAT	Histone deacetylase 3 inhibitor	INHIBITOR	4	2006	0	0	700	0	700	ENSG00000177606	ENSP00000360266	CIDm00005311	CHEMBL98	Vorinostat | MK-0683 | MK0683 | Zolinza
JUN	VORINOSTAT	Histone deacetylase 6 inhibitor	INHIBITOR	4	2006	0	0	700	0	700	ENSG00000177606	ENSP00000360266	CIDm00005311	CHEMBL98	Vorinostat | MK-0683 | MK0683 | Zolinza
JUN	VORINOSTAT	Histone deacetylase 2 inhibitor	INHIBITOR	4	2006	0	0	700	0	700	ENSG00000177606	ENSP00000360266	CIDm00005311	CHEMBL98	Vorinostat | MK-0683 | MK0683 | Zolinza
JUN	METHAMPHETAMINE HYDROCHLORIDE	Monoamine transporter inhibitor	INHIBITOR	4	1943	0	0	700	0	700	ENSG00000177606	ENSP00000360266	CIDm00001206	CHEMBL1200952	Methylamfetamine hydrochloride | Methamphetamine hydrochloride | Desoxyephedrine hydrochloride | Metamfetamine hydrochloride | NSC-169505 | Desoxyn | Methampex | Methamphetamine hydrochloride cii
JUN	LINDANE	GABA-A receptor negative allosteric modulator	NEGATIVE ALLOSTERIC MODULATOR	4	1974	0	0	700	0	700	ENSG00000177606	ENSP00000360266	CIDm00000727	CHEMBL15891	Lindane | Benzene hexachloride, gamma | gamma-Hexachlorocyclohexane | Gammallin | Gammaxene | Hexachlorane | Hexicide | Esoderm | Gamene | Gamma Benzene HCl | Gexane | Kwell | Lorexane | Lorexane no 3 | Quellada | Scabene
CAV1	ACETYLCYSTEINE	Glutathione precursor	#N/A	4	1963	0	0	700	0	700	ENSG00000105974	ENSP00000339191	CIDm00000581	CHEMBL600	Acetylcysteine | N-acetyl-l-cysteine | 5052 | Rk-0202 | NSC-111180 | RK-0202 | A-cys | Acc-600 | Acetadote | Airbron | Cetylev | En-cys | Fabrol | Fluimucil | Fluimucil 600 | Fluimucil long | Fluimucil n | Ilube | Mucomyst | Mucosil | Mucosil-10 | Mucosil-20 | N-Acetyl-L-Cysteine | Oronac 600 | Parvolex | Respi-nac | Siran | Solmucol | Yournac
CAV1	ACETYLCYSTEINE	Mycolytic	#N/A	4	1963	0	0	700	0	700	ENSG00000105974	ENSP00000339191	CIDm00000581	CHEMBL600	Acetylcysteine | N-acetyl-l-cysteine | 5052 | Rk-0202 | NSC-111180 | RK-0202 | A-cys | Acc-600 | Acetadote | Airbron | Cetylev | En-cys | Fabrol | Fluimucil | Fluimucil 600 | Fluimucil long | Fluimucil n | Ilube | Mucomyst | Mucosil | Mucosil-10 | Mucosil-20 | N-Acetyl-L-Cysteine | Oronac 600 | Parvolex | Respi-nac | Siran | Solmucol | Yournac
MDM4	CARMUSTINE	Glutathione reductase inhibitor	INHIBITOR	4	1977	0	0	700	0	700	ENSG00000198625	ENSP00000356150	CIDm00002578	CHEMBL513	Carmustine | BCNU | DTI-015 | FDA-0345 | NSC-409962 | SK-27702 | SRI-1720 | Bicnu | Gliadel
MDM4	CARMUSTINE	DNA inhibitor	INHIBITOR	4	1977	0	0	700	0	700	ENSG00000198625	ENSP00000356150	CIDm00002578	CHEMBL513	Carmustine | BCNU | DTI-015 | FDA-0345 | NSC-409962 | SK-27702 | SRI-1720 | Bicnu | Gliadel
MDM4	CARMUSTINE	RNA inhibitor	INHIBITOR	4	1977	0	0	700	0	700	ENSG00000198625	ENSP00000356150	CIDm00002578	CHEMBL513	Carmustine | BCNU | DTI-015 | FDA-0345 | NSC-409962 | SK-27702 | SRI-1720 | Bicnu | Gliadel
CTNNB1	BOSUTINIB	Tyrosine-protein kinase ABL inhibitor	INHIBITOR	4	2010	0	0	700	0	700	ENSG00000168036	ENSP00000344456	CIDm05328940	CHEMBL288441	Bosutinib | Bosutinib monohydrate | SK-606 | SKI-606 | Bosulif
CTNNB1	BOSUTINIB	Tyrosine-protein kinase SRC inhibitor	INHIBITOR	4	2010	0	0	700	0	700	ENSG00000168036	ENSP00000344456	CIDm05328940	CHEMBL288441	Bosutinib | Bosutinib monohydrate | SK-606 | SKI-606 | Bosulif
CTNNB1	BOSUTINIB	Tyrosine-protein kinase HCK inhibitor	INHIBITOR	4	2010	0	0	700	0	700	ENSG00000168036	ENSP00000344456	CIDm05328940	CHEMBL288441	Bosutinib | Bosutinib monohydrate | SK-606 | SKI-606 | Bosulif
CTNNB1	BOSUTINIB	Tyrosine-protein kinase Lyn inhibitor	INHIBITOR	4	2010	0	0	700	0	700	ENSG00000168036	ENSP00000344456	CIDm05328940	CHEMBL288441	Bosutinib | Bosutinib monohydrate | SK-606 | SKI-606 | Bosulif
CTNNB1	BOSUTINIB	Bcr/Abl fusion protein	INHIBITOR	4	2010	0	0	700	0	700	ENSG00000168036	ENSP00000344456	CIDm05328940	CHEMBL288441	Bosutinib | Bosutinib monohydrate | SK-606 | SKI-606 | Bosulif
CTNNB1	VINCRISTINE SULFATE	Tubulin inhibitor	INHIBITOR	4	1963	0	0	700	0	700	ENSG00000168036	ENSP00000344456	CIDm00005978	CHEMBL501867	Vincristine sulfate | 37231 | LILLY-37231 | NSC-67574 | Kyocristine | Leurocristine Sulfate | Marqibo kit | Oncovin | Vincasar | Vincasar pfs | Vincrex | Vincristine sulfate pfs
CTNNB1	TOPOTECAN HYDROCHLORIDE	DNA topoisomerase I, mitochondrial inhibitor	INHIBITOR	4	1996	0	0	700	0	700	ENSG00000168036	ENSP00000344456	CIDm00005515	CHEMBL1607	Topotecan hydrochloride | Nogitecan hydrochloride | SK&F S-104864-A | SK&F-S-104864A | SK-S-104864-A | Hycamptin | Hycamtin | Topotecan
CTNNB1	NITROGLYCERIN	Soluble guanylate cyclase activator	ACTIVATOR	4	1981	0	0	700	0	700	ENSG00000168036	ENSP00000344456	CIDm00004510	CHEMBL730	Glyceryl trinitrate | Nitroglycerin | Glyceryl Trinitrate | Nitroglycerin tablets | Transderm-Nitro | Trinitrin tablets | C01DA02 | Coro-nitro | Deponit 10 | Deponit 5 | Glytrin | Gonitro | Lenitral 7.5 | Minitran | Minitran 10 | Minitran 15 | Minitran 5 | Natirose | Nitriderm tts | Nitro iv | Nitro-bid | Nitro-dur | Nitro-mack ret | Nitrocine | Nitrocontin continus | Nitrol | Nitrolingual | Nitr…
FOXO1	SIMVASTATIN	HMG-CoA reductase inhibitor	INHIBITOR	4	1991	0	0	700	0	700	ENSG00000150907	ENSP00000368880	CIDm00054454	CHEMBL1064	Simvastatin | Simvastatin hydroxy acid | Synvinolin | C10AA01 | MK-0733 | MK-733 | Flolipid | Lacersa | Ranzolont | Simvador | Zocor | Zocor heart-pro
IKZF1	ASCORBIC ACID	Supplement	#N/A	4	1985	0	0	700	0	700	ENSG00000185811	ENSP00000331614	CIDm11020241	CHEMBL196	Ascorbic acid | Ascorbic acid (vit c) | E300 | Cevitamic acid | Vitamin c | E-300 | FEMA NO. 2109 | INS NO.300 | INS-300 | NSC-218455 | NSC-33832 | Ascor | Ascorbicap | Ascur | Bassett's | Cebione | Cecon | Cenolate | Cetane | Cetane-caps tc | Cevalin | Cevex | Haliborange | Redoxon | Redoxon c | Redoxon chew-c | Redoxon slow release | Top c | Vital life | Vitamin C | Ascorbic Acid
RBBP4	DOXORUBICIN HYDROCHLORIDE	DNA topoisomerase II alpha inhibitor	INHIBITOR	4	1974	0	0	700	0	700	ENSG00000162521	ENSP00000362592	CIDm00001690	CHEMBL359744	Doxorubicin hydrochloride | Doxorubicin liposomal complex of the hydrochloride | Liposomal doxorubicin hydrochloride | Adriamycin | Adriamycin pfs | Adriamycin Rdf | Caelyx | Doxil | Doxil (liposomal) | Doxorubicin hydrochloride (liposomal) | Myocet | Rubex | Doxorubicin HCl
RBBP4	DOXORUBICIN HYDROCHLORIDE	DNA inhibitor	INHIBITOR	4	1974	0	0	700	0	700	ENSG00000162521	ENSP00000362592	CIDm00001690	CHEMBL359744	Doxorubicin hydrochloride | Doxorubicin liposomal complex of the hydrochloride | Liposomal doxorubicin hydrochloride | Adriamycin | Adriamycin pfs | Adriamycin Rdf | Caelyx | Doxil | Doxil (liposomal) | Doxorubicin hydrochloride (liposomal) | Myocet | Rubex | Doxorubicin HCl
SMC1A	HYDROGEN PEROXIDE	Unknown	#N/A	4	2017	0	0	700	0	700	ENSG00000072501	ENSP00000323421	CIDm00000784	CHEMBL71595	Hydrogen peroxide | Hydrogen Peroxide | Oxydol | A-101 | NSC-19892 | Crystacide | Eskata | Hioxyl | Peroxyl
MYC	SELEGILINE HYDROCHLORIDE	Monoamine oxidase B inhibitor	INHIBITOR	4	1989	0	0	700	0	700	ENSG00000136997	ENSP00000367207	CIDm00005195	CHEMBL1200904	Selegiline hydrochloride | L-deprenyl | Centrapryl 10 | Centrapryl 5 | Eldepryl | Ensam | Stilline 10 | Stilline 5 | Vivapryl | Zelapar
MYC	SELEGILINE	Monoamine oxidase B inhibitor	INHIBITOR	4	1989	0	0	700	0	700	ENSG00000136997	ENSP00000367207	CIDm00005195	CHEMBL972	Selegiline | Eldepryl | Zelapar | Emsam
KLF4	CYCLOPHOSPHAMIDE	DNA inhibitor	INHIBITOR	4	1959	0	0	700	0	700	ENSG00000136826	ENSP00000363804	CIDm00002907	CHEMBL1200796	Cyclophosphamide | Cyclophosphamide hydrate | Cyclophosphamide anhydrous | Cyclophosphamide monohydrate | B-518 | NSC-26271 | Cytoxan | Cytoxan (lyophilized) | Endoxana | Lyophilized cytoxan | Neosar
RARA	LINDANE	GABA-A receptor negative allosteric modulator	NEGATIVE ALLOSTERIC MODULATOR	4	1974	0	0	700	0	700	ENSG00000131759	ENSP00000254066	CIDm00000727	CHEMBL15891	Lindane | Benzene hexachloride, gamma | gamma-Hexachlorocyclohexane | Gammallin | Gammaxene | Hexachlorane | Hexicide | Esoderm | Gamene | Gamma Benzene HCl | Gexane | Kwell | Lorexane | Lorexane no 3 | Quellada | Scabene
WT1	FULVESTRANT	Estrogen receptor antagonist	ANTAGONIST	4	2002	0	0	700	0	700	ENSG00000184937	ENSP00000331327	CIDm00104741	CHEMBL1358	Fulvestrant | Faslodex | ICI 182,780 | ICI-182780 | ZD-9238 | ZD9238
WT1	CARMUSTINE	Glutathione reductase inhibitor	INHIBITOR	4	1977	0	0	700	0	700	ENSG00000184937	ENSP00000331327	CIDm00002578	CHEMBL513	Carmustine | BCNU | DTI-015 | FDA-0345 | NSC-409962 | SK-27702 | SRI-1720 | Bicnu | Gliadel
WT1	CARMUSTINE	DNA inhibitor	INHIBITOR	4	1977	0	0	700	0	700	ENSG00000184937	ENSP00000331327	CIDm00002578	CHEMBL513	Carmustine | BCNU | DTI-015 | FDA-0345 | NSC-409962 | SK-27702 | SRI-1720 | Bicnu | Gliadel
WT1	CARMUSTINE	RNA inhibitor	INHIBITOR	4	1977	0	0	700	0	700	ENSG00000184937	ENSP00000331327	CIDm00002578	CHEMBL513	Carmustine | BCNU | DTI-015 | FDA-0345 | NSC-409962 | SK-27702 | SRI-1720 | Bicnu | Gliadel
ETV6	ETOPOSIDE	DNA topoisomerase II inhibitor	INHIBITOR	4	1983	0	0	700	0	700	ENSG00000139083	ENSP00000379658	CIDm00003310	CHEMBL44657	Etoposide | NSC-141540 | VP-16-213 | Toposar | Vepesid | Etoposide resolution mixture
SP1	PELITINIB	Epidermal growth factor receptor erbB1 inhibitor	INHIBITOR	2	#N/A	0	0	700	0	700	ENSG00000185591	ENSP00000329357	CIDm00216467	CHEMBL607707	Pelitinib | EKB-569 | WAY-EKB-569
SP1	TROGLITAZONE	Peroxisome proliferator-activated receptor gamma agonist	AGONIST	4	1997	0	0	700	0	700	ENSG00000185591	ENSP00000329357	CIDm00005591	CHEMBL408	Troglitazone | Rezulin | CI-991 | CS-045 | GR-92132X | GR92132X | Prelay | Romozin
SP1	THALIDOMIDE	CRL4(CRBN) E3 ubiquitin ligase inhibitor	INHIBITOR	4	1998	0	0	700	0	700	ENSG00000185591	ENSP00000329357	CIDm00005426	CHEMBL468	Thalidomide | Thalidomide | K-17 | NSC-527179 | NSC-66847 | Talidex | Thalomid
SP1	ETHINYL ESTRADIOL	Estrogen receptor alpha agonist	AGONIST	4	2001	0	0	700	0	700	ENSG00000185591	ENSP00000329357	CIDm00003285	CHEMBL691	Ethinylestradiol | Ethinyl estradiol | Enovid | Enovid-E | Ethinyloestradiol | Ethynylestradiol | Ginestrene | Norinyl | Ovulen | Ovulen-21 | Ovulen-28 | NSC-10973 | Estinyl | Etinestryl | Feminone | Follicoral | Lynoral | Ethinyl Estradiol
SP1	CAPSAICIN	Vanilloid receptor opener	OPENER	4	2009	0	0	700	0	700	ENSG00000185591	ENSP00000329357	CIDm00002548	CHEMBL294199	Capsaicin | Ngx-1998 | ALGRX 4975 | ALGRX-4975 | FEMA NO. 3404 | NGX-1998 | NGX-4010 | NSC-56353 | Qutenza | Zacin | Zostrix | Zostrix hp
SP1	ZUCAPSAICIN	Vanilloid receptor agonist	AGONIST	3	#N/A	0	0	700	0	700	ENSG00000185591	ENSP00000329357	CIDm00002548	CHEMBL313971	Zucapsaicin
OGT	DACTOLISIB	Serine/threonine-protein kinase mTOR inhibitor	INHIBITOR	3	#N/A	0	0	700	0	700	ENSG00000147162	ENSP00000362824	CIDm11977753	CHEMBL1879463	Dactolisib | Bez-235 | Rtb101 | BEZ-235 | BEZ235 | NVP-BEZ235 | NVP-BEZ235-NX | RTB-101 | RTB101
OGT	DACTOLISIB	PI3-kinase class I inhibitor	INHIBITOR	3	#N/A	0	0	700	0	700	ENSG00000147162	ENSP00000362824	CIDm11977753	CHEMBL1879463	Dactolisib | Bez-235 | Rtb101 | BEZ-235 | BEZ235 | NVP-BEZ235 | NVP-BEZ235-NX | RTB-101 | RTB101
HSPA5	CAPSAICIN	Vanilloid receptor opener	OPENER	4	2009	0	0	700	0	700	ENSG00000044574	ENSP00000324173	CIDm00002548	CHEMBL294199	Capsaicin | Ngx-1998 | ALGRX 4975 | ALGRX-4975 | FEMA NO. 3404 | NGX-1998 | NGX-4010 | NSC-56353 | Qutenza | Zacin | Zostrix | Zostrix hp
HSPA5	ZUCAPSAICIN	Vanilloid receptor agonist	AGONIST	3	#N/A	0	0	700	0	700	ENSG00000044574	ENSP00000324173	CIDm00002548	CHEMBL313971	Zucapsaicin
RBL1	HYDROGEN PEROXIDE	Unknown	#N/A	4	2017	0	0	700	0	700	ENSG00000080839	ENSP00000362768	CIDm00000784	CHEMBL71595	Hydrogen peroxide | Hydrogen Peroxide | Oxydol | A-101 | NSC-19892 | Crystacide | Eskata | Hioxyl | Peroxyl
E2F1	PACLITAXEL	Tubulin inhibitor	INHIBITOR	4	1992	0	0	700	0	700	ENSG00000101412	ENSP00000345571	CIDm00004666	CHEMBL428647	Paclitaxel | Taxol | ABI-007 | ABI-007 COMPONENT PACLITAXEL | BMS 181339-01 | BMS-181339-01 | DHP 107 | DHP-107 | MBT 0206 | MBT-0206 | NK 105 | NK-105 | NSC-125973 | QW-8184 | Abraxane | Pacitaxel | Paxene | Taxol 100
CDK2	SEOCALCITOL	Vitamin D receptor agonist	AGONIST	3	#N/A	0	0	700	0	700	ENSG00000123374	ENSP00000266970	CIDm00060821	CHEMBL1908376	Seocalcitol | Eb-1089 | CB-1089
CDK2	TROGLITAZONE	Peroxisome proliferator-activated receptor gamma agonist	AGONIST	4	1997	0	0	700	0	700	ENSG00000123374	ENSP00000266970	CIDm00005591	CHEMBL408	Troglitazone | Rezulin | CI-991 | CS-045 | GR-92132X | GR92132X | Prelay | Romozin
CDK2	SULINDAC	Cyclooxygenase inhibitor	INHIBITOR	4	1978	0	0	700	0	700	ENSG00000123374	ENSP00000266970	CIDm00005352	CHEMBL15770	Sulindac | MK-231 | Clinoril
CDK2	NICARDIPINE HYDROCHLORIDE	Voltage-gated L-type calcium channel blocker	BLOCKER	4	1988	0	0	700	0	700	ENSG00000123374	ENSP00000266970	CIDm00004473	CHEMBL1200326	Nicardipine hydrochloride | RS-69216 | RS-69216-XX-07-0 | RS-69216XX07-0 | YC-93 | Cardene | Cardene sr
CDK2	MECHLORETHAMINE HYDROCHLORIDE	DNA inhibitor	INHIBITOR	4	1949	0	0	700	0	700	ENSG00000123374	ENSP00000266970	CIDm00004033	CHEMBL1201001	Chlormethine hydrochloride | Mechlorethamine hydrochloride | Nitrogen mustard n-oxide hydrochloride | Hn2 hydrochloride | Mustine | Nitrogen mustard | NSC-762 | Mustargen | Valchlor
CDK2	INDOMETHACIN	Cyclooxygenase inhibitor	INHIBITOR	4	1965	0	0	700	0	700	ENSG00000123374	ENSP00000266970	CIDm00003715	CHEMBL6	Indometacin | Indomethacin | Indometacin farnesil | NSC-77541 | Artracin | Artracin sr | Berlind 75 ret | Flexin-25 continus | Flexin-50 continus | Flexin-75 continus | Imbrilon | Indo-lemmon | Indo-paed | Indocid ret | Indocid-r | Indocin | Indocin sr | Indoderm | Indoflex | Indolar | Indolar sr | Indomax-25 | Indomax-75 sr | Indomod | Indoptol | Indotard mr 75 | Ledmecin | Maximet sr | Mobilan …
CDK2	DEXAMETHASONE	Glucocorticoid receptor agonist	AGONIST	4	1958	0	0	700	0	700	ENSG00000123374	ENSP00000266970	CIDm00003003	CHEMBL384467	Dexamethasone | Dexamethasone metasulfobenzoate sodium | Dexamethasone palmitate | Dexamethasone valerate | Decadron-LA | Dexacen-4 | Dexacort | Dexair | Dexycu | Fluormethylprednisolone | Mymethasone | Neodecadron | ISV-305 | NSC-34521 | OTO-104 | Aeroseb-dex | Dalalone | Decaderm | Decadron | Decadron-75 | Decaspray | Dexacortisyl | Dexafree | Dexamethasone intensol | Dexone | Dexone 0.5 | Dexo…
CDK2	BETAMETHASONE	Glucocorticoid receptor agonist	AGONIST	4	1961	0	0	700	0	700	ENSG00000123374	ENSP00000266970	CIDm00003003	CHEMBL632	Betamethasone | BETA-VAL | Betatrex | Dermabet | Flubenisolone | Lotrisone | Taclonex | Uticort | NSC-39470 | SCH 4831 | SCH-4831 | VISUBETA | Alphatrex | Betasolan | Betnelan | Celestone
CDK2	CIPROFLOXACIN HYDROCHLORIDE	Bacterial DNA gyrase inhibitor	INHIBITOR	4	1987	0	0	700	0	700	ENSG00000123374	ENSP00000266970	CIDm00002764	CHEMBL1202	Ciprofloxacin hydrochloride | Ciprofloxacin hydrochloride hydrate | Ciprofloxacin hydrochloride monohydrate | BAY O 9867 | BAY O 9867 MONOHYDRATE | BAY-O-9867 | BAY-O-9867 MONOHYDRATE | Cetraxal | Ciloxan | Cipro | Proquin | Proquin xr
CDK2	CIPROFLOXACIN HYDROCHLORIDE	Topoisomerase IV	INHIBITOR	4	1987	0	0	700	0	700	ENSG00000123374	ENSP00000266970	CIDm00002764	CHEMBL1202	Ciprofloxacin hydrochloride | Ciprofloxacin hydrochloride hydrate | Ciprofloxacin hydrochloride monohydrate | BAY O 9867 | BAY O 9867 MONOHYDRATE | BAY-O-9867 | BAY-O-9867 MONOHYDRATE | Cetraxal | Ciloxan | Cipro | Proquin | Proquin xr
CDK2	CIPROFLOXACIN	Bacterial DNA gyrase inhibitor	INHIBITOR	4	1987	0	0	700	0	700	ENSG00000123374	ENSP00000266970	CIDm00002764	CHEMBL8	Ciprofloxacin | Ciloxan | BAY O 9867 FREE BASE | BAY Q 3939 | BAY-O-9867 FREE BASE | BAY-Q-3939 | BAYQ3939 | Cetraxal | Cipro | Ciprobay | Otiprio | Velmonit
CDK2	CIPROFLOXACIN	Topoisomerase IV	INHIBITOR	4	1987	0	0	700	0	700	ENSG00000123374	ENSP00000266970	CIDm00002764	CHEMBL8	Ciprofloxacin | Ciloxan | BAY O 9867 FREE BASE | BAY Q 3939 | BAY-O-9867 FREE BASE | BAY-Q-3939 | BAYQ3939 | Cetraxal | Cipro | Ciprobay | Otiprio | Velmonit
CDK2	AMLODIPINE MALEATE	Voltage-gated L-type calcium channel blocker	BLOCKER	4	2003	0	0	700	0	700	ENSG00000123374	ENSP00000266970	CIDm00002162	CHEMBL1200984	Amlodipine maleate | UK-48,340-11 | UK-48340-11 | Amvaz
FOS	SIMVASTATIN	HMG-CoA reductase inhibitor	INHIBITOR	4	1991	0	0	700	0	700	ENSG00000170345	ENSP00000306245	CIDm00054454	CHEMBL1064	Simvastatin | Simvastatin hydroxy acid | Synvinolin | C10AA01 | MK-0733 | MK-733 | Flolipid | Lacersa | Ranzolont | Simvador | Zocor | Zocor heart-pro
NFATC2	VINCRISTINE SULFATE	Tubulin inhibitor	INHIBITOR	4	1963	0	0	700	0	700	ENSG00000101096	ENSP00000379330	CIDm00005978	CHEMBL501867	Vincristine sulfate | 37231 | LILLY-37231 | NSC-67574 | Kyocristine | Leurocristine Sulfate | Marqibo kit | Oncovin | Vincasar | Vincasar pfs | Vincrex | Vincristine sulfate pfs
ERG	DECITABINE	DNA (cytosine-5)-methyltransferase 3A inhibitor	INHIBITOR	4	2006	0	0	700	0	700	ENSG00000157554	ENSP00000381891	CIDm00016886	CHEMBL1201129	Decitabine | DAC | NSC-127716 | Dacogen
ERG	DECITABINE	DNA (cytosine-5)-methyltransferase 1 inhibitor	INHIBITOR	4	2006	0	0	700	0	700	ENSG00000157554	ENSP00000381891	CIDm00016886	CHEMBL1201129	Decitabine | DAC | NSC-127716 | Dacogen
ERG	DECITABINE	DNA inhibitor	INHIBITOR	4	2006	0	0	700	0	700	ENSG00000157554	ENSP00000381891	CIDm00016886	CHEMBL1201129	Decitabine | DAC | NSC-127716 | Dacogen
POU2F2	BORTEZOMIB	26S proteosome inhibitor	INHIBITOR	4	2003	0	0	700	0	700	ENSG00000028277	ENSP00000431603	CIDm00093860	CHEMBL325041	Bortezomib | Bortezomib hydrate | Velcade | LDP-341 | NSC-681239 | PS-341
NFKB1	SIMVASTATIN	HMG-CoA reductase inhibitor	INHIBITOR	4	1991	0	0	700	0	700	ENSG00000109320	ENSP00000226574	CIDm00054454	CHEMBL1064	Simvastatin | Simvastatin hydroxy acid | Synvinolin | C10AA01 | MK-0733 | MK-733 | Flolipid | Lacersa | Ranzolont | Simvador | Zocor | Zocor heart-pro
NFKB1	TROGLITAZONE	Peroxisome proliferator-activated receptor gamma agonist	AGONIST	4	1997	0	0	700	0	700	ENSG00000109320	ENSP00000226574	CIDm00005591	CHEMBL408	Troglitazone | Rezulin | CI-991 | CS-045 | GR-92132X | GR92132X | Prelay | Romozin
NFKB1	TERBUTALINE SULFATE	Beta-2 adrenergic receptor agonist	AGONIST	4	1974	0	0	700	0	700	ENSG00000109320	ENSP00000226574	CIDm00005403	CHEMBL1315867	Terbutaline sulphate | Terbutaline sulfate | KWD 2019 | KWD-2019 | Brethaire | Brethine | Bricanyl | Bricanyl sa | Monovent | Monovent sa | Terbasmin
NFKB1	FLUOROURACIL	Thymidylate synthase inhibitor	INHIBITOR	4	1962	0	0	700	0	700	ENSG00000109320	ENSP00000226574	CIDm00003385	CHEMBL185	Fluorouracil | 5-Fluorouracil | 5-FU | Fluracil | 5 FU | NSC-19893 | RO 2-9757 | RO-2-9757 | RO-29757 | 5.f.u. | Accusite | Actikerall | Adrucil | Carac | Efudex | Efudix | Fluoro-uracil roche | Fluoroplex | Tolak
NFKB1	FLUOROURACIL	DNA inhibitor	INHIBITOR	4	1962	0	0	700	0	700	ENSG00000109320	ENSP00000226574	CIDm00003385	CHEMBL185	Fluorouracil | 5-Fluorouracil | 5-FU | Fluracil | 5 FU | NSC-19893 | RO 2-9757 | RO-2-9757 | RO-29757 | 5.f.u. | Accusite | Actikerall | Adrucil | Carac | Efudex | Efudix | Fluoro-uracil roche | Fluoroplex | Tolak
NFKB1	FLUOROURACIL	RNA inhibitor	INHIBITOR	4	1962	0	0	700	0	700	ENSG00000109320	ENSP00000226574	CIDm00003385	CHEMBL185	Fluorouracil | 5-Fluorouracil | 5-FU | Fluracil | 5 FU | NSC-19893 | RO 2-9757 | RO-2-9757 | RO-29757 | 5.f.u. | Accusite | Actikerall | Adrucil | Carac | Efudex | Efudix | Fluoro-uracil roche | Fluoroplex | Tolak
NFKB1	DIAZOXIDE	Potassium channel, inwardly rectifying, subfamily J, member 11 opener	OPENER	4	1973	0	0	700	0	700	ENSG00000109320	ENSP00000226574	CIDm00003019	CHEMBL181	Diazoxide | NSC-64198 | NSC-76130 | SCH 6783 | SCH-6783 | SRG 95213 | SRG-95213 | Eudemine | Eudimine | Hyperstat | Mutabase | Proglycem
NFKB1	DIAZOXIDE	Potassium channel, inwardly rectifying, subfamily J, member 8 opener	OPENER	4	1973	0	0	700	0	700	ENSG00000109320	ENSP00000226574	CIDm00003019	CHEMBL181	Diazoxide | NSC-64198 | NSC-76130 | SCH 6783 | SCH-6783 | SRG 95213 | SRG-95213 | Eudemine | Eudimine | Hyperstat | Mutabase | Proglycem
NFKB1	DEOXYCHOLIC ACID	Cell membrane disrupting agent	DISRUPTING AGENT	4	2015	0	0	700	0	700	ENSG00000109320	ENSP00000226574	CIDm00002987	CHEMBL406393	Deoxycholic acid | Desoxycholic acid | Deoxycholate | ATX-101 | DWJ-211 | DWJ211 | NSC-8797 | Kybella
NFKB1	METHAMPHETAMINE HYDROCHLORIDE	Monoamine transporter inhibitor	INHIBITOR	4	1943	0	0	700	0	700	ENSG00000109320	ENSP00000226574	CIDm00001206	CHEMBL1200952	Methylamfetamine hydrochloride | Methamphetamine hydrochloride | Desoxyephedrine hydrochloride | Metamfetamine hydrochloride | NSC-169505 | Desoxyn | Methampex | Methamphetamine hydrochloride cii
BRCA2	VINCRISTINE SULFATE	Tubulin inhibitor	INHIBITOR	4	1963	0	0	700	0	700	ENSG00000139618	ENSP00000369497	CIDm00005978	CHEMBL501867	Vincristine sulfate | 37231 | LILLY-37231 | NSC-67574 | Kyocristine | Leurocristine Sulfate | Marqibo kit | Oncovin | Vincasar | Vincasar pfs | Vincrex | Vincristine sulfate pfs
SMC2	VINCRISTINE SULFATE	Tubulin inhibitor	INHIBITOR	4	1963	0	0	700	0	700	ENSG00000136824	ENSP00000286398	CIDm00005978	CHEMBL501867	Vincristine sulfate | 37231 | LILLY-37231 | NSC-67574 | Kyocristine | Leurocristine Sulfate | Marqibo kit | Oncovin | Vincasar | Vincasar pfs | Vincrex | Vincristine sulfate pfs
HDAC3	VALPROIC ACID	Succinate semialdehyde dehydrogenase inhibitor	INHIBITOR	4	1978	0	0	700	0	700	ENSG00000171720	ENSP00000302967	CIDm00003121	CHEMBL109	Valproic acid | 44089 | NSC-93819 | Convulex | Depakene | Depakote | Stavzor
HDAC3	DIVALPROEX SODIUM	Succinate semialdehyde dehydrogenase inhibitor	INHIBITOR	4	1983	0	0	700	0	700	ENSG00000171720	ENSP00000302967	CIDm00003121	CHEMBL2105613	Semisodium valproate | Divalproex sodium | Valproate semisodium | Valproic acid sodium salt (2:1) | ABBOTT 50711 | ABBOTT-50711 | Depakote | Depakote cp | Depakote er
HDAC3	VALPROATE SODIUM	Succinate semialdehyde dehydrogenase inhibitor	INHIBITOR	4	1996	0	0	700	0	700	ENSG00000171720	ENSP00000302967	CIDm00003121	CHEMBL433	Sodium valproate | Valproate sodium | Valproic acid sodium salt (1:1) | ABBOTT-44090 | A-44090 | ABBOTT 44090 | KW-6066N | Delepsine | Depacon | Depakine | Depakote | Depakote CP | Depakote ER | Epilim | Epilim 200 | Epilim 500 | Epilim chrono 200 | Epilim chrono 300 | Epilim chrono 500 | Epilim chronosphere | Epilim iv | Episenta | Kentilim | Orfiril | Orlept
HDAC3	THEOPHYLLINE	Phosphodiesterase 4 inhibitor	INHIBITOR	4	1940	0	0	700	0	700	ENSG00000171720	ENSP00000302967	CIDm00002153	CHEMBL190	Theophylline | Dimethylxanthine | Theophylline monohydrate | NSC-2066 | Accurbron | Aerolate | Aerolate iii | Aerolate jr | Aerolate sr | Aquaphyllin | Bronkodyl | Duraphyl | Elixicon | Elixomin | Elixophyllin | Elixophyllin sr | Labid | Lanophyllin | Lasma | Nuelin | Nuelin sa | Nuelin sa-250 | Pro-vent | Quibron | Quibron-t | Quibron-t/sr | Respbid | Slo-bid | Slo-phyllin | Somophyllin-crt | So…
HDAC3	THEOPHYLLINE	Phosphodiesterase 3 inhibitor	INHIBITOR	4	1940	0	0	700	0	700	ENSG00000171720	ENSP00000302967	CIDm00002153	CHEMBL190	Theophylline | Dimethylxanthine | Theophylline monohydrate | NSC-2066 | Accurbron | Aerolate | Aerolate iii | Aerolate jr | Aerolate sr | Aquaphyllin | Bronkodyl | Duraphyl | Elixicon | Elixomin | Elixophyllin | Elixophyllin sr | Labid | Lanophyllin | Lasma | Nuelin | Nuelin sa | Nuelin sa-250 | Pro-vent | Quibron | Quibron-t | Quibron-t/sr | Respbid | Slo-bid | Slo-phyllin | Somophyllin-crt | So…
HDAC3	THEOPHYLLINE	Adenosine receptor antagonist	ANTAGONIST	4	1940	0	0	700	0	700	ENSG00000171720	ENSP00000302967	CIDm00002153	CHEMBL190	Theophylline | Dimethylxanthine | Theophylline monohydrate | NSC-2066 | Accurbron | Aerolate | Aerolate iii | Aerolate jr | Aerolate sr | Aquaphyllin | Bronkodyl | Duraphyl | Elixicon | Elixomin | Elixophyllin | Elixophyllin sr | Labid | Lanophyllin | Lasma | Nuelin | Nuelin sa | Nuelin sa-250 | Pro-vent | Quibron | Quibron-t | Quibron-t/sr | Respbid | Slo-bid | Slo-phyllin | Somophyllin-crt | So…
RBL2	DOXORUBICIN HYDROCHLORIDE	DNA topoisomerase II alpha inhibitor	INHIBITOR	4	1974	0	0	700	0	700	ENSG00000103479	ENSP00000262133	CIDm00001690	CHEMBL359744	Doxorubicin hydrochloride | Doxorubicin liposomal complex of the hydrochloride | Liposomal doxorubicin hydrochloride | Adriamycin | Adriamycin pfs | Adriamycin Rdf | Caelyx | Doxil | Doxil (liposomal) | Doxorubicin hydrochloride (liposomal) | Myocet | Rubex | Doxorubicin HCl
RBL2	DOXORUBICIN HYDROCHLORIDE	DNA inhibitor	INHIBITOR	4	1974	0	0	700	0	700	ENSG00000103479	ENSP00000262133	CIDm00001690	CHEMBL359744	Doxorubicin hydrochloride | Doxorubicin liposomal complex of the hydrochloride | Liposomal doxorubicin hydrochloride | Adriamycin | Adriamycin pfs | Adriamycin Rdf | Caelyx | Doxil | Doxil (liposomal) | Doxorubicin hydrochloride (liposomal) | Myocet | Rubex | Doxorubicin HCl
CTCF	PACLITAXEL	Tubulin inhibitor	INHIBITOR	4	1992	0	0	700	0	700	ENSG00000102974	ENSP00000264010	CIDm00004666	CHEMBL428647	Paclitaxel | Taxol | ABI-007 | ABI-007 COMPONENT PACLITAXEL | BMS 181339-01 | BMS-181339-01 | DHP 107 | DHP-107 | MBT 0206 | MBT-0206 | NK 105 | NK-105 | NSC-125973 | QW-8184 | Abraxane | Pacitaxel | Paxene | Taxol 100
NFATC3	SIMVASTATIN	HMG-CoA reductase inhibitor	INHIBITOR	4	1991	0	0	700	0	700	ENSG00000072736	ENSP00000300659	CIDm00054454	CHEMBL1064	Simvastatin | Simvastatin hydroxy acid | Synvinolin | C10AA01 | MK-0733 | MK-733 | Flolipid | Lacersa | Ranzolont | Simvador | Zocor | Zocor heart-pro
SREBF1	NELFINAVIR MESYLATE	Human immunodeficiency virus type 1 protease inhibitor	INHIBITOR	4	1997	0	0	700	0	700	ENSG00000072310	ENSP00000348069	CIDm00004451	CHEMBL1205	Nelfinavir mesilate | Nelfinavir mesylate | Nelfinavir methanesulfonate | AG-1343 | AG1343 | Viracept
SREBF1	ESMIRTAZAPINE MALEATE	Histamine H1 receptor antagonist	ANTAGONIST	3	#N/A	0	0	700	0	700	ENSG00000072310	ENSP00000348069	CIDm00004205	CHEMBL2107339	Esmirtazapine maleate | Org-50081 | ORG 50081 | ORG-50081
SREBF1	ESMIRTAZAPINE MALEATE	Serotonin 2a (5-HT2a) receptor antagonist	ANTAGONIST	3	#N/A	0	0	700	0	700	ENSG00000072310	ENSP00000348069	CIDm00004205	CHEMBL2107339	Esmirtazapine maleate | Org-50081 | ORG 50081 | ORG-50081
SREBF1	ESMIRTAZAPINE MALEATE	Serotonin 2c (5-HT2c) receptor antagonist	ANTAGONIST	3	#N/A	0	0	700	0	700	ENSG00000072310	ENSP00000348069	CIDm00004205	CHEMBL2107339	Esmirtazapine maleate | Org-50081 | ORG 50081 | ORG-50081
SREBF1	ESMIRTAZAPINE MALEATE	Adrenergic receptor alpha-2 antagonist	ANTAGONIST	3	#N/A	0	0	700	0	700	ENSG00000072310	ENSP00000348069	CIDm00004205	CHEMBL2107339	Esmirtazapine maleate | Org-50081 | ORG 50081 | ORG-50081
SREBF1	MIRTAZAPINE	Serotonin 2a (5-HT2a) receptor antagonist	ANTAGONIST	4	1996	0	0	700	0	700	ENSG00000072310	ENSP00000348069	CIDm00004205	CHEMBL654	Mirtazapine | ORG 3770 | ORG-3770 | Remeron | Remeron soltab | Zispin
SREBF1	MIRTAZAPINE	Serotonin 2c (5-HT2c) receptor antagonist	ANTAGONIST	4	1996	0	0	700	0	700	ENSG00000072310	ENSP00000348069	CIDm00004205	CHEMBL654	Mirtazapine | ORG 3770 | ORG-3770 | Remeron | Remeron soltab | Zispin
SREBF1	MIRTAZAPINE	Adrenergic receptor alpha-2 antagonist	ANTAGONIST	4	1996	0	0	700	0	700	ENSG00000072310	ENSP00000348069	CIDm00004205	CHEMBL654	Mirtazapine | ORG 3770 | ORG-3770 | Remeron | Remeron soltab | Zispin
SREBF1	IMIPRAMINE HYDROCHLORIDE	Serotonin transporter inhibitor	INHIBITOR	4	1959	0	0	700	0	700	ENSG00000072310	ENSP00000348069	CIDm00003696	CHEMBL1692	Imipramine hydrochloride | G-22355 | NSC-114900 | Janimine | Pramine | Praminil | Presamine | Sarimp | Tofranil | Imipramine HCl | Imipramine hydrochloride rs
SREBF1	IMIPRAMINE HYDROCHLORIDE	Norepinephrine transporter inhibitor	INHIBITOR	4	1959	0	0	700	0	700	ENSG00000072310	ENSP00000348069	CIDm00003696	CHEMBL1692	Imipramine hydrochloride | G-22355 | NSC-114900 | Janimine | Pramine | Praminil | Presamine | Sarimp | Tofranil | Imipramine HCl | Imipramine hydrochloride rs
SREBF1	CLOMIPRAMINE HYDROCHLORIDE	Serotonin transporter inhibitor	INHIBITOR	4	1989	0	0	700	0	700	ENSG00000072310	ENSP00000348069	CIDm00002801	CHEMBL1200710	Clomipramine hydrochloride | G 34586 | G-34586 | Anafranil | Anafranil sr | Chlorimipramine | Tranquax
SREBF1	ESCITALOPRAM OXALATE	Serotonin transporter inhibitor	INHIBITOR	4	2002	0	0	700	0	700	ENSG00000072310	ENSP00000348069	CIDm00002771	CHEMBL1200322	Escitalopram oxalate | LU 26-054-0 | LU-26-054-0 | LU-26-054-O | Lexapro
SREBF1	CITALOPRAM HYDROBROMIDE	Serotonin transporter inhibitor	INHIBITOR	4	1998	0	0	700	0	700	ENSG00000072310	ENSP00000348069	CIDm00002771	CHEMBL1200781	Citalopram hydrobromide | LU 10-171-B | LU-10-171-B | Celexa | Cipramil | Paxoran
SREBF1	AMITRIPTYLINE HYDROCHLORIDE	Serotonin transporter inhibitor	INHIBITOR	4	1961	0	0	700	0	700	ENSG00000072310	ENSP00000348069	CIDm00002160	CHEMBL1200964	Amitriptyline hydrochloride | NIH 10794 | NSC-104210 | Amitid | Amitril | Cytriptyline | Domical | Elavil | Endep | Lentizol | Limbitrol 5 | Saroten | Saroten retard | Triptafen | Triptafen-m | Tryptizol | Tryptizol-75
SREBF1	AMITRIPTYLINE HYDROCHLORIDE	Norepinephrine transporter inhibitor	INHIBITOR	4	1961	0	0	700	0	700	ENSG00000072310	ENSP00000348069	CIDm00002160	CHEMBL1200964	Amitriptyline hydrochloride | NIH 10794 | NSC-104210 | Amitid | Amitril | Cytriptyline | Domical | Elavil | Endep | Lentizol | Limbitrol 5 | Saroten | Saroten retard | Triptafen | Triptafen-m | Tryptizol | Tryptizol-75
STAT3	CETRORELIX ACETATE	Gonadotropin-releasing hormone receptor antagonist	ANTAGONIST	4	2000	0	0	700	0	700	ENSG00000168610	ENSP00000264657	CIDm25074886	CHEMBL2103735	Cetrorelix | Cetrorelix acetate | D-20761 | NS-75A | SB-075 ACETATE | Cetrotide
STAT3	RITONAVIR	Human immunodeficiency virus type 1 protease inhibitor	INHIBITOR	4	1996	0	0	700	0	700	ENSG00000168610	ENSP00000264657	CIDm00005076	CHEMBL163	Ritonavir | ABBOTT-84538 | Norvir | A-84538 | ABT-538 | NSC-693184 | Ritonavir related compounds mixture
STAT3	RITONAVIR	Cytochrome P450 3A inhibitor	INHIBITOR	4	1996	0	0	700	0	700	ENSG00000168610	ENSP00000264657	CIDm00005076	CHEMBL163	Ritonavir | ABBOTT-84538 | Norvir | A-84538 | ABT-538 | NSC-693184 | Ritonavir related compounds mixture
STAT3	MASOPROCOL	Unknown	#N/A	4	1992	0	0	700	0	700	ENSG00000168610	ENSP00000264657	CIDm00004534	CHEMBL313972	Masoprocol | Nordihydroguaiaretic acid | Meso-nordihydroguaiaretic acid | CHX-100 | INSM-18 | MESO-NDGA | NSC-4291 | NSC-682984 | Actinex
STAT3	DRONABINOL	Cannabinoid CB1 receptor agonist	AGONIST	4	1985	0	0	700	0	700	ENSG00000168610	ENSP00000264657	CIDm00002978	CHEMBL465	Dronabinol | Tetrahydrocannabinols (-)-trans-.delta.9-form | Delta-9-tetrahydrocannabinol | Delta-9-thc | ABBOTT 40566 | ABBOTT-40566 | J882F | NSC-134454 | QCD 84924 | QCD-84924 | SP 104 | SP-104 | Marinol | Syndros
STAT3	CLADRIBINE	DNA inhibitor	INHIBITOR	4	1993	0	0	700	0	700	ENSG00000168610	ENSP00000264657	CIDm00001546	CHEMBL1619	Cladribine | Cladaribine | Leustatin | NSC-05014 | NSC-105014 | NSC-105014-F | RWJ 26251 | RWJ-26251 | Leustat | Litak | Mavenclad
PRKCD	URSODIOL	Bile acid receptor FXR agonist	AGONIST	4	1987	0	0	700	0	700	ENSG00000163932	ENSP00000331602	CIDm00005645	CHEMBL1551	Ursodeoxycholic acid | Ursodiol | Ursodesoxycholic acid | Ursonorm | NSC-683769 | Actigall | Cholurso | Destolit | Urdox | Urso | Urso 250 | Urso forte | Ursofalk | Ursogal
PRKCD	CHENODIOL	Bile acid receptor FXR agonist	AGONIST	4	1983	0	0	700	0	700	ENSG00000163932	ENSP00000331602	CIDm00005645	CHEMBL240597	Chenodeoxycholic acid | Chenodiol | Chenic acid | Chenodeoxycholate | NSC-657949 | Chendol 125 | Chendol 250 | Chenix | Chenocedon | Chenofalk | Combidol | Lithofalk | Xenbilox
PRKCD	DEFEROXAMINE MESYLATE	Iron chelating agent	CHELATING AGENT	4	1968	0	0	700	0	700	ENSG00000163932	ENSP00000331602	CIDm00002973	CHEMBL1234	Desferrioxamine mesilate | Deferoxamine mesylate | Deferoxamine mesilate | Deferoxamine methanesulfonate | BA-33112 | Desferal | Desferal Mesylate | Desferrioxamine Mesylate
JUND	DRONABINOL	Cannabinoid CB1 receptor agonist	AGONIST	4	1985	0	0	700	0	700	ENSG00000130522	ENSP00000252818	CIDm00002978	CHEMBL465	Dronabinol | Tetrahydrocannabinols (-)-trans-.delta.9-form | Delta-9-tetrahydrocannabinol | Delta-9-thc | ABBOTT 40566 | ABBOTT-40566 | J882F | NSC-134454 | QCD 84924 | QCD-84924 | SP 104 | SP-104 | Marinol | Syndros
SMAD2	TAMIBAROTENE	Retinoic acid receptor beta agonist	AGONIST	2	#N/A	0	0	700	0	700	ENSG00000175387	ENSP00000262160	CIDm00108143	CHEMBL25202	Tamibarotene | AM-80 | AM80 | NSC-608000
SMAD2	TAMIBAROTENE	Retinoic acid receptor alpha agonist	AGONIST	2	#N/A	0	0	700	0	700	ENSG00000175387	ENSP00000262160	CIDm00108143	CHEMBL25202	Tamibarotene | AM-80 | AM80 | NSC-608000
SMAD2	ETOPOSIDE	DNA topoisomerase II inhibitor	INHIBITOR	4	1983	0	0	700	0	700	ENSG00000175387	ENSP00000262160	CIDm00003310	CHEMBL44657	Etoposide | NSC-141540 | VP-16-213 | Toposar | Vepesid | Etoposide resolution mixture
NFKBIA	THIOPENTAL SODIUM	GABA-A receptor; anion channel positive allosteric modulator	POSITIVE ALLOSTERIC MODULATOR	4	1982	0	0	700	0	700	ENSG00000100906	ENSP00000216797	CIDm03000715	CHEMBL738	Thiopental sodium | Thiomebumal sodium | Intraval | Intraval sod | Penthiobarbital | Pentothal | Thiomebumal | Thionembutal | Thiopentone | Trapanal | Thiopental Sodium
NFKBIA	ROSIGLITAZONE MALEATE	Peroxisome proliferator-activated receptor gamma agonist	AGONIST	4	1999	0	0	700	0	700	ENSG00000100906	ENSP00000216797	CIDm00077998	CHEMBL843	Rosiglitazone maleate | Avandia | BRL-49653 | BRL-49653-C | BRL-49653C
NFKBIA	SIMVASTATIN	HMG-CoA reductase inhibitor	INHIBITOR	4	1991	0	0	700	0	700	ENSG00000100906	ENSP00000216797	CIDm00054454	CHEMBL1064	Simvastatin | Simvastatin hydroxy acid | Synvinolin | C10AA01 | MK-0733 | MK-733 | Flolipid | Lacersa | Ranzolont | Simvador | Zocor | Zocor heart-pro
NFKBIA	TROGLITAZONE	Peroxisome proliferator-activated receptor gamma agonist	AGONIST	4	1997	0	0	700	0	700	ENSG00000100906	ENSP00000216797	CIDm00005591	CHEMBL408	Troglitazone | Rezulin | CI-991 | CS-045 | GR-92132X | GR92132X | Prelay | Romozin
NFKBIA	TEMOZOLOMIDE	DNA inhibitor	INHIBITOR	4	1999	0	0	700	0	700	ENSG00000100906	ENSP00000216797	CIDm00005394	CHEMBL810	Temozolomide | CCRG-81045 | M&B 39831 | M&B-39831 | M-39831 | NSC-362856 | SCH 52365 | SCH-52365 | Temodal | Temodar | Temomedac
NFKBIA	SULINDAC	Cyclooxygenase inhibitor	INHIBITOR	4	1978	0	0	700	0	700	ENSG00000100906	ENSP00000216797	CIDm00005352	CHEMBL15770	Sulindac | MK-231 | Clinoril
NFKBIA	VORINOSTAT	Histone deacetylase 1 inhibitor	INHIBITOR	4	2006	0	0	700	0	700	ENSG00000100906	ENSP00000216797	CIDm00005311	CHEMBL98	Vorinostat | MK-0683 | MK0683 | Zolinza
NFKBIA	VORINOSTAT	Histone deacetylase 3 inhibitor	INHIBITOR	4	2006	0	0	700	0	700	ENSG00000100906	ENSP00000216797	CIDm00005311	CHEMBL98	Vorinostat | MK-0683 | MK0683 | Zolinza
NFKBIA	VORINOSTAT	Histone deacetylase 6 inhibitor	INHIBITOR	4	2006	0	0	700	0	700	ENSG00000100906	ENSP00000216797	CIDm00005311	CHEMBL98	Vorinostat | MK-0683 | MK0683 | Zolinza
NFKBIA	VORINOSTAT	Histone deacetylase 2 inhibitor	INHIBITOR	4	2006	0	0	700	0	700	ENSG00000100906	ENSP00000216797	CIDm00005311	CHEMBL98	Vorinostat | MK-0683 | MK0683 | Zolinza
NFKBIA	IMATINIB MESYLATE	Tyrosine-protein kinase ABL inhibitor	INHIBITOR	4	2001	0	0	700	0	700	ENSG00000100906	ENSP00000216797	CIDm00005291	CHEMBL1642	Imatinib mesylate | Imatinib mesilate | Imatinib methanesulfonate | Gleevec | Qti571 | QTI-571 | QTI571 | STI 571 | STI-571 | STI571 | Glivec
NFKBIA	IMATINIB MESYLATE	Platelet-derived growth factor receptor beta inhibitor	INHIBITOR	4	2001	0	0	700	0	700	ENSG00000100906	ENSP00000216797	CIDm00005291	CHEMBL1642	Imatinib mesylate | Imatinib mesilate | Imatinib methanesulfonate | Gleevec | Qti571 | QTI-571 | QTI571 | STI 571 | STI-571 | STI571 | Glivec
NFKBIA	IMATINIB MESYLATE	Stem cell growth factor receptor inhibitor	INHIBITOR	4	2001	0	0	700	0	700	ENSG00000100906	ENSP00000216797	CIDm00005291	CHEMBL1642	Imatinib mesylate | Imatinib mesilate | Imatinib methanesulfonate | Gleevec | Qti571 | QTI-571 | QTI571 | STI 571 | STI-571 | STI571 | Glivec
NFKBIA	IMATINIB MESYLATE	Bcr/Abl fusion protein	INHIBITOR	4	2001	0	0	700	0	700	ENSG00000100906	ENSP00000216797	CIDm00005291	CHEMBL1642	Imatinib mesylate | Imatinib mesilate | Imatinib methanesulfonate | Gleevec | Qti571 | QTI-571 | QTI571 | STI 571 | STI-571 | STI571 | Glivec
NFKBIA	MORPHINE SULFATE	Mu opioid receptor agonist	AGONIST	4	1984	0	0	700	0	700	ENSG00000100906	ENSP00000216797	CIDm00004253	CHEMBL2103744	Morphine sulfate | Morphine sulfate hydrate | Morphine sulfate anhydrous | Morphine sulfate pentahydrate | NSC-11441 | Arymo er | Astramorph pf | Avinza | Depodur | Duramorph | Duramorph pf | Duromorph | Filnarine sr | Infumorph | Kadian | Moraxen | Morcap sr | Morphabond | Morphabond er | Morphgesic sr | Morphine sulfate (autoinjector) | Ms contin | Mst continus | Oramorph | Oramorph sr | Oramor…
NFKBIA	FLUOROURACIL	Thymidylate synthase inhibitor	INHIBITOR	4	1962	0	0	700	0	700	ENSG00000100906	ENSP00000216797	CIDm00003385	CHEMBL185	Fluorouracil | 5-Fluorouracil | 5-FU | Fluracil | 5 FU | NSC-19893 | RO 2-9757 | RO-2-9757 | RO-29757 | 5.f.u. | Accusite | Actikerall | Adrucil | Carac | Efudex | Efudix | Fluoro-uracil roche | Fluoroplex | Tolak
NFKBIA	FLUOROURACIL	DNA inhibitor	INHIBITOR	4	1962	0	0	700	0	700	ENSG00000100906	ENSP00000216797	CIDm00003385	CHEMBL185	Fluorouracil | 5-Fluorouracil | 5-FU | Fluracil | 5 FU | NSC-19893 | RO 2-9757 | RO-2-9757 | RO-29757 | 5.f.u. | Accusite | Actikerall | Adrucil | Carac | Efudex | Efudix | Fluoro-uracil roche | Fluoroplex | Tolak
NFKBIA	FLUOROURACIL	RNA inhibitor	INHIBITOR	4	1962	0	0	700	0	700	ENSG00000100906	ENSP00000216797	CIDm00003385	CHEMBL185	Fluorouracil | 5-Fluorouracil | 5-FU | Fluracil | 5 FU | NSC-19893 | RO 2-9757 | RO-2-9757 | RO-29757 | 5.f.u. | Accusite | Actikerall | Adrucil | Carac | Efudex | Efudix | Fluoro-uracil roche | Fluoroplex | Tolak
NFKBIA	DIGITOXIN	Sodium/potassium-transporting ATPase inhibitor	INHIBITOR	4	1982	0	0	700	0	700	ENSG00000100906	ENSP00000216797	CIDm00003061	CHEMBL254219	Digitoxin | Digitoxoside | CRYSTODIGIN | NSC-7529 | Crystodigin | Digimerck | Nativelle digitaline
NFKBIA	COLCHICINE	Tubulin inhibitor	INHIBITOR	4	1961	0	0	700	0	700	ENSG00000100906	ENSP00000216797	CIDm00002833	CHEMBL107	Colchicine | NSC-757 | Colcrys | Gloperba | Mitigare
NFKBIA	CARMUSTINE	Glutathione reductase inhibitor	INHIBITOR	4	1977	0	0	700	0	700	ENSG00000100906	ENSP00000216797	CIDm00002578	CHEMBL513	Carmustine | BCNU | DTI-015 | FDA-0345 | NSC-409962 | SK-27702 | SRI-1720 | Bicnu | Gliadel
NFKBIA	CARMUSTINE	DNA inhibitor	INHIBITOR	4	1977	0	0	700	0	700	ENSG00000100906	ENSP00000216797	CIDm00002578	CHEMBL513	Carmustine | BCNU | DTI-015 | FDA-0345 | NSC-409962 | SK-27702 | SRI-1720 | Bicnu | Gliadel
NFKBIA	CARMUSTINE	RNA inhibitor	INHIBITOR	4	1977	0	0	700	0	700	ENSG00000100906	ENSP00000216797	CIDm00002578	CHEMBL513	Carmustine | BCNU | DTI-015 | FDA-0345 | NSC-409962 | SK-27702 | SRI-1720 | Bicnu | Gliadel
NFKBIA	CAPSAICIN	Vanilloid receptor opener	OPENER	4	2009	0	0	700	0	700	ENSG00000100906	ENSP00000216797	CIDm00002548	CHEMBL294199	Capsaicin | Ngx-1998 | ALGRX 4975 | ALGRX-4975 | FEMA NO. 3404 | NGX-1998 | NGX-4010 | NSC-56353 | Qutenza | Zacin | Zostrix | Zostrix hp
NFKBIA	ZUCAPSAICIN	Vanilloid receptor agonist	AGONIST	3	#N/A	0	0	700	0	700	ENSG00000100906	ENSP00000216797	CIDm00002548	CHEMBL313971	Zucapsaicin
NFKBIA	THEOPHYLLINE	Phosphodiesterase 4 inhibitor	INHIBITOR	4	1940	0	0	700	0	700	ENSG00000100906	ENSP00000216797	CIDm00002153	CHEMBL190	Theophylline | Dimethylxanthine | Theophylline monohydrate | NSC-2066 | Accurbron | Aerolate | Aerolate iii | Aerolate jr | Aerolate sr | Aquaphyllin | Bronkodyl | Duraphyl | Elixicon | Elixomin | Elixophyllin | Elixophyllin sr | Labid | Lanophyllin | Lasma | Nuelin | Nuelin sa | Nuelin sa-250 | Pro-vent | Quibron | Quibron-t | Quibron-t/sr | Respbid | Slo-bid | Slo-phyllin | Somophyllin-crt | So…
NFKBIA	THEOPHYLLINE	Phosphodiesterase 3 inhibitor	INHIBITOR	4	1940	0	0	700	0	700	ENSG00000100906	ENSP00000216797	CIDm00002153	CHEMBL190	Theophylline | Dimethylxanthine | Theophylline monohydrate | NSC-2066 | Accurbron | Aerolate | Aerolate iii | Aerolate jr | Aerolate sr | Aquaphyllin | Bronkodyl | Duraphyl | Elixicon | Elixomin | Elixophyllin | Elixophyllin sr | Labid | Lanophyllin | Lasma | Nuelin | Nuelin sa | Nuelin sa-250 | Pro-vent | Quibron | Quibron-t | Quibron-t/sr | Respbid | Slo-bid | Slo-phyllin | Somophyllin-crt | So…
NFKBIA	THEOPHYLLINE	Adenosine receptor antagonist	ANTAGONIST	4	1940	0	0	700	0	700	ENSG00000100906	ENSP00000216797	CIDm00002153	CHEMBL190	Theophylline | Dimethylxanthine | Theophylline monohydrate | NSC-2066 | Accurbron | Aerolate | Aerolate iii | Aerolate jr | Aerolate sr | Aquaphyllin | Bronkodyl | Duraphyl | Elixicon | Elixomin | Elixophyllin | Elixophyllin sr | Labid | Lanophyllin | Lasma | Nuelin | Nuelin sa | Nuelin sa-250 | Pro-vent | Quibron | Quibron-t | Quibron-t/sr | Respbid | Slo-bid | Slo-phyllin | Somophyllin-crt | So…
NFKBIA	PHENYTOIN	Sodium channel alpha subunit blocker	BLOCKER	4	1953	0	0	700	0	700	ENSG00000100906	ENSP00000216797	CIDm00001775	CHEMBL16	Phenytoin | Diphenylhydantoin | Phenytek | Phenytex | NSC-8722 | SM-88 COMPONENT PHENYTOIN | Dilabid | Dilantin | Dilantin-125 | Dilantin-30 | Hydantol | Phentytoin
NFKBIA	PHENYTOIN SODIUM	Sodium channel alpha subunit blocker	BLOCKER	4	1956	0	0	700	0	700	ENSG00000100906	ENSP00000216797	CIDm00001775	CHEMBL1611	Phenytoin sodium | Phenytoin sodium for injection | Phenytoin sodium salt | Diphenylhydantoin sodium | Dilantin | Diphenylan sodium | Extended phenytoin sodium | Pentran | Phenytek | Phenytex | Prompt phenytoin sodium | Phenytoin Sodium
REL	RITONAVIR	Human immunodeficiency virus type 1 protease inhibitor	INHIBITOR	4	1996	0	0	700	0	700	ENSG00000162924	ENSP00000295025	CIDm00005076	CHEMBL163	Ritonavir | ABBOTT-84538 | Norvir | A-84538 | ABT-538 | NSC-693184 | Ritonavir related compounds mixture
REL	RITONAVIR	Cytochrome P450 3A inhibitor	INHIBITOR	4	1996	0	0	700	0	700	ENSG00000162924	ENSP00000295025	CIDm00005076	CHEMBL163	Ritonavir | ABBOTT-84538 | Norvir | A-84538 | ABT-538 | NSC-693184 | Ritonavir related compounds mixture
NFKBIB	TRETINOIN	Retinoic acid receptor agonist	AGONIST	4	1971	0	0	700	0	700	ENSG00000104825	ENSP00000312988	CIDm00005538	CHEMBL38	Tretinoin | Retinoic acid | NSC-122758 | Acticin | Altreno | Atralin | Avita | Renova | Retin-a | Retin-a micro | Retin-a-micro | Tretin-X | Vesanoid
NFKBIB	ISOTRETINOIN	Retinoic acid receptor agonist	AGONIST	4	1982	0	0	700	0	700	ENSG00000104825	ENSP00000312988	CIDm00005538	CHEMBL547	Isotretinoin | Retinoic acid 13-cis-form | 13 Cis-Retinoic Acid | PAT-001 | RO 4-3780 | RO-4-3780 | RO-43780 | Absorica | Absorica ld | Accutane | Amnesteem | Claravis | Isotrex | Myorisan | Roaccutane | Sotret | Zenatane
NFKBIB	ALITRETINOIN	Retinoid receptor agonist	AGONIST	4	1999	0	0	700	0	700	ENSG00000104825	ENSP00000312988	CIDm00005538	CHEMBL705	Alitretinoin | Retinoic acid 9-cis-form | Panretin | AGN 192013 | AGN-192013 | ALRT-1057 | ALRT1057 | BAL-4079 | LG-100057 | LG100057 | LGD-1057 | LGD1057 | NSC-659772 | Toctino
MAP3K8	AFIMOXIFENE	Estrogen receptor modulator	MODULATOR	3	#N/A	0	0	700	0	700	ENSG00000107968	ENSP00000263056	CIDm00063062	CHEMBL489	4-Hydroxytamoxifen | Afimoxifene | 4-OHT | Tamogel
MAP3K8	AFIMOXIFENE	Estrogen-related receptor gamma antagonist	ANTAGONIST	3	#N/A	0	0	700	0	700	ENSG00000107968	ENSP00000263056	CIDm00063062	CHEMBL489	4-Hydroxytamoxifen | Afimoxifene | 4-OHT | Tamogel
MAP3K8	DOXORUBICIN HYDROCHLORIDE	DNA topoisomerase II alpha inhibitor	INHIBITOR	4	1974	0	0	700	0	700	ENSG00000107968	ENSP00000263056	CIDm00001690	CHEMBL359744	Doxorubicin hydrochloride | Doxorubicin liposomal complex of the hydrochloride | Liposomal doxorubicin hydrochloride | Adriamycin | Adriamycin pfs | Adriamycin Rdf | Caelyx | Doxil | Doxil (liposomal) | Doxorubicin hydrochloride (liposomal) | Myocet | Rubex | Doxorubicin HCl
MAP3K8	DOXORUBICIN HYDROCHLORIDE	DNA inhibitor	INHIBITOR	4	1974	0	0	700	0	700	ENSG00000107968	ENSP00000263056	CIDm00001690	CHEMBL359744	Doxorubicin hydrochloride | Doxorubicin liposomal complex of the hydrochloride | Liposomal doxorubicin hydrochloride | Adriamycin | Adriamycin pfs | Adriamycin Rdf | Caelyx | Doxil | Doxil (liposomal) | Doxorubicin hydrochloride (liposomal) | Myocet | Rubex | Doxorubicin HCl
RPL6	ARTESUNATE	Unknown	#N/A	4	2020	0	0	700	0	700	ENSG00000089009	ENSP00000202773	CIDm00065664	CHEMBL361497	Artesunate | LJPC-0118 | NSC-712571 | Arsumax
RPL6	VINCRISTINE SULFATE	Tubulin inhibitor	INHIBITOR	4	1963	0	0	700	0	700	ENSG00000089009	ENSP00000202773	CIDm00005978	CHEMBL501867	Vincristine sulfate | 37231 | LILLY-37231 | NSC-67574 | Kyocristine | Leurocristine Sulfate | Marqibo kit | Oncovin | Vincasar | Vincasar pfs | Vincrex | Vincristine sulfate pfs
RPL6	FLUOROURACIL	Thymidylate synthase inhibitor	INHIBITOR	4	1962	0	0	700	0	700	ENSG00000089009	ENSP00000202773	CIDm00003385	CHEMBL185	Fluorouracil | 5-Fluorouracil | 5-FU | Fluracil | 5 FU | NSC-19893 | RO 2-9757 | RO-2-9757 | RO-29757 | 5.f.u. | Accusite | Actikerall | Adrucil | Carac | Efudex | Efudix | Fluoro-uracil roche | Fluoroplex | Tolak
RPL6	FLUOROURACIL	DNA inhibitor	INHIBITOR	4	1962	0	0	700	0	700	ENSG00000089009	ENSP00000202773	CIDm00003385	CHEMBL185	Fluorouracil | 5-Fluorouracil | 5-FU | Fluracil | 5 FU | NSC-19893 | RO 2-9757 | RO-2-9757 | RO-29757 | 5.f.u. | Accusite | Actikerall | Adrucil | Carac | Efudex | Efudix | Fluoro-uracil roche | Fluoroplex | Tolak
RPL6	FLUOROURACIL	RNA inhibitor	INHIBITOR	4	1962	0	0	700	0	700	ENSG00000089009	ENSP00000202773	CIDm00003385	CHEMBL185	Fluorouracil | 5-Fluorouracil | 5-FU | Fluracil | 5 FU | NSC-19893 | RO 2-9757 | RO-2-9757 | RO-29757 | 5.f.u. | Accusite | Actikerall | Adrucil | Carac | Efudex | Efudix | Fluoro-uracil roche | Fluoroplex | Tolak
RPL6	ETOPOSIDE	DNA topoisomerase II inhibitor	INHIBITOR	4	1983	0	0	700	0	700	ENSG00000089009	ENSP00000202773	CIDm00003310	CHEMBL44657	Etoposide | NSC-141540 | VP-16-213 | Toposar | Vepesid | Etoposide resolution mixture
RPL6	DOXORUBICIN HYDROCHLORIDE	DNA topoisomerase II alpha inhibitor	INHIBITOR	4	1974	0	0	700	0	700	ENSG00000089009	ENSP00000202773	CIDm00001690	CHEMBL359744	Doxorubicin hydrochloride | Doxorubicin liposomal complex of the hydrochloride | Liposomal doxorubicin hydrochloride | Adriamycin | Adriamycin pfs | Adriamycin Rdf | Caelyx | Doxil | Doxil (liposomal) | Doxorubicin hydrochloride (liposomal) | Myocet | Rubex | Doxorubicin HCl
RPL6	DOXORUBICIN HYDROCHLORIDE	DNA inhibitor	INHIBITOR	4	1974	0	0	700	0	700	ENSG00000089009	ENSP00000202773	CIDm00001690	CHEMBL359744	Doxorubicin hydrochloride | Doxorubicin liposomal complex of the hydrochloride | Liposomal doxorubicin hydrochloride | Adriamycin | Adriamycin pfs | Adriamycin Rdf | Caelyx | Doxil | Doxil (liposomal) | Doxorubicin hydrochloride (liposomal) | Myocet | Rubex | Doxorubicin HCl
MZF1	CALCITRIOL	Vitamin D receptor agonist	AGONIST	4	1978	0	0	700	0	700	ENSG00000099326	ENSP00000215057	CIDm00002524	CHEMBL846	Calcitriol | 1alpha,25-dihydroxycholecalciferol | 1alpha,25-dihydroxyvitamin d3 | RO 21-5535 | RO-21-5535 | RO-215535 | Calcijex | Dihydroxycholecalciferol | Dihydroxyvitamin D 3 | Rocaltrol | Silkis | Topitriol | Vectical
CEBPB	DOXORUBICIN HYDROCHLORIDE	DNA topoisomerase II alpha inhibitor	INHIBITOR	4	1974	0	0	700	0	700	ENSG00000172216	ENSP00000305422	CIDm00001690	CHEMBL359744	Doxorubicin hydrochloride | Doxorubicin liposomal complex of the hydrochloride | Liposomal doxorubicin hydrochloride | Adriamycin | Adriamycin pfs | Adriamycin Rdf | Caelyx | Doxil | Doxil (liposomal) | Doxorubicin hydrochloride (liposomal) | Myocet | Rubex | Doxorubicin HCl
CEBPB	DOXORUBICIN HYDROCHLORIDE	DNA inhibitor	INHIBITOR	4	1974	0	0	700	0	700	ENSG00000172216	ENSP00000305422	CIDm00001690	CHEMBL359744	Doxorubicin hydrochloride | Doxorubicin liposomal complex of the hydrochloride | Liposomal doxorubicin hydrochloride | Adriamycin | Adriamycin pfs | Adriamycin Rdf | Caelyx | Doxil | Doxil (liposomal) | Doxorubicin hydrochloride (liposomal) | Myocet | Rubex | Doxorubicin HCl
BACH1	DOXORUBICIN HYDROCHLORIDE	DNA topoisomerase II alpha inhibitor	INHIBITOR	4	1974	0	0	700	0	700	ENSG00000156273	ENSP00000286800	CIDm00001690	CHEMBL359744	Doxorubicin hydrochloride | Doxorubicin liposomal complex of the hydrochloride | Liposomal doxorubicin hydrochloride | Adriamycin | Adriamycin pfs | Adriamycin Rdf | Caelyx | Doxil | Doxil (liposomal) | Doxorubicin hydrochloride (liposomal) | Myocet | Rubex | Doxorubicin HCl
BACH1	DOXORUBICIN HYDROCHLORIDE	DNA inhibitor	INHIBITOR	4	1974	0	0	700	0	700	ENSG00000156273	ENSP00000286800	CIDm00001690	CHEMBL359744	Doxorubicin hydrochloride | Doxorubicin liposomal complex of the hydrochloride | Liposomal doxorubicin hydrochloride | Adriamycin | Adriamycin pfs | Adriamycin Rdf | Caelyx | Doxil | Doxil (liposomal) | Doxorubicin hydrochloride (liposomal) | Myocet | Rubex | Doxorubicin HCl
MRE11A	BORTEZOMIB	26S proteosome inhibitor	INHIBITOR	4	2003	0	0	700	0	700	ENSG00000020922	ENSP00000325863	CIDm00093860	CHEMBL325041	Bortezomib | Bortezomib hydrate | Velcade | LDP-341 | NSC-681239 | PS-341
MRE11A	CAPECITABINE	Thymidylate synthase inhibitor	INHIBITOR	4	1998	0	0	700	0	700	ENSG00000020922	ENSP00000325863	CIDm00060953	CHEMBL1773	Capecitabine | Xeloda | RO 09-1978/000 | RO-09-1978000 | RO-091978000
MRE11A	CAPECITABINE	DNA inhibitor	INHIBITOR	4	1998	0	0	700	0	700	ENSG00000020922	ENSP00000325863	CIDm00060953	CHEMBL1773	Capecitabine | Xeloda | RO 09-1978/000 | RO-09-1978000 | RO-091978000
MRE11A	CAPECITABINE	RNA inhibitor	INHIBITOR	4	1998	0	0	700	0	700	ENSG00000020922	ENSP00000325863	CIDm00060953	CHEMBL1773	Capecitabine | Xeloda | RO 09-1978/000 | RO-09-1978000 | RO-091978000
MRE11A	DOXIFLURIDINE	DNA disrupting agent	DISRUPTING AGENT	3	#N/A	0	0	700	0	700	ENSG00000020922	ENSP00000325863	CIDm00003159	CHEMBL1130	Doxifluridine | 5'-Deoxy-5-Fluorouridine | RO 219738 | RO-219738 | Capecitabine related compound b
MRE11A	DOXIFLURIDINE	RNA disrupting agent	DISRUPTING AGENT	3	#N/A	0	0	700	0	700	ENSG00000020922	ENSP00000325863	CIDm00003159	CHEMBL1130	Doxifluridine | 5'-Deoxy-5-Fluorouridine | RO 219738 | RO-219738 | Capecitabine related compound b
MRE11A	DOXIFLURIDINE	Thymidylate synthase inhibitor	INHIBITOR	3	#N/A	0	0	700	0	700	ENSG00000020922	ENSP00000325863	CIDm00003159	CHEMBL1130	Doxifluridine | 5'-Deoxy-5-Fluorouridine | RO 219738 | RO-219738 | Capecitabine related compound b
MSH6	BORTEZOMIB	26S proteosome inhibitor	INHIBITOR	4	2003	0	0	700	0	700	ENSG00000116062	ENSP00000234420	CIDm00093860	CHEMBL325041	Bortezomib | Bortezomib hydrate | Velcade | LDP-341 | NSC-681239 | PS-341
PCNA	ALVOCIDIB	Cyclin-dependent kinase 2 inhibitor	INHIBITOR	3	#N/A	0	0	700	0	700	ENSG00000132646	ENSP00000368438	CIDm05287969	CHEMBL428690	Alvocidib | Flavopiridol | HL 275 | HL-275 | HMR 1275 | HMR-1275 | L 86 8275 | L-868275 | L86-8275 | MDL 107,826A | MDL-107826A | NSC-649890
PCNA	ALVOCIDIB	Cyclin-dependent kinase 4 inhibitor	INHIBITOR	3	#N/A	0	0	700	0	700	ENSG00000132646	ENSP00000368438	CIDm05287969	CHEMBL428690	Alvocidib | Flavopiridol | HL 275 | HL-275 | HMR 1275 | HMR-1275 | L 86 8275 | L-868275 | L86-8275 | MDL 107,826A | MDL-107826A | NSC-649890
PCNA	ALVOCIDIB	Cyclin-dependent kinase 6 inhibitor	INHIBITOR	3	#N/A	0	0	700	0	700	ENSG00000132646	ENSP00000368438	CIDm05287969	CHEMBL428690	Alvocidib | Flavopiridol | HL 275 | HL-275 | HMR 1275 | HMR-1275 | L 86 8275 | L-868275 | L86-8275 | MDL 107,826A | MDL-107826A | NSC-649890
PCNA	ALVOCIDIB	Cyclin-dependent kinase 9 inhibitor	INHIBITOR	3	#N/A	0	0	700	0	700	ENSG00000132646	ENSP00000368438	CIDm05287969	CHEMBL428690	Alvocidib | Flavopiridol | HL 275 | HL-275 | HMR 1275 | HMR-1275 | L 86 8275 | L-868275 | L86-8275 | MDL 107,826A | MDL-107826A | NSC-649890
PCNA	ALVOCIDIB	Cyclin-dependent kinase 1 inhibitor	INHIBITOR	3	#N/A	0	0	700	0	700	ENSG00000132646	ENSP00000368438	CIDm05287969	CHEMBL428690	Alvocidib | Flavopiridol | HL 275 | HL-275 | HMR 1275 | HMR-1275 | L 86 8275 | L-868275 | L86-8275 | MDL 107,826A | MDL-107826A | NSC-649890
PCNA	ALVOCIDIB	Cyclin-dependent kinase 7 inhibitor	INHIBITOR	3	#N/A	0	0	700	0	700	ENSG00000132646	ENSP00000368438	CIDm05287969	CHEMBL428690	Alvocidib | Flavopiridol | HL 275 | HL-275 | HMR 1275 | HMR-1275 | L 86 8275 | L-868275 | L86-8275 | MDL 107,826A | MDL-107826A | NSC-649890
TCF4	SULINDAC	Cyclooxygenase inhibitor	INHIBITOR	4	1978	0	0	700	0	700	ENSG00000196628	ENSP00000346440	CIDm00005352	CHEMBL15770	Sulindac | MK-231 | Clinoril
TCF4	ASPIRIN	Cyclooxygenase inhibitor	INHIBITOR	4	1950	0	0	700	0	700	ENSG00000196628	ENSP00000346440	CIDm00002244	CHEMBL25	Acetylsalicylic acid | Aspirin | Acetylsalicylic Acid | BAY1019036 | NSC-27223 | NSC-406186 | 8-hour bayer | Acetosalic Acid | Acetylsalic acid | Alka rapid | Anadin all night | Angettes 75 | Aspro clr | Bayer extra strength aspirin for migraine pain | Danamep | Disprin cv | Disprin direct | Durlaza | Ecotrin | Enprin | Equi-Prin | Gencardia | Levius | Max strgh aspro clr | Measurin | Micropirin …
ESR2	ETOPOSIDE	DNA topoisomerase II inhibitor	INHIBITOR	4	1983	0	0	700	0	700	ENSG00000140009	ENSP00000343925	CIDm00003310	CHEMBL44657	Etoposide | NSC-141540 | VP-16-213 | Toposar | Vepesid | Etoposide resolution mixture
ESR2	VALPROIC ACID	Succinate semialdehyde dehydrogenase inhibitor	INHIBITOR	4	1978	0	0	700	0	700	ENSG00000140009	ENSP00000343925	CIDm00003121	CHEMBL109	Valproic acid | 44089 | NSC-93819 | Convulex | Depakene | Depakote | Stavzor
ESR2	DIVALPROEX SODIUM	Succinate semialdehyde dehydrogenase inhibitor	INHIBITOR	4	1983	0	0	700	0	700	ENSG00000140009	ENSP00000343925	CIDm00003121	CHEMBL2105613	Semisodium valproate | Divalproex sodium | Valproate semisodium | Valproic acid sodium salt (2:1) | ABBOTT 50711 | ABBOTT-50711 | Depakote | Depakote cp | Depakote er
ESR2	VALPROATE SODIUM	Succinate semialdehyde dehydrogenase inhibitor	INHIBITOR	4	1996	0	0	700	0	700	ENSG00000140009	ENSP00000343925	CIDm00003121	CHEMBL433	Sodium valproate | Valproate sodium | Valproic acid sodium salt (1:1) | ABBOTT-44090 | A-44090 | ABBOTT 44090 | KW-6066N | Delepsine | Depacon | Depakine | Depakote | Depakote CP | Depakote ER | Epilim | Epilim 200 | Epilim 500 | Epilim chrono 200 | Epilim chrono 300 | Epilim chrono 500 | Epilim chronosphere | Epilim iv | Episenta | Kentilim | Orfiril | Orlept
ESR2	LINDANE	GABA-A receptor negative allosteric modulator	NEGATIVE ALLOSTERIC MODULATOR	4	1974	0	0	700	0	700	ENSG00000140009	ENSP00000343925	CIDm00000727	CHEMBL15891	Lindane | Benzene hexachloride, gamma | gamma-Hexachlorocyclohexane | Gammallin | Gammaxene | Hexachlorane | Hexicide | Esoderm | Gamene | Gamma Benzene HCl | Gexane | Kwell | Lorexane | Lorexane no 3 | Quellada | Scabene
CCNA1	SIROLIMUS	FK506-binding protein 1A inhibitor	INHIBITOR	4	1999	0	0	549	114	589	ENSG00000133101	ENSP00000255465	CIDm00005040	CHEMBL413	Sirolimus | Rapamycin | AY-22989 | L04AA10 | NSC-226080 | SM-88 COMPONENT SIROLIMUS | WY-090217 | Rapamune

## Sheet: HGSC_notrials
GENENAME	GENEID	PROTEINID	experimental	prediction	database	textmining	combined_score	ID	synonyms
PPARG	ENSG00000132170	ENSP00000287820	912	0	900	970	999	CHEMBL121	Rosiglitazone | Avandamet | Avandaryl | Avandia | BRL-49653 | TDZ-01
PPARG	ENSG00000132170	ENSP00000287820	858	0	900	953	999	CHEMBL595	Pioglitazone | Actos | Duetact | AD-4833 | U-72107
VDR	ENSG00000111424	ENSP00000447173	995	0	800	986	999	CHEMBL36592	1Alpha,25-Dihydroxy-Vitamin D
VDR	ENSG00000111424	ENSP00000447173	995	0	800	986	999	CHEMBL578780	14Alpha-H,1Alpha,25-Dihydroxyvitamin D3
ESR1	ENSG00000091831	ENSP00000206249	960	0	800	936	999	CHEMBL279301	E-4-Hydroxytamoxifen
ESR1	ENSG00000091831	ENSP00000206249	909	0	900	985	999	CHEMBL83	Tamoxifen | Nolvadex | Soltamox | ICI-46474 | ICI-47699
ESR1	ENSG00000091831	ENSP00000206249	976	0	900	960	999	CHEMBL81	Raloxifene | Evista | J22.982B | LY-139481
ESR1	ENSG00000091831	ENSP00000206249	967	0	800	988	999	CHEMBL286452	Alfatradiol
HSP90AA1	ENSG00000080824	ENSP00000335153	885	0	900	949	999	CHEMBL2105630	Alvespimycin hydrochloride | BMS-826476 | KOS-1022
HSP90AA1	ENSG00000080824	ENSP00000335153	907	0	900	989	999	CHEMBL278315	Geldanamycin | NSC-122750
ESR2	ENSG00000140009	ENSP00000343925	836	0	900	952	999	CHEMBL83	Tamoxifen | Nolvadex | Soltamox | ICI-46474 | ICI-47699
ESR2	ENSG00000140009	ENSP00000343925	950	0	800	936	999	CHEMBL81	Raloxifene | Evista | J22.982B | LY-139481
ESR2	ENSG00000140009	ENSP00000343925	982	0	800	994	999	CHEMBL286452	Alfatradiol
THRB	ENSG00000151090	ENSP00000348827	982	0	800	593	998	CHEMBL41632	Tiratricol | TRIAC | Levothyroxine sodium impurity, triiodothyroacetic acid, or t3-acetic acid- | T3-acetic acid | Triiodothyroacetic acid
HDAC1	ENSG00000116478	ENSP00000362649	969	0	800	780	998	CHEMBL99	Trichostatin(s) | Trichostatin | A-300-I | ANTIBIOTIC A-300 | GNF-Pf-1011
HSPA8	ENSG00000109971	ENSP00000227378	852	0	900	894	998	CHEMBL14249	Adenosine triphosphate
HSPA8	ENSG00000109971	ENSP00000227378	852	0	900	894	998	CHEMBL2106579	Adenosine triphosphate disodium
PPARG	ENSG00000132170	ENSP00000287820	800	0	900	873	997	CHEMBL451721	(S)-Coriolic Acid
EHMT2	ENSG00000136807	ENSP00000362361	891	0	800	912	997	CHEMBL2105698	Flavopiridol hydrochloride | Alvocidib hydrochloride | HL 275 | HMR 1275 | L 86 8275 | L-86-8275 | MDL-107826A
CDK9	ENSG00000136807	ENSP00000362361	891	0	800	912	997	CHEMBL418203	(+/-)-Flavopiridol
CDK2	ENSG00000123374	ENSP00000266970	912	0	800	848	997	CHEMBL162	AM-2282 | GNF-Pf-1389
ESR2	ENSG00000140009	ENSP00000343925	980	0	800	329	997	CHEMBL1232445	17-Epiestriol
ESR2	ENSG00000140009	ENSP00000343925	980	0	800	329	997	CHEMBL1627346	16,17-Epiestriol
ESR2	ENSG00000140009	ENSP00000343925	980	0	800	329	997	CHEMBL1908074	Epiestriol | Epioestriol
AHR	ENSG00000106546	ENSP00000242057	961	0	900	181	996	CHEMBL30327	2,3,7,8-Tetrachloro-Dibenzo[1,4]Dioxine
PPARG	ENSG00000132170	ENSP00000287820	800	0	800	914	996	CHEMBL375270	GW9662
CDK7	ENSG00000134058	ENSP00000256443	858	0	800	898	996	CHEMBL2105698	Flavopiridol hydrochloride | Alvocidib hydrochloride | HL 275 | HMR 1275 | L 86 8275 | L-86-8275 | MDL-107826A
CDK7	ENSG00000134058	ENSP00000256443	858	0	800	898	996	CHEMBL418203	(+/-)-Flavopiridol
NR3C1	ENSG00000113580	ENSP00000231509	0	262	800	976	996	CHEMBL110739	Corticosterone | 11-b,21-Dihydroxypregn-3,20-dione | 17-Deoxycortisol | Corticosteron | Preg-4-ene-3,20-dione,11-b,21-dihydroxy- | NSC-9705
NR3C1	ENSG00000113580	ENSP00000231509	0	262	800	976	996	CHEMBL440782	epicorticosterone
ESR1	ENSG00000091831	ENSP00000206249	800	0	800	920	996	CHEMBL44	Genistein | BIO 300 | BIO-300 | FW-635I-2 | NPI-031L | NSC-36586 | SIPI-807-1 | Bonistein
SRC	ENSG00000197122	ENSP00000350941	800	0	800	915	996	CHEMBL2105677	AZD0530 DIFUMARATE | Saracatinib difumarate
SIRT1	ENSG00000096717	ENSP00000212015	755	0	900	855	996	CHEMBL1140	Nicotinamide | Niacinamide | Nicotinic acid amide | Nicotylamide | NSC-13128 | NSC-27452 | Freederm | Niatin | Nicam | Nicobion | Papulex
ESR2	ENSG00000140009	ENSP00000343925	808	0	800	921	996	CHEMBL44	Genistein | BIO 300 | BIO-300 | FW-635I-2 | NPI-031L | NSC-36586 | SIPI-807-1 | Bonistein
ESR2	ENSG00000140009	ENSP00000343925	973	0	700	557	996	CHEMBL334773	2,3-Bis(4-Hydroxyphenyl)Propanenitrile | Diarylpropionitrile
HIF1A	ENSG00000100644	ENSP00000338018	0	0	900	960	995	CHEMBL1234886	Oxygen | E948 | Oxygen 93 percent | E-948 | INS NO.948 | INS-948 | RNS-60 COMPONENT OXYGEN | RNS60 COMPONENT OXYGEN
THRB	ENSG00000151090	ENSP00000348827	960	0	800	509	995	CHEMBL2106622	Liothyronine i 131 | Tri-thyrotope | Triomet-131
THRB	ENSG00000151090	ENSP00000348827	960	0	800	509	995	CHEMBL2107398	Liothyronine i 125 | Triomet-125
THRB	ENSG00000151090	ENSP00000348827	960	0	800	509	995	CHEMBL557	Detrothyronine | Dextrothyronine | DT-3
THRB	ENSG00000151090	ENSP00000348827	960	0	800	509	995	CHEMBL789	Rathyronine
SRC	ENSG00000197122	ENSP00000350941	880	0	700	885	995	CHEMBL605003	SU-6656
PKM	ENSG00000067225	ENSP00000320171	0	0	900	953	995	CHEMBL1235228	Oxo-Phosphonooxy-Acetic Acid
HDAC2	ENSG00000196591	ENSP00000430432	939	0	700	710	994	CHEMBL99	Trichostatin(s) | Trichostatin | A-300-I | ANTIBIOTIC A-300 | GNF-Pf-1011
OGT	ENSG00000147162	ENSP00000362824	800	0	900	728	994	CHEMBL1162072	Uracil Diphosphate N-Acetylgalactosamine | Uracil Diphosphate N-Acetylglucosamine
PKM	ENSG00000067225	ENSP00000320171	800	0	900	753	994	CHEMBL14249	Adenosine triphosphate
PKM	ENSG00000067225	ENSP00000320171	800	0	900	753	994	CHEMBL2106579	Adenosine triphosphate disodium
HDAC6	ENSG00000094631	ENSP00000334061	974	0	700	348	994	CHEMBL99	Trichostatin(s) | Trichostatin | A-300-I | ANTIBIOTIC A-300 | GNF-Pf-1011
ESR2	ENSG00000140009	ENSP00000343925	960	0	800	401	994	CHEMBL279301	E-4-Hydroxytamoxifen
CREB1	ENSG00000118260	ENSP00000387699	0	0	900	940	993	CHEMBL316966	Camp | Cyclic Adenosine Monophosphate | cyclic AMP
PPARG	ENSG00000132170	ENSP00000287820	865	0	700	859	993	CHEMBL434063	GW1929
SIRT1	ENSG00000096717	ENSP00000212015	91	0	800	967	993	CHEMBL165	Resveratrol | (E)-resveratrol | 3,5,4'-Trihydroxy-trans-stilbene | BIA 6-512 | BIA-6-512 | NSC-327430 | Trans-resveratrol
SIRT1	ENSG00000096717	ENSP00000212015	91	0	800	967	993	CHEMBL2019155	(Cis-Trans)-Resveratrol
SIRT1	ENSG00000096717	ENSP00000212015	91	0	800	967	993	CHEMBL87333	(Z)-Resveratrol | Cis-Resveratrol
HSP90AA1	ENSG00000080824	ENSP00000335153	851	0	900	594	993	CHEMBL14249	Adenosine triphosphate
HSP90AA1	ENSG00000080824	ENSP00000335153	851	0	900	594	993	CHEMBL2106579	Adenosine triphosphate disodium
FOS	ENSG00000170345	ENSP00000306245	0	0	900	932	993	CHEMBL370805	Cocaine | IDS-NC-004 | RX-0041 | RX0041
FOS	ENSG00000170345	ENSP00000306245	0	0	900	932	993	CHEMBL529437	Cocaine hydrochloride | MCV 4526 | NIH 8211 | NSC-25263 | RX-0041-002 | Goprelto | Numbrino | Cocaine hydrochloride cii
HSP90AA1	ENSG00000080824	ENSP00000335153	923	0	900	0	992	CHEMBL14830	Adenosine diphosphate | ADP
FOS	ENSG00000170345	ENSP00000306245	0	0	900	928	992	CHEMBL556578	Morphine hydrochloride | Morphine hydrochloride hydrate | Morphine Hydro Chloride | Morphine hydrochloride trihydrate | Morph hcl
FOS	ENSG00000170345	ENSP00000306245	0	0	900	928	992	CHEMBL70	Morphine | Avinza | Depodur | Infumorph | Kadian | IDS-NM-009 | N02AA01 | Hydromorphone hydrochloride impurity, morphine-
CREB1	ENSG00000118260	ENSP00000387699	0	0	900	919	991	CHEMBL370805	Cocaine | IDS-NC-004 | RX-0041 | RX0041
CREB1	ENSG00000118260	ENSP00000387699	0	0	900	919	991	CHEMBL529437	Cocaine hydrochloride | MCV 4526 | NIH 8211 | NSC-25263 | RX-0041-002 | Goprelto | Numbrino | Cocaine hydrochloride cii
PPARG	ENSG00000132170	ENSP00000287820	800	0	700	861	991	CHEMBL165	Resveratrol | (E)-resveratrol | 3,5,4'-Trihydroxy-trans-stilbene | BIA 6-512 | BIA-6-512 | NSC-327430 | Trans-resveratrol
PPARG	ENSG00000132170	ENSP00000287820	800	0	700	861	991	CHEMBL2019155	(Cis-Trans)-Resveratrol
PPARG	ENSG00000132170	ENSP00000287820	800	0	700	861	991	CHEMBL87333	(Z)-Resveratrol | Cis-Resveratrol
NR3C1	ENSG00000113580	ENSP00000231509	810	0	900	558	991	CHEMBL2110662	Dexbudesonide
ESR1	ENSG00000091831	ENSP00000206249	800	0	700	861	991	CHEMBL165	Resveratrol | (E)-resveratrol | 3,5,4'-Trihydroxy-trans-stilbene | BIA 6-512 | BIA-6-512 | NSC-327430 | Trans-resveratrol
ESR1	ENSG00000091831	ENSP00000206249	800	0	700	861	991	CHEMBL2019155	(Cis-Trans)-Resveratrol
ESR1	ENSG00000091831	ENSP00000206249	800	0	700	861	991	CHEMBL87333	(Z)-Resveratrol | Cis-Resveratrol
TP53	ENSG00000141510	ENSP00000269305	0	0	900	918	991	CHEMBL14249	Adenosine triphosphate
TP53	ENSG00000141510	ENSP00000269305	0	0	900	918	991	CHEMBL2106579	Adenosine triphosphate disodium
CDK2	ENSG00000123374	ENSP00000266970	800	0	900	605	991	CHEMBL14249	Adenosine triphosphate
CDK2	ENSG00000123374	ENSP00000266970	800	0	900	605	991	CHEMBL2106579	Adenosine triphosphate disodium
FOS	ENSG00000170345	ENSP00000306245	0	0	900	915	991	CHEMBL19393	Levamfetamine | l-Amphetamine
FOS	ENSG00000170345	ENSP00000306245	0	0	900	915	991	CHEMBL2106371	Levamfetamine succinate | Levamphetamine
FOS	ENSG00000170345	ENSP00000306245	0	0	900	915	991	CHEMBL2106669	Dextroamphetamine phosphate
PPARG	ENSG00000132170	ENSP00000287820	928	0	800	395	990	CHEMBL106666	GW7845
PPARG	ENSG00000132170	ENSP00000287820	261	0	800	937	990	CHEMBL7002	Ciglitazone | ADD-3878 | U-63287
THRB	ENSG00000151090	ENSP00000348827	913	0	800	481	990	CHEMBL1624	Levothyroxine | NSC-36397
NR3C1	ENSG00000113580	ENSP00000231509	0	0	900	904	990	CHEMBL1169388	(S)-Fluoxetine
NR3C1	ENSG00000113580	ENSP00000231509	0	0	900	904	990	CHEMBL1257031	S-(+)-Fluoxetine HCl
NR3C1	ENSG00000113580	ENSP00000231509	0	0	900	904	990	CHEMBL153036	Fluoxetine
NR3C1	ENSG00000113580	ENSP00000231509	0	0	900	904	990	CHEMBL41	Fluoxetine | Prozac | Sarafem | Symbyax | NSC-283480
SIRT1	ENSG00000096717	ENSP00000212015	903	0	900	0	990	CHEMBL1234613	Nadide | Diphosphopyridine nucleotide | NAD | NAD+ | Nicotinamide adenine dinucleotide | Nicotinamide Adinine Dinucleotide | CO-I | DPN
HSP90AA1	ENSG00000080824	ENSP00000335153	886	0	900	150	989	CHEMBL3184986	Zinc acetate | Galzin | Wilzin
HDAC3	ENSG00000171720	ENSP00000302967	938	0	700	449	989	CHEMBL99	Trichostatin(s) | Trichostatin | A-300-I | ANTIBIOTIC A-300 | GNF-Pf-1011
HIF1A	ENSG00000100644	ENSP00000338018	93	0	900	885	988	CHEMBL2002581	Deferoxamine hydrochloride | BA-29837
HIF1A	ENSG00000100644	ENSP00000338018	93	0	900	885	988	CHEMBL556	Deferoxamine | Desferrioxamine | Desferal | NSC-527604
NR3C1	ENSG00000113580	ENSP00000231509	714	158	900	543	988	CHEMBL1200844	Depmedalone | Depo-Medrol | Medrol Acetate | Methylprednisolone Acetate
RXRA	ENSG00000186350	ENSP00000419692	851	0	900	238	988	CHEMBL121	Rosiglitazone | Avandamet | Avandaryl | Avandia | BRL-49653 | TDZ-01
FOS	ENSG00000170345	ENSP00000306245	0	0	900	886	988	CHEMBL2096643	Haloperidol lactate | Haloperidol Intensol | Haloperidol Lactate
KAT2B	ENSG00000114166	ENSP00000263754	800	0	900	462	988	CHEMBL1213327	CoASH | Coenzyme A | Coenzyme_a
HDAC1	ENSG00000116478	ENSP00000362649	800	0	900	404	987	CHEMBL539	Acetic acid | Glacial acetic acid | E260 | Acetic acid, glacial | E-260 | FEMA NO. 2006 | INS NO.260 | INS-260 | NSC-111201 | NSC-112209 | NSC-115870 | NSC-127175 | NSC-132953 | NSC-406306 | Acetasol | Aci-jel | Earcalm | Orlex | Vosol | Acetic Acid | Acetic Acid, Glacial
EGR1	ENSG00000120738	ENSP00000239938	0	0	900	875	987	CHEMBL370805	Cocaine | IDS-NC-004 | RX-0041 | RX0041
EGR1	ENSG00000120738	ENSP00000239938	0	0	900	875	987	CHEMBL529437	Cocaine hydrochloride | MCV 4526 | NIH 8211 | NSC-25263 | RX-0041-002 | Goprelto | Numbrino | Cocaine hydrochloride cii
ESR1	ENSG00000091831	ENSP00000206249	369	0	700	936	987	CHEMBL196228	Epitestosterone
SP1	ENSG00000185591	ENSP00000329357	0	0	900	876	987	CHEMBL535101	GNF-Pf-3007
HSPA8	ENSG00000109971	ENSP00000227378	852	0	900	210	987	CHEMBL1187	E338 | Phosphoric acid | E 338 | E-338 | FEMA NO. 2900 | INS NO.338 | INS-338 | NSC-80804 | Y-11A06 | Phosphoric Acid
FOS	ENSG00000170345	ENSP00000306245	0	0	900	875	987	CHEMBL1448280	(-)-Nicotine Hydrogen Tartrate Salt
FOS	ENSG00000170345	ENSP00000306245	0	0	900	875	987	CHEMBL225057	Nicotine HCl
FOS	ENSG00000170345	ENSP00000306245	0	0	900	875	987	CHEMBL9732	(R)-(+)-Nicotine
EHMT2	ENSG00000204371	ENSP00000364687	503	0	700	916	986	CHEMBL569864	BIX-01294
CDK7	ENSG00000134058	ENSP00000256443	800	0	900	346	986	CHEMBL14249	Adenosine triphosphate
CDK7	ENSG00000134058	ENSP00000256443	800	0	900	346	986	CHEMBL2106579	Adenosine triphosphate disodium
CDK2	ENSG00000123374	ENSP00000266970	800	0	900	383	986	CHEMBL1187	E338 | Phosphoric acid | E 338 | E-338 | FEMA NO. 2900 | INS NO.338 | INS-338 | NSC-80804 | Y-11A06 | Phosphoric Acid
FOS	ENSG00000170345	ENSP00000306245	0	0	900	866	986	CHEMBL116943	Pentetrazol | Pentylenetetrazol | Pentylenetetrazole | Pentamethylenetetrazol | NSC-5729 | NSC-66489 | Cardiazol
FOS	ENSG00000170345	ENSP00000306245	0	0	900	870	986	CHEMBL538973	Clozapine
HDAC7	ENSG00000061273	ENSP00000080059	907	0	800	266	985	CHEMBL99	Trichostatin(s) | Trichostatin | A-300-I | ANTIBIOTIC A-300 | GNF-Pf-1011
SRC	ENSG00000197122	ENSP00000350941	583	0	700	891	985	CHEMBL1336	Sorafenib | BAY 43-9006 | BAY-43-9006 | Nexavar
SRC	ENSG00000197122	ENSP00000350941	583	0	700	891	985	CHEMBL1760433	[11C]-Sorafenib
TP53	ENSG00000141510	ENSP00000269305	244	0	700	938	985	CHEMBL191334	Nutlin-3
TP53	ENSG00000141510	ENSP00000269305	244	0	700	938	985	CHEMBL211045	Rac-Nutlin-3
TP53	ENSG00000141510	ENSP00000269305	244	0	700	938	985	CHEMBL2152332	Nutlin-3B
PKM	ENSG00000067225	ENSP00000320171	800	0	900	324	985	CHEMBL1162144	2-Oxopropanoate | Pyruvate
SUMO1	ENSG00000116030	ENSP00000376076	800	0	900	339	985	CHEMBL14249	Adenosine triphosphate
SUMO1	ENSG00000116030	ENSP00000376076	800	0	900	339	985	CHEMBL2106579	Adenosine triphosphate disodium
HIF1A	ENSG00000100644	ENSP00000338018	800	0	900	257	984	CHEMBL1686	2-Oxoglutarate | 2-Oxopentanedioic Acid | Alpha-Ketoglutarate
HDAC1	ENSG00000116478	ENSP00000362649	901	0	800	270	984	CHEMBL483254	Panobinostat | LBH589 | Farydak
VDR	ENSG00000111424	ENSP00000447173	0	0	900	849	984	CHEMBL1040	Calcifediol
DNMT3A	ENSG00000119772	ENSP00000264709	800	0	900	278	984	CHEMBL418052	S-Adenosyl Homocysteine | S-Adenosyl-Homocysteine | S-Adenosylhomocysteine
FOS	ENSG00000170345	ENSP00000306245	0	0	900	850	984	CHEMBL14249	Adenosine triphosphate
FOS	ENSG00000170345	ENSP00000306245	0	0	900	850	984	CHEMBL2106579	Adenosine triphosphate disodium
NFATC2	ENSG00000101096	ENSP00000379330	0	0	900	847	984	CHEMBL269732	Tacrolimus monohydrate | FK-506 | FK506 | FR-900506 | Prograf | Protopic | Tacrolimus
NFATC2	ENSG00000101096	ENSP00000379330	0	0	900	850	984	CHEMBL532318	GNF-Pf-2808
NFATC2	ENSG00000101096	ENSP00000379330	0	0	900	850	984	CHEMBL602375	GNF-Pf-2490
HDAC6	ENSG00000094631	ENSP00000334061	717	0	800	738	984	CHEMBL356769	Tubacin
ESR1	ENSG00000091831	ENSP00000206249	597	0	700	873	983	CHEMBL30707	Coumestrol
JUN	ENSG00000177606	ENSP00000360266	0	0	800	919	983	CHEMBL16410	PNU-99194A
HSPA8	ENSG00000109971	ENSP00000227378	824	0	900	122	983	CHEMBL14830	Adenosine diphosphate | ADP
ESR2	ENSG00000140009	ENSP00000343925	653	0	700	849	983	CHEMBL30707	Coumestrol
HIF1A	ENSG00000100644	ENSP00000338018	0	0	800	914	982	CHEMBL299613	2-methoxyestradiol | NSC-659853
CCNT1	ENSG00000129315	ENSP00000261900	800	0	900	165	982	CHEMBL14249	Adenosine triphosphate
CCNT1	ENSG00000129315	ENSP00000261900	800	0	900	165	982	CHEMBL2106579	Adenosine triphosphate disodium
CDK9	ENSG00000136807	ENSP00000362361	800	0	900	197	982	CHEMBL14249	Adenosine triphosphate
CDK9	ENSG00000136807	ENSP00000362361	800	0	900	197	982	CHEMBL2106579	Adenosine triphosphate disodium
NR3C1	ENSG00000113580	ENSP00000231509	0	0	900	832	982	CHEMBL461522	Dipyrone | Diprofarn | Novaldin
ESR1	ENSG00000091831	ENSP00000206249	613	0	700	859	982	CHEMBL2105949	Arzoxifene hydrochloride | LY-353381.HCL | LY353381.HCL | SERM 3 | SERM-3
TP53	ENSG00000141510	ENSP00000269305	0	0	700	944	982	CHEMBL216371	Doxorubicin Trifluoroacetate
TP53	ENSG00000141510	ENSP00000269305	0	0	700	944	982	CHEMBL417	Epirubicin | Ellence | NSC-256942
TP53	ENSG00000141510	ENSP00000269305	0	0	700	944	982	CHEMBL53463	Doxorubicin | Adriamycin | Doxil | Hydroxydaunorubicin | Rubex | NSC-123127 | Adriblastina | Epirubicin hydrochloride impurity, doxorubicin- | Valrubicin impurity, doxorubicin
TP53	ENSG00000141510	ENSP00000269305	0	0	700	944	982	CHEMBL576598	GNF-Pf-1145
TP53	ENSG00000141510	ENSP00000269305	0	0	700	944	982	CHEMBL584759	GNF-Pf-2453
CAV1	ENSG00000105974	ENSP00000339191	0	0	900	828	982	CHEMBL1098659	Water for injection | Purified water | Sterile water for injection | Sterile water for irrigation | Water | Water purified | Water, purified | B1217 | NSC-147337 | R-718 | Pur-wash | Sterile water | Sterile purified water
CAV1	ENSG00000105974	ENSP00000339191	0	0	900	828	982	CHEMBL1232306	Deuterium oxide | 2H
CAV1	ENSG00000105974	ENSP00000339191	0	0	900	828	982	CHEMBL2105800	3h | Tritiated water | Water, tritiated | Tritiotope
CAV1	ENSG00000105974	ENSP00000339191	0	0	900	828	982	CHEMBL2106489	15o | Water o 15
CDK2	ENSG00000123374	ENSP00000266970	800	0	900	177	982	CHEMBL14830	Adenosine diphosphate | ADP
FOS	ENSG00000170345	ENSP00000306245	0	0	900	830	982	CHEMBL485980	Bucladesine | Bucladesine sodium
ARNT	ENSG00000143437	ENSP00000351407	0	0	900	819	981	CHEMBL30327	2,3,7,8-Tetrachloro-Dibenzo[1,4]Dioxine
EHMT1	ENSG00000181090	ENSP00000417980	800	0	900	146	981	CHEMBL418052	S-Adenosyl Homocysteine | S-Adenosyl-Homocysteine | S-Adenosylhomocysteine
EP300	ENSG00000100393	ENSP00000263253	800	0	900	146	981	CHEMBL1213327	CoASH | Coenzyme A | Coenzyme_a
NR3C1	ENSG00000113580	ENSP00000231509	274	246	700	895	981	CHEMBL273453	Aldosterone | NSC-73856
OGT	ENSG00000147162	ENSP00000362824	800	0	900	146	981	CHEMBL1096401	Uridine 5'-Diphosphate Sodium | Uridine Diphosphate Trisodium Salt
OGT	ENSG00000147162	ENSP00000362824	800	0	900	146	981	CHEMBL130266	UDP | Uridine 5'-Diphosphate | Uridine Diphosphate | Uridine-5'-Diphosphate
SRC	ENSG00000197122	ENSP00000350941	0	0	900	814	980	CHEMBL14830	Adenosine diphosphate | ADP
CAV1	ENSG00000105974	ENSP00000339191	0	0	700	936	980	CHEMBL112570	Cholesterol | Cholesterin | Cholestrin | NSC-8798
PKM	ENSG00000067225	ENSP00000320171	800	0	900	104	980	CHEMBL14830	Adenosine diphosphate | ADP
UPF1	ENSG00000005007	ENSP00000262803	800	0	900	0	979	CHEMBL14830	Adenosine diphosphate | ADP
HDAC2	ENSG00000196591	ENSP00000430432	800	0	900	0	979	CHEMBL2146121	Calcium
NCOA1	ENSG00000084676	ENSP00000320940	800	0	900	0	979	CHEMBL121	Rosiglitazone | Avandamet | Avandaryl | Avandia | BRL-49653 | TDZ-01
SIRT1	ENSG00000096717	ENSP00000212015	448	0	700	881	979	CHEMBL257991	SRT-1720
SIRT1	ENSG00000096717	ENSP00000212015	0	0	700	934	979	CHEMBL197282	(S)-Sirtinol
SIRT1	ENSG00000096717	ENSP00000212015	0	0	700	934	979	CHEMBL198582	(R)-Sirtinol
SIRT1	ENSG00000096717	ENSP00000212015	0	0	700	934	979	CHEMBL380797	Sirtinol
KLF4	ENSG00000136826	ENSP00000363804	0	0	900	800	979	CHEMBL595	Pioglitazone | Actos | Duetact | AD-4833 | U-72107
CDK2	ENSG00000123374	ENSP00000266970	601	0	700	834	979	CHEMBL1276446	GW8510
FOS	ENSG00000170345	ENSP00000306245	0	0	900	800	979	CHEMBL1201201	Metamfetamine | Methamphetamine | J6.362B | NSC-25115
FOS	ENSG00000170345	ENSP00000306245	0	0	900	800	979	CHEMBL1927030	Levmetamfetamine | L-desoxyephedrine
PRMT5	ENSG00000100462	ENSP00000319169	773	0	900	136	979	CHEMBL418052	S-Adenosyl Homocysteine | S-Adenosyl-Homocysteine | S-Adenosylhomocysteine
POLR2B	ENSG00000047315	ENSP00000312735	755	0	900	202	979	CHEMBL14249	Adenosine triphosphate
POLR2B	ENSG00000047315	ENSP00000312735	755	0	900	202	979	CHEMBL2106579	Adenosine triphosphate disodium
ESR1	ENSG00000091831	ENSP00000206249	829	0	800	400	978	CHEMBL1232445	17-Epiestriol
ESR1	ENSG00000091831	ENSP00000206249	829	0	800	400	978	CHEMBL1627346	16,17-Epiestriol
ESR1	ENSG00000091831	ENSP00000206249	829	0	800	400	978	CHEMBL1908074	Epiestriol | Epioestriol
TP53	ENSG00000141510	ENSP00000269305	0	0	700	931	978	CHEMBL503883	7-Epi-Taxol
TP53	ENSG00000141510	ENSP00000269305	0	0	700	931	978	CHEMBL533732	GNF-Pf-5184
TP53	ENSG00000141510	ENSP00000269305	0	0	700	931	978	CHEMBL601767	GNF-Pf-2533
CDK2	ENSG00000123374	ENSP00000266970	884	0	800	137	978	CHEMBL50894	Alsterpaullone
ACTB	ENSG00000075624	ENSP00000349960	636	0	900	433	978	CHEMBL14249	Adenosine triphosphate
ACTB	ENSG00000075624	ENSP00000349960	636	0	900	433	978	CHEMBL2106579	Adenosine triphosphate disodium
POLR2C	ENSG00000102978	ENSP00000219252	755	0	900	178	978	CHEMBL14249	Adenosine triphosphate
POLR2C	ENSG00000102978	ENSP00000219252	755	0	900	178	978	CHEMBL2106579	Adenosine triphosphate disodium
ESR1	ENSG00000091831	ENSP00000206249	736	0	900	210	977	CHEMBL1200667	Enclomiphene citrate | Androxal
ESR1	ENSG00000091831	ENSP00000206249	736	0	900	210	977	CHEMBL167779	Zuclomifene | Transclomiphene | Zuclomiphene | ISOMER A | RMI 16,312
ESR1	ENSG00000091831	ENSP00000206249	736	0	900	210	977	CHEMBL2355051	Clomifene | Clomiphene
ESRRA	ENSG00000173153	ENSP00000000442	435	0	700	876	977	CHEMBL189753	XCT790
PRKCD	ENSG00000163932	ENSP00000331602	838	0	800	334	977	CHEMBL281926	Bryostatins
PRKCD	ENSG00000163932	ENSP00000331602	838	0	800	334	977	CHEMBL449158	Bryostatin | Bryostatin 1
POLR2B	ENSG00000047315	ENSP00000312735	755	0	900	139	977	CHEMBL1201369	9beta-d-arabinofuranosylguanosine 5'-triphosphate | Gtp
POLR2K	ENSG00000147669	ENSP00000342889	755	0	900	149	977	CHEMBL1201369	9beta-d-arabinofuranosylguanosine 5'-triphosphate | Gtp
POLR2K	ENSG00000147669	ENSP00000342889	755	0	900	148	977	CHEMBL14249	Adenosine triphosphate
POLR2K	ENSG00000147669	ENSP00000342889	755	0	900	148	977	CHEMBL2106579	Adenosine triphosphate disodium
ESR1	ENSG00000091831	ENSP00000206249	0	263	800	851	976	CHEMBL2106240	Estrone sodium sulfate
ESR1	ENSG00000091831	ENSP00000206249	0	263	800	851	976	CHEMBL494753	Estrone Sulphate
POLR2B	ENSG00000047315	ENSP00000312735	755	0	900	100	976	CHEMBL336296	Uridine 5'-triphosphate | Uridine triphosphate | Uridine-5'-triphosphate | UTP | INS-316 | INS316
POLR2I	ENSG00000105258	ENSP00000221859	755	0	900	110	976	CHEMBL1201369	9beta-d-arabinofuranosylguanosine 5'-triphosphate | Gtp
POLR2F	ENSG00000100142	ENSP00000403852	755	0	900	111	976	CHEMBL1201369	9beta-d-arabinofuranosylguanosine 5'-triphosphate | Gtp
NR3C1	ENSG00000113580	ENSP00000231509	761	0	800	513	975	CHEMBL1201396	Fluticasone
CDK2	ENSG00000123374	ENSP00000266970	800	0	800	415	975	CHEMBL280074	Olomoucine | Olomucine
STAT3	ENSG00000168610	ENSP00000264657	0	0	700	920	975	CHEMBL1257042	Tyrphostin Ag 490
STAT3	ENSG00000168610	ENSP00000264657	0	0	700	920	975	CHEMBL56543	AG-490
SUV39H1	ENSG00000101945	ENSP00000365877	700	0	900	242	975	CHEMBL418052	S-Adenosyl Homocysteine | S-Adenosyl-Homocysteine | S-Adenosylhomocysteine
NCOA3	ENSG00000124151	ENSP00000361066	0	0	700	918	974	CHEMBL83	Tamoxifen | Nolvadex | Soltamox | ICI-46474 | ICI-47699
CCNA1	ENSG00000133101	ENSP00000255465	735	0	900	100	974	CHEMBL14830	Adenosine diphosphate | ADP
STAT3	ENSG00000168610	ENSP00000264657	0	0	700	918	974	CHEMBL1923234	Wp 1066
POLR2B	ENSG00000047315	ENSP00000312735	755	0	900	0	974	CHEMBL223533	Cystetine Triphosphate
POLR2C	ENSG00000102978	ENSP00000219252	755	0	900	0	974	CHEMBL336296	Uridine 5'-triphosphate | Uridine triphosphate | Uridine-5'-triphosphate | UTP | INS-316 | INS316
POLR2C	ENSG00000102978	ENSP00000219252	755	0	900	0	974	CHEMBL1201369	9beta-d-arabinofuranosylguanosine 5'-triphosphate | Gtp
POLR2C	ENSG00000102978	ENSP00000219252	755	0	900	0	974	CHEMBL223533	Cystetine Triphosphate
POLR2I	ENSG00000105258	ENSP00000221859	755	0	900	0	974	CHEMBL336296	Uridine 5'-triphosphate | Uridine triphosphate | Uridine-5'-triphosphate | UTP | INS-316 | INS316
POLR2I	ENSG00000105258	ENSP00000221859	755	0	900	0	974	CHEMBL223533	Cystetine Triphosphate
POLR2I	ENSG00000105258	ENSP00000221859	755	0	900	0	974	CHEMBL14249	Adenosine triphosphate
POLR2I	ENSG00000105258	ENSP00000221859	755	0	900	0	974	CHEMBL2106579	Adenosine triphosphate disodium
POLR2J	ENSG00000005075	ENSP00000292614	755	0	900	0	974	CHEMBL336296	Uridine 5'-triphosphate | Uridine triphosphate | Uridine-5'-triphosphate | UTP | INS-316 | INS316
POLR2J	ENSG00000005075	ENSP00000292614	755	0	900	0	974	CHEMBL1201369	9beta-d-arabinofuranosylguanosine 5'-triphosphate | Gtp
POLR2J	ENSG00000005075	ENSP00000292614	755	0	900	0	974	CHEMBL223533	Cystetine Triphosphate
POLR2J	ENSG00000005075	ENSP00000292614	755	0	900	0	974	CHEMBL14249	Adenosine triphosphate
POLR2J	ENSG00000005075	ENSP00000292614	755	0	900	0	974	CHEMBL2106579	Adenosine triphosphate disodium
POLR2K	ENSG00000147669	ENSP00000342889	755	0	900	0	974	CHEMBL336296	Uridine 5'-triphosphate | Uridine triphosphate | Uridine-5'-triphosphate | UTP | INS-316 | INS316
POLR2K	ENSG00000147669	ENSP00000342889	755	0	900	0	974	CHEMBL223533	Cystetine Triphosphate
POLR2F	ENSG00000100142	ENSP00000403852	755	0	900	0	974	CHEMBL336296	Uridine 5'-triphosphate | Uridine triphosphate | Uridine-5'-triphosphate | UTP | INS-316 | INS316
POLR2F	ENSG00000100142	ENSP00000403852	755	0	900	0	974	CHEMBL223533	Cystetine Triphosphate
POLR2F	ENSG00000100142	ENSP00000403852	755	0	900	0	974	CHEMBL14249	Adenosine triphosphate
POLR2F	ENSG00000100142	ENSP00000403852	755	0	900	0	974	CHEMBL2106579	Adenosine triphosphate disodium
POLR2L	ENSG00000177700	ENSP00000324124	755	0	900	0	974	CHEMBL336296	Uridine 5'-triphosphate | Uridine triphosphate | Uridine-5'-triphosphate | UTP | INS-316 | INS316
POLR2L	ENSG00000177700	ENSP00000324124	755	0	900	0	974	CHEMBL1201369	9beta-d-arabinofuranosylguanosine 5'-triphosphate | Gtp
POLR2L	ENSG00000177700	ENSP00000324124	755	0	900	0	974	CHEMBL223533	Cystetine Triphosphate
POLR2L	ENSG00000177700	ENSP00000324124	755	0	900	0	974	CHEMBL14249	Adenosine triphosphate
POLR2L	ENSG00000177700	ENSP00000324124	755	0	900	0	974	CHEMBL2106579	Adenosine triphosphate disodium
PCNA	ENSG00000132646	ENSP00000368438	755	0	900	0	974	CHEMBL14830	Adenosine diphosphate | ADP
THRB	ENSG00000151090	ENSP00000348827	870	0	800	0	973	CHEMBL107400	Sobetirome | GC-1 | QRX-431
ESR1	ENSG00000091831	ENSP00000206249	912	0	700	0	973	CHEMBL441282	Propylpyrazoletriol
ESR1	ENSG00000091831	ENSP00000206249	572	110	900	359	973	CHEMBL2103774	Tibolone | ORG OD 14 | ORG-OD 14 | Livial
SRC	ENSG00000197122	ENSP00000350941	885	0	700	270	973	CHEMBL406845	AG-1879
SMC3	ENSG00000108055	ENSP00000354720	561	0	900	415	972	CHEMBL14249	Adenosine triphosphate
SMC3	ENSG00000108055	ENSP00000354720	561	0	900	415	972	CHEMBL2106579	Adenosine triphosphate disodium
HSP90AA1	ENSG00000080824	ENSP00000335153	399	0	900	573	972	CHEMBL1184904	Retaspimycin | IPI-504
POLR2F	ENSG00000100142	ENSP00000403852	690	0	900	150	972	CHEMBL1187	E338 | Phosphoric acid | E 338 | E-338 | FEMA NO. 2900 | INS NO.338 | INS-338 | NSC-80804 | Y-11A06 | Phosphoric Acid
TP53	ENSG00000141510	ENSP00000269305	0	0	700	908	971	CHEMBL198759	Pifithrin-Alpha
TP53	ENSG00000141510	ENSP00000269305	0	0	700	908	971	CHEMBL556353	Pifithrin-Alpha
TP53	ENSG00000141510	ENSP00000269305	0	0	700	905	970	CHEMBL329673	7,12-Dimethyl-Benzo[A]Anthracene
CTNNB1	ENSG00000168036	ENSP00000344456	640	0	900	221	970	CHEMBL1201369	9beta-d-arabinofuranosylguanosine 5'-triphosphate | Gtp
ACTB	ENSG00000075624	ENSP00000349960	570	0	900	349	970	CHEMBL1187	E338 | Phosphoric acid | E 338 | E-338 | FEMA NO. 2900 | INS NO.338 | INS-338 | NSC-80804 | Y-11A06 | Phosphoric Acid
HDAC1	ENSG00000116478	ENSP00000362649	816	0	800	209	969	CHEMBL356066	Dacinostat | NVP-LAQ824
HDAC1	ENSG00000116478	ENSP00000362649	891	0	700	100	969	CHEMBL2000089	Trapoxin B
TP53	ENSG00000141510	ENSP00000269305	0	0	700	901	969	CHEMBL65	NSC-94600
RBBP4	ENSG00000162521	ENSP00000362592	704	0	900	0	969	CHEMBL1213327	CoASH | Coenzyme A | Coenzyme_a
RBBP7	ENSG00000102054	ENSP00000369424	704	0	900	0	969	CHEMBL1213327	CoASH | Coenzyme A | Coenzyme_a
NCOA3	ENSG00000124151	ENSP00000361066	0	0	700	897	968	CHEMBL286452	Alfatradiol
HINT1	ENSG00000169567	ENSP00000304229	846	0	800	0	968	CHEMBL1230732	Vidarabine phosphate | CL-808
HINT1	ENSG00000169567	ENSP00000304229	846	0	800	0	968	CHEMBL1627080	Adenosine-5'-Monophosphate Disodium Salt
MRE11A	ENSG00000020922	ENSP00000325863	690	0	900	0	968	CHEMBL14830	Adenosine diphosphate | ADP
ESR2	ENSG00000140009	ENSP00000343925	795	0	800	275	968	CHEMBL1222035	ICI-164384
TP53	ENSG00000141510	ENSP00000269305	0	0	700	894	967	CHEMBL1200512	U-101440E | Campto | Camptosar | Irinotecan HCl
TP53	ENSG00000141510	ENSP00000269305	0	0	700	894	967	CHEMBL481	Irinotecan | Camptosar
TP53	ENSG00000141510	ENSP00000269305	0	0	700	894	967	CHEMBL541887	irinotecan
TP53	ENSG00000141510	ENSP00000269305	0	0	800	840	967	CHEMBL2105615	Atabrine hydrochloride | Quinacrine hydrochloride
TP53	ENSG00000141510	ENSP00000269305	0	0	800	840	967	CHEMBL546257	TCMDC-125480
TP53	ENSG00000141510	ENSP00000269305	0	0	800	840	967	CHEMBL7568	Mepacrine | Quinacrine | GNF-Pf-5448
RUVBL2	ENSG00000183207	ENSP00000473172	800	0	800	222	967	CHEMBL14249	Adenosine triphosphate
RUVBL2	ENSG00000183207	ENSP00000473172	800	0	800	222	967	CHEMBL2106579	Adenosine triphosphate disodium
PPARG	ENSG00000132170	ENSP00000287820	800	0	800	219	966	CHEMBL24038	Ragaglitazar
TP53	ENSG00000141510	ENSP00000269305	0	0	700	890	966	CHEMBL602573	GNF-Pf-1594
JUN	ENSG00000177606	ENSP00000360266	0	0	800	837	966	CHEMBL159	Vinblastine | Velban | [3H]-Vinblastine | NSC-47842
JUN	ENSG00000177606	ENSP00000360266	0	0	800	837	966	CHEMBL2311781	4-Epi-Vinblastine
JUN	ENSG00000177606	ENSP00000360266	0	0	700	892	966	CHEMBL1725279	SP-600125
MYC	ENSG00000136997	ENSP00000367207	0	0	700	890	966	CHEMBL216371	Doxorubicin Trifluoroacetate
MYC	ENSG00000136997	ENSP00000367207	0	0	700	890	966	CHEMBL417	Epirubicin | Ellence | NSC-256942
MYC	ENSG00000136997	ENSP00000367207	0	0	700	890	966	CHEMBL53463	Doxorubicin | Adriamycin | Doxil | Hydroxydaunorubicin | Rubex | NSC-123127 | Adriblastina | Epirubicin hydrochloride impurity, doxorubicin- | Valrubicin impurity, doxorubicin
MYC	ENSG00000136997	ENSP00000367207	0	0	700	890	966	CHEMBL576598	GNF-Pf-1145
MYC	ENSG00000136997	ENSP00000367207	0	0	700	890	966	CHEMBL584759	GNF-Pf-2453
POLR2C	ENSG00000102978	ENSP00000219252	644	0	900	112	966	CHEMBL1187	E338 | Phosphoric acid | E 338 | E-338 | FEMA NO. 2900 | INS NO.338 | INS-338 | NSC-80804 | Y-11A06 | Phosphoric Acid
VDR	ENSG00000111424	ENSP00000447173	787	0	700	488	965	CHEMBL1478	Lithocholate | Lithocholic Acid | Litocholic Acid
VDR	ENSG00000111424	ENSP00000447173	787	0	700	488	965	CHEMBL270067	Isolithocholic Acid
SRC	ENSG00000197122	ENSP00000350941	0	0	700	887	965	CHEMBL286452	Alfatradiol
TP53	ENSG00000141510	ENSP00000269305	0	0	700	887	965	CHEMBL165	Resveratrol | (E)-resveratrol | 3,5,4'-Trihydroxy-trans-stilbene | BIA 6-512 | BIA-6-512 | NSC-327430 | Trans-resveratrol
TP53	ENSG00000141510	ENSP00000269305	0	0	700	887	965	CHEMBL2019155	(Cis-Trans)-Resveratrol
TP53	ENSG00000141510	ENSP00000269305	0	0	700	887	965	CHEMBL87333	(Z)-Resveratrol | Cis-Resveratrol
CCNA1	ENSG00000133101	ENSP00000255465	0	0	900	665	965	CHEMBL14249	Adenosine triphosphate
CCNA1	ENSG00000133101	ENSP00000255465	0	0	900	665	965	CHEMBL2106579	Adenosine triphosphate disodium
STAT3	ENSG00000168610	ENSP00000264657	0	0	800	831	965	CHEMBL103735	Atiprimod | SKF-106615
EHMT2	ENSG00000204371	ENSP00000364687	800	0	800	168	964	CHEMBL418052	S-Adenosyl Homocysteine | S-Adenosyl-Homocysteine | S-Adenosylhomocysteine
PPARG	ENSG00000132170	ENSP00000287820	0	0	800	829	964	CHEMBL44	Genistein | BIO 300 | BIO-300 | FW-635I-2 | NPI-031L | NSC-36586 | SIPI-807-1 | Bonistein
ESR1	ENSG00000091831	ENSP00000206249	0	0	700	885	964	CHEMBL554	Lapatinib | GSK-572016 | GW-2016 | GW-572016 | GW-572016X | GW572016 | Tyverb
HSP90AA1	ENSG00000080824	ENSP00000335153	800	0	800	173	964	CHEMBL3301599	Onalespib lactate | AT-13387 LACTATE | ATI-13387A | ATI-13387AU | ATI13387A | ATI13387AU
CDK2	ENSG00000123374	ENSP00000266970	800	0	800	153	964	CHEMBL380500	Variolin B
STAT3	ENSG00000168610	ENSP00000264657	0	0	700	882	964	CHEMBL553	Erlotinib | CP-358,774 | CP-358774 | CP-35877401 | OSI-774 | R-1415 | RG-1415 | Ro-508231 | Tarceva
POLR2B	ENSG00000047315	ENSP00000312735	618	0	900	112	964	CHEMBL1187	E338 | Phosphoric acid | E 338 | E-338 | FEMA NO. 2900 | INS NO.338 | INS-338 | NSC-80804 | Y-11A06 | Phosphoric Acid
ESR2	ENSG00000140009	ENSP00000343925	0	133	800	807	964	CHEMBL2106240	Estrone sodium sulfate
ESR2	ENSG00000140009	ENSP00000343925	0	133	800	807	964	CHEMBL494753	Estrone Sulphate
ESR1	ENSG00000091831	ENSP00000206249	0	450	900	377	963	CHEMBL1655	Toremifene | GTX-006 | J33.157K
RXRA	ENSG00000186350	ENSP00000419692	800	142	800	0	963	CHEMBL407717	5Alpha-Pregnandione
CDK2	ENSG00000123374	ENSP00000266970	583	0	800	582	963	CHEMBL2105698	Flavopiridol hydrochloride | Alvocidib hydrochloride | HL 275 | HMR 1275 | L 86 8275 | L-86-8275 | MDL-107826A
CDK2	ENSG00000123374	ENSP00000266970	583	0	800	582	963	CHEMBL418203	(+/-)-Flavopiridol
STAT3	ENSG00000168610	ENSP00000264657	0	0	700	881	963	CHEMBL503883	7-Epi-Taxol
STAT3	ENSG00000168610	ENSP00000264657	0	0	700	881	963	CHEMBL533732	GNF-Pf-5184
STAT3	ENSG00000168610	ENSP00000264657	0	0	700	881	963	CHEMBL601767	GNF-Pf-2533
TP53	ENSG00000141510	ENSP00000269305	0	0	700	878	962	CHEMBL116438	E100 | Curcumin | CI-75300 | Diferuloylmethane | Natural Yellow 3 | E 100 | E-100 | INS NO. 100(I) | INS-100(I) | NSC-32982 | NSC-687842
TP53	ENSG00000141510	ENSP00000269305	0	0	700	879	962	CHEMBL92	Taxotere | RP-56976
SMC3	ENSG00000108055	ENSP00000354720	561	0	900	187	962	CHEMBL1187	E338 | Phosphoric acid | E 338 | E-338 | FEMA NO. 2900 | INS NO.338 | INS-338 | NSC-80804 | Y-11A06 | Phosphoric Acid
RXRA	ENSG00000186350	ENSP00000419692	800	0	800	107	962	CHEMBL375270	GW9662
CDK2	ENSG00000123374	ENSP00000266970	800	0	800	109	962	CHEMBL319467	NU-6102
SMC2	ENSG00000136824	ENSP00000286398	561	0	900	187	962	CHEMBL1187	E338 | Phosphoric acid | E 338 | E-338 | FEMA NO. 2900 | INS NO.338 | INS-338 | NSC-80804 | Y-11A06 | Phosphoric Acid
DNMT3B	ENSG00000088305	ENSP00000328547	428	0	900	378	962	CHEMBL418052	S-Adenosyl Homocysteine | S-Adenosyl-Homocysteine | S-Adenosylhomocysteine
STAT3	ENSG00000168610	ENSP00000264657	0	0	700	879	962	CHEMBL1336	Sorafenib | BAY 43-9006 | BAY-43-9006 | Nexavar
STAT3	ENSG00000168610	ENSP00000264657	0	0	700	879	962	CHEMBL1760433	[11C]-Sorafenib
ESR2	ENSG00000140009	ENSP00000343925	315	96	700	817	962	CHEMBL2103774	Tibolone | ORG OD 14 | ORG-OD 14 | Livial
CTBP1	ENSG00000159692	ENSP00000290921	795	0	800	116	961	CHEMBL116736	E236
ESR1	ENSG00000091831	ENSP00000206249	320	0	700	823	961	CHEMBL28	NSC-83244
TP53	ENSG00000141510	ENSP00000269305	0	0	700	875	961	CHEMBL1231052	Arsenic
FOXO1	ENSG00000150907	ENSP00000368880	0	0	700	874	961	CHEMBL165	Resveratrol | (E)-resveratrol | 3,5,4'-Trihydroxy-trans-stilbene | BIA 6-512 | BIA-6-512 | NSC-327430 | Trans-resveratrol
FOXO1	ENSG00000150907	ENSP00000368880	0	0	700	874	961	CHEMBL2019155	(Cis-Trans)-Resveratrol
FOXO1	ENSG00000150907	ENSP00000368880	0	0	700	874	961	CHEMBL87333	(Z)-Resveratrol | Cis-Resveratrol
SMC1A	ENSG00000072501	ENSP00000323421	561	0	900	167	961	CHEMBL1187	E338 | Phosphoric acid | E 338 | E-338 | FEMA NO. 2900 | INS NO.338 | INS-338 | NSC-80804 | Y-11A06 | Phosphoric Acid
ACTB	ENSG00000075624	ENSP00000349960	570	0	900	156	961	CHEMBL14830	Adenosine diphosphate | ADP
ESR2	ENSG00000140009	ENSP00000343925	795	0	800	117	961	CHEMBL539	Acetic acid | Glacial acetic acid | E260 | Acetic acid, glacial | E-260 | FEMA NO. 2006 | INS NO.260 | INS-260 | NSC-111201 | NSC-112209 | NSC-115870 | NSC-127175 | NSC-132953 | NSC-406306 | Acetasol | Aci-jel | Earcalm | Orlex | Vosol | Acetic Acid | Acetic Acid, Glacial
[truncated: 2,643 more rows]

## Sheet: CC_allcompounds
GENENAME	pref_name	mechanism_of_action	action_type	max_phase	first_approval	experimental	prediction	database	textmining	combined_score	GENEID	PROTEINID	chemical	ID	synonyms
[truncated: 1,221 more rows]

[truncated: 3 more sheets: CC_notrials, MC_allcompounds, MC_notrials]
